# Supplementary material for: Systematic Evaluation Defines the Limits of Ferroptosis in Cancer Therapy
Source: bioRxiv. 2026 Mar 14:2026.03.11.711115. Preprint. [Version 1] doi: 10.64898/2026.03.11.711115 (PMC13060917; doi:10.64898/2026.03.11.711115)
Supplement: Supplement 1 [file media-1.xlsx]

## Sheet: Information
Supplementary Tables 1-6
Supplementary Table 1: Screening Data Supporting Figure 1B, Extended Data Figure 1B and 1I
enAsCas12a crRNA	Gene Symbol and order, enAsCas12a nuclease screen
Order	Overall order in figure panel
BSO_Rep_1	Z-score for replicate 1, BSO treatment
BSO_Rep_2	Z-score for replicate 2, BSO treatment
erastin_Rep_1	Z-score for replicate 1, erastin treatment
erastin_Rep_2	Z-score for replicate 2, erastin treatment
RSL-3_Rep_1	Z-score for replicate 1, RSL-3 treatment
RSL-3_Rep_2	Z-score for replicate 2, erastin treatment
Cas9 sgRNA	Gene Symbol and order, Cas9 nuclease screen
Order	Overall order in figure panel
BSO_Rep_1	Z-score for replicate 1, BSO treatment
BSO_Rep_2	Z-score for replicate 2, BSO treatment
erastin_Rep_1	Z-score for replicate 1, erastin treatment
erastin_Rep_2	Z-score for replicate 2, erastin treatment
RSL-3_Rep_1	Z-score for replicate 1, RSL-3 treatment
RSL-3_Rep_2	Z-score for replicate 2, erastin treatment
enAsCas12a crRNA	Gene Symbol and order, enAsCas12a nuclease screen
Order	Overall order in figure panel
ML210_Rep_1	Z-score for replicate 1, ML210 treatment
ML210_Rep_2	Z-score for replicate 2, ML210 treatment
Supplementary Table 2: Screening Data Supporting Figure 2B
Cas9 sgRNA	Gene Symbol and Number
A549_Cont_1	Log2 Fold Change in sgRNA abundance relative to initial infection, A549 Cells, Replicate 1
A549_Cont_2	Log2 Fold Change in sgRNA abundance relative to initial infection, A549 Cells, Replicate 2
A549_βMe_1	Log2 Fold Change in sgRNA abundance relative to initial infection, A549 Cells + Beta-mercaptoethanol, Replicate 1
A549_βMe_2	Log2 Fold Change in sgRNA abundance relative to initial infection, A549 Cells + Beta-mercaptoethanol, Replicate 2
A549_Fer-1_1	Log2 Fold Change in sgRNA abundance relative to initial infection, A549 Cells + Fer-1, Replicate 1
A549_Fer-1_2	Log2 Fold Change in sgRNA abundance relative to initial infection, A549 Cells + Fer-1, Replicate 2
A549_Tumor_1	Log2 Fold Change in sgRNA abundance relative to initial infection, A549 Cells grown as tumor xenografts, Replicate 1
A549_Tumor_2	Log2 Fold Change in sgRNA abundance relative to initial infection, A549 Cells grown as tumor xenografts, Replicate 2
HT1080_Cont_1	Log2 Fold Change in sgRNA abundance relative to initial infection, HT-1080 Cells, Replicate 1
HT1080_Cont_2	Log2 Fold Change in sgRNA abundance relative to initial infection, HT-1080 Cells, Replicate 2
HT1080_βMe_1	Log2 Fold Change in sgRNA abundance relative to initial infection, HT-1080 Cells + Beta-mercaptoethanol, Replicate 1
HT1080_βMe_2	Log2 Fold Change in sgRNA abundance relative to initial infection, HT-1080 Cells + Beta-mercaptoethanol, Replicate 2
HT1080_Fer-1_1	Log2 Fold Change in sgRNA abundance relative to initial infection, HT-1080 Cells + Fer-1, Replicate 1
HT1080_Fer-1_2	Log2 Fold Change in sgRNA abundance relative to initial infection, HT-1080 Cells + Fer-1, Replicate 2
HT1080_Tumor_1	Log2 Fold Change in sgRNA abundance relative to initial infection, HT-1080 Cells grown as tumor xenografts, Replicate 1
HT1080_Tumor_2	Log2 Fold Change in sgRNA abundance relative to initial infection, HT-1080 Cells grown as tumor xenografts, Replicate 2
Supplementary Table 3: Screening Data Supporting Figure 2C and Extended Data Figure 2
Cas9 sgRNA	Gene Symbol and order, Cas9 nuclease screen
Order	Overall order in figure panel
Cont_Rep_1	Z-Score of sgRNA abundance , HT-1080 Cells, Replicate 1
Cont_Rep_2	Z-Score of sgRNA abundance , HT-1080 Cells, Replicate 2
BME_Rep_1	Z-Score of sgRNA abundance , HT-1080 Cells + Beta-mercaptoethanol, Replicate 1
BME_Rep_2	Z-Score of sgRNA abundance , HT-1080 Cells + Beta-mercaptoethanol, Replicate 2
Fer-1_Rep_1	Z-Score of sgRNA abundance , HT-1080 Cells + Fer-1, Replicate 1
Fer-1_Rep_2	Z-Score of sgRNA abundance , HT-1080 Cells + Fer-1, Replicate 2
Tumor_Rep_1	Z-Score of sgRNA abundance , HT-1080 Cells grown as tumor xenografts, Replicate 1
Tumor_Rep_2	Z-Score of sgRNA abundance , HT-1080 Cells grown as tumor xenografts, Replicate 2
Supplementary Table 4: Screening Data Supporting Figure 3B
Cancerous/Non-transformed	Indicates whether cell line is transformed
Growth Pattern	Indicates adherent or suspension
Lineage	Site of primary tumor from which cell line was derived
Primary Disease	Disease from which cell line was derived
Cell Line	Cell Line Name
DepMap_ID	Cell Line ID from Cancer Cell Line Encyclopedia
RSL3_Cont	Sensitivity of cell line to RSL3, Z-score transformed
erastin_Cont	Sensitivity of cell line to erastin, Z-score transformed
BSO_Cont	Sensitivity of cell line to BSO, Z-score transformed
APR-246_Cont	Sensitivity of cell line to APR-246, Z-score transformed
CySS_Cont	Sensitivity of cell line to CySS withdrawal, Z-score transformed
RSL3_Fer-1	Sensitivity of cell line to RSL3+Fer-1, Z-score transformed
erastin_Fer-1	Sensitivity of cell line to erastin+Fer-1, Z-score transformed
BSO_Fer-1	Sensitivity of cell line to BSO+Fer-1, Z-score transformed
APR-246_Fer-1	Sensitivity of cell line to APR-246+Fer-1, Z-score transformed
CySS_Fer-1	Sensitivity of cell line to CySS withdrawal+Fer-1, Z-score transformed
RSL3_Bme	Sensitivity of cell line to RSL3+beta-mercaptoethanol, Z-score transformed
erastin_Bme	Sensitivity of cell line to erastin+beta-mercaptoethanol, Z-score transformed
BSO_Bme	Sensitivity of cell line to BSO+beta-mercaptoethanol, Z-score transformed
APR-246_Bme	Sensitivity of cell line to APR-246+beta-mercaptoethanol, Z-score transformed
CySS_Bme	Sensitivity of cell line to CySS withdrawal+beta-mercaptoethanol, Z-score transformed
Supplementary Table 5: Chemical Screening Data Supporting Figure 4D
Chemical	Chemical Name
Rank_BSO+Fer-1	Z-Score Rank, BSO+Fer-1 condition
z score_BSO+Fer-1	Z-Score of compound effect on cell viability, BSO+Fer-1 condition
Chemical	Chemical Name
Rank_BSO	Z-Score Rank, BSO condition
z score_BSO	Z-Score of compound effect on cell viability, BSO condition
Supplementary Table 6: Screening Data Supporting Extended Data Figure 9C
Gene	Gene Symbol
Rank	MAGeCK Score Rank, A459 Cells, SLC7A11 KO, +BME
MAGeCK Score	MAGeCK Score, A459 Cells, SLC7A11 KO, +BME
Gene	Gene Symbol
Rank	MAGeCK Score Rank, A459 Cells, CySS deprivation, +BME
MAGeCK Score	MAGeCK Score, A459 Cells, CySS deprivation, +BME

## Sheet: ST1 - Tiling
enAsCas12a crRNA	Order	BSO_Rep_1	BSO_Rep_2	erastin_Rep_1	erastin_Rep_2	RSL-3_Rep_1	RSL-3_Rep_2		Cas9 sgRNA	Order	BSO_Rep_1	BSO_Rep_2	erastin_Rep_1	erastin_Rep_2	RSL-3_Rep_1	RSL-3_Rep_2		enAsCas12a crRNA	Order	ML210_Rep_1	ML210_Rep_2
AIFM2_1	1	-0.0061201	-1.70668	-0.337859	2.45392	-0.949031	-1.18405		AIFM2_1	1	1.30417	0.572472	-1.75865	-1.95124	-1.56016	-2.81846		AIFM2_1	1	0.82058	-2.04982
AIFM2_2	1	-1.53414	0.642926	-1.04806	-1.2055	-1.34541	-0.257748		AIFM2_2	3	-0.791217	-0.914735	-1.98248	-2.34671	-2.90578	-2.21846		AIFM2_2	1	0.611425	0.425147
AIFM2_3	2	-0.735935	-0.51553	-1.23744	0.723317	-1.38908	-0.257314		AIFM2_3	5	-2.55266	-2.71376	-2.44264	-1.05836	-2.64179	-2.76851		AIFM2_3	2	0.312358	-1.92516
AIFM2_4	2	0.320611	-1.42415	1.93848	0.553055	-0.323844	-0.962088		AIFM2_4	5	-1.82889	-2.02842	-2.54977	-1.6601	-1.29197	0.243688		AIFM2_4	2	0.5341	-1.92651
AIFM2_5	3	1.95169	2.67766	-0.772304	-1.38376	0.286331	1.35274		AIFM2_5	6	-1.6997	-1.70215	-2.38508	-2.33284	-2.72662	-2.80457		AIFM2_5	3	0.219664	0.298717
AIFM2_6	3	-0.0257814	-1.10149	1.45718	-1.42111	-1.17329	-0.943187		AIFM2_6	6	-2.60003	-2.79812	-2.17253	-2.03082	-3.0062	-3.03249		AIFM2_6	3	-2.00681	-1.80021
AIFM2_7	5	-1.5209	-0.293916	0.262955	-1.81414	-0.0943508	-1.07744		AIFM2_7	8	0.782721	0.408652	0.86951	0.0202124	-1.63681	-0.731366		AIFM2_7	5	1.6564	-1.68911
AIFM2_8	5	1.29097	0.193573	-1.48612	-1.47722	-1.2338	-1.05288		AIFM2_8	9	0.997165	0.404293	-0.660833	-1.50887	-2.48536	0.0201633		AIFM2_8	5	-1.88515	-1.86469
AIFM2_9	7	-1.3977	-1.42258	-1.36172	-0.797234	-0.500481	-0.959167		AIFM2_9	13	-0.626895	-0.164133	-2.69838	-2.55013	-2.52255	-1.05109		AIFM2_9	7	0.819459	0.839382
AIFM2_10	8	-0.383191	0.0278008	0.982268	-1.20095	-1.16375	-0.944857		AIFM2_10	16	0.565184	0.578903	-1.19161	-1.04544	-1.19325	-2.26645		AIFM2_10	8	-1.94087	0.107188
AIFM2_11	8	-1.12683	-0.7008	-0.761972	-1.88417	-0.574523	-0.931204		AIFM2_11	17	-2.69293	-2.08256	-1.49753	-2.24145	-0.841778	-0.300913		AIFM2_11	8	0.399224	-1.14129
AIFM2_12	9	-1.73437	-0.90602	-1.09037	1.13048	-0.979276	-0.702298		AIFM2_12	18	-1.10412	-2.26802	-1.25384	-1.37989	-0.740051	-1.18013		AIFM2_12	9	1.07209	1.29563
AIFM2_13	11	-1.392	-1.71959	-1.80152	-1.33243	-2.1758	-1.10191		AIFM2_13	18	-3.23984	-1.38057	-2.69871	-2.52794	-2.95379	-3.00464		AIFM2_13	11	0.648354	-0.321254
AIFM2_14	11	-0.780941	0.244763	-2.31336	-0.746238	-0.99456	1.67585		AIFM2_14	18	-0.489459	-0.679446	-0.326796	-2.39296	-2.05618	-1.86859		AIFM2_14	11	1.49578	0.449099
AIFM2_15	11	-1.13685	-1.44833	-1.48142	-1.0622	-0.34293	-1.04934		AIFM2_15	19	-0.426806	-0.610548	-0.157946	-2.41783	-2.174	-2.02705		AIFM2_15	11	1.9415	1.2975
AIFM2_16	11	-1.50259	-0.758308	-2.05068	-1.54277	-0.983304	-1.08088		AIFM2_16	21	-1.12521	-0.714294	1.01155	-0.354052	0.106521	-0.198966		AIFM2_16	11	0.0325695	1.15238
AIFM2_17	12	-1.07371	-0.797021	-1.60794	0.89017	-0.901405	-0.589293		AIFM2_17	22	-1.09738	0.144987	-1.85337	-2.17402	-2.95157	-2.73887		AIFM2_17	12	-1.81676	-1.88792
AIFM2_18	12	-0.137595	-0.923526	-0.398702	-0.0500752	-0.876331	-0.411969		AIFM2_18	22	-0.913774	-0.991166	-1.25354	-1.09437	-1.0938	-0.904401		AIFM2_18	12	-0.221903	-1.80642
AIFM2_19	13	-0.489938	-1.72933	-0.553615	0.761058	-1.21644	-1.09725		AIFM2_19	29	-1.14105	-2.92864	-2.44313	-2.48244	-2.86737	-2.91777		AIFM2_19	13	0.027597	2.97142
AIFM2_20	15	-0.23962	-1.08916	-1.29055	-1.23306	-1.23702	-1.06182		AIFM2_20	30	0.489841	-0.0561778	-2.46135	-2.54976	-2.89313	-2.84008		AIFM2_20	15	1.37312	-1.85913
AIFM2_21	16	-1.08036	-0.988337	0.259733	1.20062	-1.10053	1.33671		AIFM2_21	31	-2.62134	-2.41503	-2.10514	-2.48164	-2.692	-2.98038		AIFM2_21	16	-0.914772	-1.95904
AIFM2_22	16	-0.522808	-0.239093	-1.32435	-1.88397	-1.44456	0.500231		AIFM2_22	34	-0.260678	-0.266993	-1.65995	-0.731666	-1.55117	-2.82968		AIFM2_22	16	0.0795136	-1.95102
AIFM2_23	17	-0.596702	-0.748058	1.33687	1.51656	-1.4323	-0.998075		AIFM2_23	35	-0.0070559	0.0898119	0.732936	0.618868	0.153694	-0.334433		AIFM2_23	17	0.312995	1.71835
AIFM2_24	21	-0.700442	-1.18503	-2.06008	-1.19408	-1.21974	-1.23795		AIFM2_24	38	-1.67072	-2.2533	-2.11266	-2.11435	-0.4614	-1.13698		AIFM2_24	21	0.759422	1.81756
AIFM2_25	23	-1.20472	0.900902	-1.45406	0.908081	-0.761311	-0.959669		AIFM2_25	38	-0.990652	-1.5399	-1.78078	-1.98123	0.101482	-0.594394		AIFM2_25	23	-1.69645	-1.88713
AIFM2_26	24	-0.474052	-0.85481	0.530039	-0.996649	-0.847867	-0.99085		AIFM2_26	38	-3.49009	-2.74047	-2.59036	-2.6012	-2.89882	-1.41776		AIFM2_26	24	1.45033	1.32903
AIFM2_27	25	-0.367997	-0.253488	-1.32249	-1.22585	-0.840608	-0.839069		AIFM2_27	38	-0.785354	-0.225986	-2.54666	-0.47679	-2.82034	-2.94157		AIFM2_27	25	-0.487107	1.81206
AIFM2_28	26	-0.82761	-1.23501	-0.129434	-1.02564	-1.70052	0.554942		AIFM2_28	39	-1.16397	-0.775777	-2.13812	-2.04093	0.0340023	0.184612		AIFM2_28	26	2.0566	-1.46903
AIFM2_29	27	1.90401	-0.943601	0.398727	-1.74545	0.246268	-1.04404		AIFM2_29	42	-1.06865	-2.93768	-0.876205	-2.19962	-3.00632	-2.99081		AIFM2_29	27	1.19303	-1.96048
AIFM2_30	29	-1.14405	-0.441906	-1.31272	2.19563	-0.632637	-0.656502		AIFM2_30	47	-3.07011	-2.97665	-2.54902	-2.30395	-2.71411	-2.71449		AIFM2_30	29	0.790659	-0.0718264
AIFM2_31	33	2.7213	-0.86974	-1.15054	0.908464	-0.950602	-1.18535		AIFM2_31	49	-1.10607	-1.19765	-1.10682	-0.881505	-1.20096	-1.14289		AIFM2_31	33	0.373678	0.781297
AIFM2_32	33	-1.87725	-1.23936	-0.202814	0.616409	-1.11356	-1.02393		AIFM2_32	49	-1.41658	-1.24918	-2.56484	-0.549922	-2.80219	-2.84271		AIFM2_32	33	0.982064	0.456283
AIFM2_33	33	-0.994139	-0.469346	-1.28168	0.22024	1.523	-1.09557		AIFM2_33	50	-3.20518	-3.6675	-2.76267	-2.72595	-3.01679	-3.00655		AIFM2_33	33	0.717466	-2.09761
AIFM2_34	34	-0.884115	-0.294229	-1.65331	0.586689	1.22843	-1.21628		AIFM2_34	56	-0.971604	-0.0187234	0.418965	-1.94255	-2.74118	-2.64603		AIFM2_34	34	-0.152898	0.673713
AIFM2_35	34	-0.816093	0.153346	-0.994524	-0.487248	-0.892019	-0.6301		AIFM2_35	56	-3.21226	-3.0588	-0.748181	-2.24667	-2.87271	-2.82985		AIFM2_35	34	0.509237	0.550751
AIFM2_36	35	4.75159	-0.881929	0.436041	-0.685044	-0.887934	-0.882469		AIFM2_36	57	-1.73954	-1.46073	-1.66511	-1.5967	-1.96928	-1.94903		AIFM2_36	35	0.738258	0.846897
AIFM2_37	35	-0.0421556	2.81754	-0.946855	2.04474	-0.443972	-0.859947		AIFM2_37	58	-2.80013	-2.9817	-2.83721	-2.18634	-1.81021	-2.8601		AIFM2_37	35	0.161621	-0.426186
AIFM2_38	36	0.0326826	4.16399	0.101944	-0.559195	0.0475195	-0.411949		AIFM2_38	69	-0.0962559	-1.61591	-1.43031	-0.751634	-1.06889	-2.21961		AIFM2_38	36	1.4406	-1.77518
AIFM2_39	36	-1.20762	-1.85209	0.815654	-2.17784	-1.26354	-1.25572		AIFM2_39	73	1.41995	1.51067	1.31139	0.868702	-0.258405	-0.365237		AIFM2_39	36	0.529649	0.1527
AIFM2_40	37	-1.22622	-0.789948	-0.507018	0.250946	-1.17402	-1.10445		AIFM2_40	77	-2.80277	-3.08639	-1.85735	-2.38808	-2.79464	-2.80579		AIFM2_40	37	-1.59919	-0.0662999
AIFM2_41	37	-1.12231	-0.10858	0.839545	1.60267	-0.29525	-0.831656		AIFM2_41	78	-3.49018	-1.21579	-2.28757	-2.48418	-2.83632	-3.03859		AIFM2_41	37	-1.7381	-1.81246
AIFM2_42	39	-1.55513	1.46145	-1.77503	-1.98311	-0.681218	-0.962455		AIFM2_42	79	-2.49535	-2.46717	-2.73904	-2.58746	-3.05874	-3.05		AIFM2_42	39	-1.89089	-2.02174
AIFM2_43	41	-0.384549	2.56077	-1.59145	-0.943772	-1.20759	-0.842633		AIFM2_43	79	-0.898427	-0.735407	-2.26262	-2.52051	-2.99026	-2.97745		AIFM2_43	41	0.135357	-1.83763
AIFM2_44	42	0.302046	0.539802	-0.932634	-1.19456	-0.607787	-0.93916		AIFM2_44	80	-1.96396	-0.701872	-2.48019	-1.43208	0.708005	0.0542065		AIFM2_44	42	1.8958	-1.65121
AIFM2_45	43	0.352496	0.202272	-2.66472	-1.04286	-1.31445	-1.08912		AIFM2_45	82	-1.07974	-1.14485	-1.63022	-1.71452	-2.12732	-2.89944		AIFM2_45	43	0.206139	-0.681003
AIFM2_46	43	-0.239198	-0.562102	0.837665	0.506829	-0.654226	-1.01732		AIFM2_46	83	-0.434226	-0.789822	-1.55211	-1.48349	-1.26344	-1.39616		AIFM2_46	43	1.39349	1.00075
AIFM2_47	44	-1.01828	-1.69766	-0.504182	0.985803	-1.75916	-1.06524		AIFM2_47	83	-1.32594	-1.47098	-1.35739	-2.03875	-1.93448	-2.07307		AIFM2_47	44	0.0328697	1.34037
AIFM2_48	44	-0.299511	3.01515	-0.357913	-0.94082	-0.533219	-1.03904		AIFM2_48	89	2.23948	1.78775	-1.63452	-0.971147	0.826093	1.34511		AIFM2_48	44	-0.349849	-1.80354
AIFM2_49	44	-1.25632	-1.39124	-0.0088536	1.05475	-0.98702	-1.05482		AIFM2_49	90	-3.35883	-3.52342	-2.58034	-2.4454	-2.86151	-2.77486		AIFM2_49	44	-0.44934	-1.94588
AIFM2_50	45	0.504868	-0.37457	-1.2608	-0.989178	-1.25655	-0.984185		AIFM2_50	92	1.3094	1.25093	0.755393	-1.86102	-1.2122	-0.0945965		AIFM2_50	45	1.02302	-1.88778
AIFM2_51	45	0.116073	-0.854362	-1.51123	-1.38519	-0.813367	-1.23652		AIFM2_51	94	-1.93738	-2.72835	-2.28978	-2.40518	-2.86	-2.88691		AIFM2_51	45	0.191541	-1.66299
AIFM2_52	50	-1.0388	-0.5616	0.0821238	-1.52551	-1.28588	-1.04591		AIFM2_52	95	-1.81192	-2.50722	-2.62936	-2.4569	-2.86954	-2.89484		AIFM2_52	50	-0.258261	-1.78549
AIFM2_53	51	-0.252431	-0.79604	-1.34918	-1.06378	-0.932361	-0.981699		AIFM2_53	96	-2.96313	-2.13472	-2.69821	-2.5291	-2.84733	-3.00507		AIFM2_53	51	-0.916777	-1.77515
AIFM2_54	52	-0.960062	-1.23284	0.702635	-0.832345	-0.538346	2.5803		AIFM2_54	97	-2.88333	-2.48446	0.062301	-2.42716	-0.253753	-2.75158		AIFM2_54	52	0.324469	-1.89378
AIFM2_55	53	-2.12225	-1.72614		-1.00012	-0.719277	-1.2597		AIFM2_55	101	-3.35173	-3.17079	-1.24892	-2.26024	-2.83899	-2.7972		AIFM2_55	53	0.537804	-1.97884
AIFM2_56	53	-1.28654	-0.349518	-0.624231	-1.05242	-1.32475	-1.33021		AIFM2_56	102	-1.88313	-2.97801	-1.47544	-2.46153	-2.86208	-2.95934		AIFM2_56	53	-0.509046	0.632047
AIFM2_57	54	-1.67663	-1.60522	1.23744		-0.387169	-0.719155		AIFM2_57	103	-1.2028	-1.61242	-2.23779	-2.25111	-2.85747	-2.91354		AIFM2_57	54	-0.248787	-1.80609
AIFM2_58	54	-0.304893	-0.188165	-1.3491	1.67146	-1.21483	-0.708641		AIFM2_58	103	-2.13605	-2.05165	-2.51222	-2.41818	-2.86272	-2.88269		AIFM2_58	54	0.986688	-1.78062
AIFM2_59	54	0.0550831	-1.47537	-1.29769	1.08207	-2.03829	1.98533		AIFM2_59	106	-1.07917	-2.27809	-2.44322	-2.35726	-2.98875	-2.7523		AIFM2_59	54	-1.85317	-1.80256
AIFM2_60	55	-0.52556	-0.894082	-1.58413	0.423051	-1.42881	1.48578		AIFM2_60	108	-3.23212	-3.48697	-1.96013	-2.36241	-2.72117	-1.68037		AIFM2_60	55	0.974958	-0.146839
AIFM2_61	55	-0.588342	-0.12166	-2.13367	0.879328	-1.60793	-0.0944963		AIFM2_61	109	-2.57751	-2.85905	-2.1555	-2.47213	-2.85786	-0.712847		AIFM2_61	55	1.55648	0.907801
AIFM2_62	58	-0.494185	-0.496758	-1.68691	-0.64001	-0.973301	-1.01557		AIFM2_62	110	-2.47822	-3.17244	-1.15873	-2.49608	-3.04075	-2.93024		AIFM2_62	58	0.12765	-2.03582
AIFM2_63	59	0.0949669	0.92809	-0.555497	0.762944	-0.0622934	-0.26179		AIFM2_63	112	-2.78997	-3.01855	-0.477257	-2.28417	-2.60751	-2.88915		AIFM2_63	59	-1.94721	-2.08646
AIFM2_64	60	-0.705139	0.648565	0.693569	0.551036	-1.49502	-1.1392		AIFM2_64	112	-1.44659	-1.29039	-2.31023	-2.34623	-2.87037	-2.9266		AIFM2_64	60	0.386099	-0.114741
AIFM2_65	62	-1.5745	-0.869658	-1.40397	-1.29464	-1.26479	1.99874		AIFM2_65	115	-0.921022	-0.269244	-0.82496	0.120801	-2.39212	-1.59309		AIFM2_65	62	-2.18471	-2.20916
AIFM2_66	62	-1.36638	-0.975679	-1.39224	-0.775594	-0.70503	3.12225		AIFM2_66	116	0.309219	0.917235	-1.48871	0.863607	-1.99644	-1.8375		AIFM2_66	62	0.913184	-0.246391
AIFM2_67	63	-0.804984	-1.6368	-1.87026	1.00977	-1.36811	-1.04105		AIFM2_67	116	-0.224682	0.22617	-0.689844	1.12144	-2.37203	-1.74904		AIFM2_67	63	1.53665	-1.67933
AIFM2_68	64	0.019812	4.3253	0.292845	1.05143	0.944102	-0.320228		AIFM2_68	116	-1.01151	-2.79613	-2.74034	-2.6731	-3.13105	-3.07569		AIFM2_68	64	0.424515	-1.67685
AIFM2_69	64	-0.223174	3.03689	-0.0719797	0.28454	0.635068	-0.648058		AIFM2_69	118	-1.90115	-2.10937	-1.76159	-1.55312	-2.03912	-1.96749		AIFM2_69	64	-1.57887	-1.62973
AIFM2_70	65	-1.16972	-1.23402	0.0246852	-1.29144	-1.47675	-1.2539		AIFM2_70	118	-2.34978	-0.443205	-2.34773	-2.16448	-2.52495	-2.49721		AIFM2_70	65	0.888229	-2.02609
AIFM2_71	65	-0.381487	2.22108	0.538049	0.750668	0.00726975	-1.24709		AIFM2_71	120	-0.758153	-2.41803	-2.06874	-2.35906	-0.658917	-2.41131		AIFM2_71	65	0.185295	-1.88618
AIFM2_72	66	-2.17	-1.00492	-0.133211	1.46776	-0.797688	-1.32458		AIFM2_72	125	1.65397	1.75252	-0.001176	-2.32283	-2.69031	-2.7936		AIFM2_72	66	0.0705106	1.28255
AIFM2_73	66	-1.61959	-1.16538	-0.0577517	-1.20642	-1.31408	-0.397155		AIFM2_73	125	0.738239	-0.217342	-1.45663	-0.496108	-1.34335	-0.15738		AIFM2_73	66	-1.68684	-1.90052
AIFM2_74	66	-0.786164	-1.16641	-1.65005	-1.20456	-0.939748	-1.2774		AIFM2_74	127	-1.80967	-2.02528	-1.79513	-2.38845	-0.471461	-1.30869		AIFM2_74	66	0.903209	-1.78242
AIFM2_75	67	-1.06245	-0.202397	-1.59871	-1.67036	-0.89301	-0.836502		AIFM2_75	129	-2.26274	-1.19161	-2.27502	-1.0456	0.140776	-2.37589		AIFM2_75	67	0.0039339	-1.43949
AIFM2_76	67	4.18872	-0.360851	-0.854199	-1.26227	-0.62968	-1.14583		AIFM2_76	129	-0.0550311	0.235647	-0.876764	-1.97853	-2.73531	-2.44077		AIFM2_76	67	0.388087	-0.255149
AIFM2_77	68	-2.86824	-0.680055	-0.367879	-1.43825	-1.19177	-1.3426		AIFM2_77	132	-1.95568	-0.873568	-2.41981	-2.38652	-2.77462	-2.77448		AIFM2_77	68	-1.78587	-0.0050977
AIFM2_78	68	-1.11306	-1.34552	-0.144024	-1.00456	-1.44991	-0.935444		AIFM2_78	132	-0.0727332	0.127844	0.821517	-1.48372	-0.836128	-0.672423		AIFM2_78	68	0.723285	-1.97182
AIFM2_79	69	-1.70045	-0.631009	0.630516	-0.654194	-1.16183	-0.863509		AIFM2_79	133	-2.40786	-1.25573	-1.84281	-2.0186	-1.08496	-2.71933		AIFM2_79	69	-1.25108	0.942028
AIFM2_80	69	-0.973636	-0.700484	0.0802025	0.59684	-1.75065	-1.17769		AIFM2_80	134	-2.75102	-3.11687	-2.68137	-2.13284	-2.97604	-2.92323		AIFM2_80	69	1.24613	-0.613282
AIFM2_81	69	-0.388247	-1.44156	-1.78207	-1.42923	-1.32647	-1.21619		AIFM2_81	136	-3.42519	-3.5874	-2.70804	-2.53811	-2.91045	-2.95959		AIFM2_81	69	0.260793	-1.72696
AIFM2_82	70	-0.652667	-0.674001	-1.6536	0.70032	-1.61417	-1.11942		AIFM2_82	137	-1.98599	-3.46227	-1.74729	-2.59851	-2.97472	-2.97368		AIFM2_82	70	1.58559	0.28045
AIFM2_83	71	-0.841537	-1.09081	-1.19088	-0.385172	-1.79662	-0.748443		AIFM2_83	140	-3.07151	-3.64575	-2.62452	-0.794214	-2.8197	-2.90316		AIFM2_83	71	0.356958	-1.83638
AIFM2_84	73	-1.83393	-1.50272	0.0698538	0.734167	-1.37466	-1.38997		AIFM2_84	142	-2.33632	-2.20812	-2.33477	-2.40999	-1.41217	-2.80561		AIFM2_84	73	0.161127	-1.80782
AIFM2_85	73	-0.827985	-1.32299	-1.65709	2.17339	-2.3655	-1.05015		AIFM2_85	142	-2.52076	-3.36694	-0.567607	-2.36888	-2.80751	-2.73303		AIFM2_85	73	0.113143	-1.95999
AIFM2_86	74	-1.11297	-1.2353	0.58899	-1.1396	-1.24201	-1.1463		AIFM2_86	145	-3.02629	-2.43396	-2.69488	-2.49384	-2.79343	-2.87844		AIFM2_86	74	-0.667025	-2.10793
AIFM2_87	76	-1.5292	-1.4567	-1.77583	0.185428	-1.19868	-0.981521		AIFM2_87	146	-1.65981	-2.1862	-1.87188	-1.61614	-1.95948	-1.99099		AIFM2_87	76	0.226366	-2.02937
AIFM2_88	76	-1.99529	-1.345	-2.18414	0.842866	-1.97507	-1.31294		AIFM2_88	147	-2.5323	-3.01683	-0.702772	-2.4618	-2.95431	-3.00538		AIFM2_88	76	0.752115	-1.64064
AIFM2_89	77	-0.460704	-1.35231	-1.73045	1.19248		-1.02162		AIFM2_89	148	-2.4521	-2.37773	-2.19062	-2.12424	-1.74494	-1.16721		AIFM2_89	77	0.807021	-1.89612
AIFM2_90	77	-1.06687	-1.00343	-1.78568	1.25419	-1.38441	-1.20948		AIFM2_90	149	-1.63933	-1.49369	-1.59266	-0.823685	-2.48634	-2.78738		AIFM2_90	77	0.764991	-1.77999
AIFM2_91	77	-0.409529	0.59752	0.754364	1.35332	-1.09007	0.961647		AIFM2_91	150	-2.44967	-3.08099	-2.50042	1.93879	-2.69245	-2.7076		AIFM2_91	77	-0.346161	-1.92144
AIFM2_92	77	0.178605	1.66951	-0.234824	1.30935	-0.749449	0.925756		AIFM2_92	151	-3.32821	-2.03714	-2.90466	-2.3021	-2.79634	-2.65041		AIFM2_92	77	-0.392851	1.40876
AIFM2_93	78	-0.96151	-0.985573	0.0608493	1.26924	-1.36686	-1.26401		AIFM2_93	153	-2.66782	-3.00251	-2.44724	-2.52527	-2.86042	-2.82235		AIFM2_93	78	-1.11639	-0.442487
AIFM2_94	80	-0.711448	-1.75865	-2.84863	-1.91857	-1.70977	-1.35918		AIFM2_94	154	-3.29432	-3.40811	-2.16275	-2.45687	-2.89877	-2.85042		AIFM2_94	80	0.298018	-0.829465
AIFM2_95	81	0.11642	-0.771718	-1.51681	0.52187	-1.36752	-0.0781467		AIFM2_95	156	-1.18516	-1.41021	-2.45638	-2.30483	-2.69585	-2.69301		AIFM2_95	81	-1.74698	-0.623028
AIFM2_96	81	3.76725	-0.981443	-1.71497	-1.42326	-1.4035	-0.864748		AIFM2_96	168	-0.322681	-0.78491	0.999178	0.0642781	-2.31235	-1.80825		AIFM2_96	81	-0.018661	1.13127
AIFM2_97	81	0.128351	-1.58869	-1.78381	-1.31747	-1.46617	-1.32235		AIFM2_97	168	-0.247686	-2.15928	-2.65579	-0.925724	-2.4956	-1.31191		AIFM2_97	81	0.997412	-1.69879
AIFM2_98	81	-1.36086	-1.32651	0.844024	1.13316	-0.700915	-0.978753		AIFM2_98	170	-1.31734	-1.83461	-1.58918	-1.35997	-1.74628	-1.67761		AIFM2_98	81	-2.10041	-0.385525
AIFM2_99	82	-0.173763	-0.957253	-0.195444	1.49684	-0.749885	-1.22629		AIFM2_99	176	-2.44271	-1.82511	-2.63038	-2.51923	-1.44407	-2.15569		AIFM2_99	82	-2.48728	-0.789733
AIFM2_100	85	-1.36295	-0.106848	-1.70519	-1.0872	-0.813184	-0.76359		AIFM2_100	177	-1.0976	-0.158083	-1.17791	-2.45377	-2.3065	-3.00993		AIFM2_100	85	1.36783	-0.203869
AIFM2_101	85	-0.879162	0.0373526	-1.70966	-0.668346	-0.589371	-1.45159		AIFM2_101	178	-2.05746	-0.679067	0.756351	0.197778	-1.67825	-2.77194		AIFM2_101	85	-0.947662	-1.54209
AIFM2_102	85	0.260137	-0.459992	-1.89024	1.0533	-1.2642	-0.850526		AIFM2_102	178	-1.93538	-3.02349	-0.509816	-2.36363	-2.74378	-2.81922		AIFM2_102	85	-0.223211	0.617786
AIFM2_103	87	-0.196985	2.73244	-0.80571	3.39313	-0.948005	-0.487868		AIFM2_103	180	-2.68219	-2.70731	-2.73108	-2.64881	-3.05316	-2.28261		AIFM2_103	87	1.25554	1.00515
AIFM2_104	89	-1.43643	-0.918373	-1.24632	-0.0567479	-0.57218	-0.7712		AIFM2_104	181	0.041782	-0.436842	-2.45007	-1.90233	0.567224	-0.723801		AIFM2_104	89	-0.0415161	-0.809591
AIFM2_105	89	-0.828819	-1.02519	1.61192	2.09245	-1.06889	1.00352		AIFM2_105	181	-0.794545	-1.2307	-1.08086	-0.366024	-0.536531	0.80303		AIFM2_105	89	0.26464	-0.0104929
AIFM2_106	90	-0.564627	-0.879932	-0.848023	1.02255	-1.48448	-1.00503		AIFM2_106	187	-2.82243	-1.9001	-1.01953	-2.00424	-0.208747	-1.92644		AIFM2_106	90	-0.355144	-1.94813
AIFM2_107	90	4.82558	-0.354512	-1.17009	2.92014	-0.311747	-0.855793		AIFM2_107	188	-2.06015	-3.17481	0.170769	-1.76438	-2.41036	-2.96067		AIFM2_107	90	0.0349416	-1.91146
AIFM2_108	92	0.0259456	-0.314191	-2.68505	-1.27134	-1.15619	-1.35546		AIFM2_108	188	-3.38641	-3.71626	-2.75894	-2.54638	-2.90357	-1.45002		AIFM2_108	92	1.169	-1.88911
AIFM2_109	92	0.563313	-1.50003	0.638797	2.31594	-0.718575	-0.804809		AIFM2_109	188	-1.92827	-2.30786	-2.61273	-2.15419	0.305119	0.548686		AIFM2_109	92	-0.344452	-1.79324
AIFM2_110	94	-0.784677	0.375414	-2.32723	0.63785	-1.23507	0.754152		AIFM2_110	189	-3.26334	-1.51591	-2.63484	-2.49006	0.845014	0.457579		AIFM2_110	94	-0.244289	0.54538
AIFM2_111	97	0.375315	2.23422	-1.45417	-0.961796	-0.761411	-0.981972		AIFM2_111	189	-1.23475	-0.510182	0.0983732	-1.75565	-1.14294	-1.53285		AIFM2_111	97	0.525376	-1.88047
AIFM2_112	98	-0.877957	-0.943676	3.48766	2.32873	-1.4267	-1.15286		AIFM2_112	191	-1.04049	-1.05866	-1.5577	-1.33341	-1.72258	-1.6736		AIFM2_112	98	1.26251	-1.7952
AIFM2_113	101	-0.71196	2.4615	-1.47234	0.908242	-1.74736	-1.06872		AIFM2_113	192	-2.60512	-2.63281	-2.6606	-2.56968	-2.90624	-2.94785		AIFM2_113	101	1.50624	0.10899
AIFM2_114	102	-0.0353489	2.90484	-1.25856	0.91994	-0.262137	-0.497551		AIFM2_114	197	-1.0613	-1.11236	-1.69669	-1.39819	-1.84021	-1.84102		AIFM2_114	102	-0.787049	2.33762
AIFM2_115	102	-0.215478	0.035123	-1.82845	0.963776	-1.10216	-0.234378		AIFM2_115	198	-3.21268	-3.15984	-0.792102	-2.4344	-2.95288	-3.00837		AIFM2_115	102	-0.697409	0.233488
AIFM2_116	102	-1.68075	-1.51194	0.849051	1.02041	-1.80958	-1.02491		AIFM2_116	198	-2.13276	-3.01866	-2.18573	-0.745114	-2.88528	-2.38819		AIFM2_116	102	-0.884034	0.671648
AIFM2_117	103	-0.316381	-0.672297	-1.52413	-2.11653	-1.19741	-1.13854		AIFM2_117	199	-2.22538	-3.09672	-2.62198	-1.01595	-2.89896	-2.93558		AIFM2_117	103	-0.319633	-1.90758
AIFM2_118	104	-1.2528	-1.38441	-1.11249	0.963595	-1.62399	-1.18717		AIFM2_118	199	-1.53396	-2.74475	-1.91345	-2.50894	-2.86429	-1.78435		AIFM2_118	104	0.17105	-1.85542
AIFM2_119	104	-1.91513	-1.06736	-1.59113	1.3909	-1.03053	-1.06292		AIFM2_119	200	0.795388	0.598008	-1.3807	0.184021	-1.03254	-2.74838		AIFM2_119	104	-1.68204	-0.604487
AIFM2_120	106	0.194368	0.0537085	0.61144	-1.10376	-1.08331	2.84607		AIFM2_120	207	-2.99976	-3.43908	-2.67085	-2.53723	-2.97396	-2.95585		AIFM2_120	106	0.118134	-0.778373
AIFM2_121	109	0.0378078	-0.91865	-1.74174	0.975044	-1.02322	-1.24544		AIFM2_121	207	-3.38855	-2.72783	-1.21394	-2.45336	-2.87662	-2.92398		AIFM2_121	109	-0.41551	-1.96563
AIFM2_122	110	-1.3722	-1.54855	-1.96308	0.855312	-0.820082	-1.07735		AIFM2_122	211	0.411848	0.117872	-1.538	-1.37799	-1.74356	-1.6065		AIFM2_122	110	-0.482632	1.39386
AIFM2_123	110	-1.00016	2.10385	-2.06273	1.46424	-0.621957	-0.140891		AIFM2_123	212	-2.91079	-0.790772	-1.16602	-2.52625	-0.213978	-2.99102		AIFM2_123	110	1.84068	-1.77117
AIFM2_124	110	-0.93384	-1.29561	-0.879526	0.788753	-0.703862	0.463782		AIFM2_124	218	-3.16223	-2.4895	-0.403479	-2.33682	-2.65624	-2.86678		AIFM2_124	110	-0.0561819	-1.75941
AIFM2_125	111	-2.04157	-1.30436	1.2292	-1.10827	-1.0638	0.305762		AIFM2_125	227	1.13526	0.276831	-1.81333	-2.20748	-2.67881	-2.72256		AIFM2_125	111	-1.83067	-1.71294
AIFM2_126	112	-0.0028217	-1.36784	1.41511	-0.887412	2.12758	-1.03963		AIFM2_126	230	-1.16232	-2.02628	-1.21501	-2.07565	-1.98466	-2.36286		AIFM2_126	112	-1.58148	-2.11415
AIFM2_127	113	0.374446	-1.301	-2.37961	-1.01348	0.987027	-1.03061		AIFM2_127	232	-2.06125	-2.78029	0.891512	-2.01704	1.22347	1.01469		AIFM2_127	113	0.681096	-2.05699
AIFM2_128	113	-0.987413	-1.3898	-1.15166	1.26037	-1.90534	-1.25525		AIFM2_128	233	-3.82273	-4.02607	-2.85549	-2.63509	-3.10586	-3.13485		AIFM2_128	113	-1.89137	-1.98146
AIFM2_129	114	0.750826	1.38319	-0.212849	-2.07236	0.156201	-1.19521		AIFM2_129	237	-1.53207	-1.69407	-2.11467	-2.58175	-2.91094	-3.00265		AIFM2_129	114	-0.512249	-2.06446
AIFM2_130	114	-1.50569	-1.00213	-0.972815	-1.4398	-1.19344	-1.12052		AIFM2_130	237	-1.11082	-0.945532	-2.37338	-0.843884	-2.45892	-2.55177		AIFM2_130	114	-0.908267	-1.7945
AIFM2_131	114	-1.57655	-1.29604	-1.247	0.721919	-1.03842	-1.06945		AIFM2_131	238	-3.02316	-3.5063	-2.60724	-2.67272	-3.08247	-3.162		AIFM2_131	114	1.3055	-1.95014
AIFM2_132	115	-1.28075	-1.1818	-2.13663	0.668393	2.95144	0.908972		AIFM2_132	240	-1.96017	-1.03955	-1.69833	-1.59237	-2.0331	-2.02097		AIFM2_132	115	1.01444	0.105316
AIFM2_133	123	-0.832688	-1.22949	0.059546	-1.08956	0.520143	-0.954254		AIFM2_133	243	-2.2599	-1.86397	-2.86339	-2.70176	-2.37026	-3.09596		AIFM2_133	123	0.6305	0.914885
AIFM2_134	123	-0.705501	0.0106209	0.0492102	1.63878	-1.17606	-1.27086		AIFM2_134	245	-3.61601	-3.91044	-2.74198	-2.62516	-3.02045	-3.08189		AIFM2_134	123	1.73371	-0.294128
AIFM2_135	124	-1.7247	-0.422138	-2.03835	-1.23453	-1.29326	-1.10208		AIFM2_135	252	0.688621	1.04233	1.1084	1.24408	-1.17398	-1.26436		AIFM2_135	124	1.28427	1.38329
AIFM2_136	126	-1.48716	-0.899022	-0.110298	0.240282	0.354233	-1.0518		AIFM2_136	253	-0.811661	-1.81128	-0.794203	0.977305	-1.56106	-0.757955		AIFM2_136	126	-0.664418	-1.52303
AIFM2_137	127	-1.28261	-0.328297	0.595529	1.74143	1.30001	-1.33624		AIFM2_137	255	0.284847	0.492525	0.666639	1.54513	1.35731	-0.570163		AIFM2_137	127	0.895298	-1.07599
AIFM2_138	127	-0.593622	-1.38662	-0.878109	2.35765	-1.10722	-1.08664		AIFM2_138	256	-1.52377	-1.51932	0.00200525	-1.62423	-0.731106	-1.0333		AIFM2_138	127	0.453362	2.40975
AIFM2_139	127	0.0471496	0.251739	-1.03239	-1.11487	-1.24768	-0.907783		AIFM2_139	263	-0.806701	-1.17861	-2.52324	-2.468	-2.8814	-2.96785		AIFM2_139	127	1.24875	1.13188
AIFM2_140	129	0.945819	-0.587691	-1.79571	-1.32752	-0.844468	-0.908974		AIFM2_140	263	-3.27238	-2.58775	-2.6667	-2.40274	-2.9475	-2.63191		AIFM2_140	129	0.855999	-1.74359
AIFM2_141	129	-1.24958	-1.51177	-0.906802	-1.6819	-1.45453	-1.26749		AIFM2_141	272	-2.61725	-3.57873	-2.75617	-2.40913	-2.87657	-3.01367		AIFM2_141	129	1.38398	-1.88477
AIFM2_142	130	-1.73578	-0.868355	-0.412717		-0.362332	-0.597568		AIFM2_142	273	-2.07965	-1.01977	-2.64889	-2.40808	-2.91387	-2.82518		AIFM2_142	130	-0.301223	-0.157963
AIFM2_143	131	0.277274	-0.965191	-1.26197	1.94328	-0.907621	-0.848592		AIFM2_143	274	-2.34629	-2.6156	-2.53735	-2.51313	-2.88509	-2.91486		AIFM2_143	131	1.06331	1.38567
AIFM2_144	131	-0.545373	1.726	0.319076	1.55311	-0.857649	-0.91988		AIFM2_144	274	-2.97879	-2.46383	-2.09058	-2.41259	-2.07052	-2.86207		AIFM2_144	131	-0.774877	-1.93615
AIFM2_145	131	0.765956	-1.12418	-2.12772	-1.4439	-1.9237	-1.05513		AIFM2_145	275	-2.7398	-3.29365	-2.66973	-2.45912	-2.91459	-2.93244		AIFM2_145	131	0.549085	-1.8093
AIFM2_146	132	-1.55632	-1.56784	-2.2533	-0.609022	1.19197	-0.875286		AIFM2_146	275	-3.1925	-3.69885	-2.52352	-2.39001	-2.96071	-2.95057		AIFM2_146	132	-0.279794	-2.00087
AIFM2_147	132	-0.656435	-1.06328	0.265449	0.874257	-1.51425	-1.00885		AIFM2_147	279	-1.89139	-1.84554	-0.0945694	-0.95549	-2.48696	-2.43914		AIFM2_147	132	-2.01842	-1.63835
AIFM2_148	132	-0.160025	-1.35049	0.732837	-1.26312	3.56613	-1.22863		AIFM2_148	283	-3.35527	-2.66864	-2.59579	-1.42477	0.267899	-2.71444		AIFM2_148	132	0.996794	1.70303
AIFM2_149	135	-0.802841	1.32061	-1.47787	-1.0592	3.89965	-1.06889		AIFM2_149	284	-2.97481	-3.45627	-1.47952	-2.33015	-2.80474	-2.58325		AIFM2_149	135	0.0911077	-2.00232
AIFM2_150	136	-0.946116	-1.27959	0.382327	-1.34823	-0.98892	-1.30457		AIFM2_150	289	-1.91282	-2.96938	-2.52861	-2.39945	-2.7658	-2.80628		AIFM2_150	136	0.558343	1.21341
AIFM2_151	137	-1.95327	-0.652245	-0.705133	-1.87036	-1.1087	-0.981349		AIFM2_151	289	-2.76255	-0.855956	-2.2295	-2.55396	-2.8993	-2.92465		AIFM2_151	137	-1.95296	-1.801
AIFM2_152	137	-0.96199	-1.94309	-0.230998	0.492566	-1.41004	-1.29974		AIFM2_152	293	0.100535	-0.815003	-2.31676	-1.90544	-2.88255	-2.9811		AIFM2_152	137	0.414978	1.01908
AIFM2_153	137	-0.525184	-0.255317	-0.273797	-0.241681	-1.01731	-0.917753		AIFM2_153	294	0.485313	1.57916	0.354471	-1.3693	0.463356	0.400948		AIFM2_153	137	-0.846978	1.43091
AIFM2_154	138	-1.23486	-0.478635	-0.723925	0.619655	-0.966849	-0.268674		AIFM2_154	294	0.718176	1.41278	1.42612	-0.887604	-0.272668	0.447977		AIFM2_154	138	-0.374284	1.59921
AIFM2_155	138	-0.320099	0.0515637	-0.21438	-0.968852	-1.32793	2.35598		AIFM2_155	297	1.28241	0.596855	-0.688773	1.5451	-0.764636	-2.03553		AIFM2_155	138	0.572376	-1.98358
AIFM2_156	140	-0.127706	0.0612111	-1.30653	-1.63501	-0.854891	-1.10616		AIFM2_156	298	0.601397	1.92693	1.63867	0.212855	0.0493136	0.651267		AIFM2_156	140	0.528426	0.410532
AIFM2_157	140	-0.932975	-0.441013	-1.23161	-0.178255	-1.10787	-0.760122		AIFM2_157	300	-1.68821	-2.61665	-2.86071	-2.62503	-3.00592	-3.07804		AIFM2_157	140	-1.75359	-2.14134
AIFM2_158	140	-0.892348	-0.964793	-1.92306	-1.43503	-1.1883	-0.98474		AIFM2_158	302	-0.510578	-1.37997	-2.77884	-2.52765	-2.98559	-2.97981		AIFM2_158	140	-1.49317	-2.24873
AIFM2_159	141	-1.10554	-1.84322	1.10358	-0.893169	-0.780702	0.0824366		AIFM2_159	303	-1.98461	-2.13147	-1.63182	-2.5997	-2.23552	-3.0189		AIFM2_159	141	-0.230816	0.0391654
AIFM2_160	142	1.07137	1.60157	0.162401	-1.51187	-1.44793	-0.974782		AIFM2_160	304	-3.2557	-2.99431	-2.61798	-1.68545	-2.78367	-2.79618		AIFM2_160	142	1.07838	-1.84384
AIFM2_161	142	0.657221	-1.50976	-1.73919	-0.904586	-0.793015	-0.789202		AIFM2_161	305	-3.23677	-1.71886	-2.68618	-2.4805	-2.83768	-2.91271		AIFM2_161	142	-0.814205	-1.48945
AIFM2_162	142	-1.36959	-0.942404	-0.985917	-0.855202	-0.562995	-1.13039		AIFM2_162	307	-2.96495	-2.88295	-1.40854	-2.45978	-2.80005	-2.82487		AIFM2_162	142	-0.79877	-1.55768
AIFM2_163	143	-1.25368	-1.35629	-1.40247	0.929706	-1.26342	-0.761571		AIFM2_163	309	-0.887082	-2.5785	-1.0609	-1.01785	-2.86617	-2.88568		AIFM2_163	143	0.318953	-2.05229
AIFM2_164	143	-1.09705	-0.424182	-0.302949	-1.30992	-0.947602	-1.2399		AIFM2_164	315	-1.2766	-1.46922	-0.672151	-2.54387	-2.77018	-2.90713		AIFM2_164	143	1.23753	-1.88824
AIFM2_165	144	-1.83374	-0.0785895	0.514471	0.930305	-1.69571	-1.06384		AIFM2_165	318	-1.26802	-1.10861	-2.60556	-2.51938	-0.303804	-0.308731		AIFM2_165	144	-1.68914	0.420446
AIFM2_166	144	2.37996	-0.94874	0.493269	-0.274909	-0.71415	1.96165		AIFM2_166	319	-1.16131	-1.48514	-1.75684	-1.00971	1.24022	1.16675		AIFM2_166	144	-0.0707685	-1.90705
AIFM2_167	145	-1.1737	-0.891426	0.690981	-1.26481	-0.455655	-0.321509		AIFM2_167	321	-1.13093	-1.12747	1.03654	-2.06467	1.24869	1.44721		AIFM2_167	145	0.34281	-1.80666
AIFM2_168	145	-1.12681	-1.30615	-1.07994	-1.23241		-0.645871		AIFM2_168	322	-0.853285	-0.296585	-1.41331	0.397195	-1.11552	-0.861983		AIFM2_168	145	-0.254345	-1.70414
AIFM2_169	146	-1.60239	-0.955407	-1.88849	-1.70368	-0.752182	-0.741011		AIFM2_169	322	-2.35857	-0.979435	-0.421639	-2.22433	-2.17423	-1.28339		AIFM2_169	146	0.752787	2.87348
AIFM2_170	146	-0.719564	0.0521936	-0.504891	-1.47312	-0.977112	-0.961696		AIFM2_170	323	-0.883005	-0.633061	-0.778243	1.19459	-0.225106	-0.128893		AIFM2_170	146	-0.124493	-1.73865
AIFM2_171	147	0.0524051	-1.08038	-1.16412	-2.16924	-1.43102	-1.15643		AIFM2_171	331	-2.12116	-2.92539	-2.76238	-2.16303	-2.90429	-2.98942		AIFM2_171	147	0.555088	-1.73708
AIFM2_172	147	-0.810728	0.720691	-2.0377	-1.02267	-1.43709	-1.11207		AIFM2_172	331	-2.20638	-3.22726	-2.12102	1.38863	-2.89233	-2.88158		AIFM2_172	147	-0.077041	-1.7899
AIFM2_173	147	-0.729069	-1.02698	-1.89608	-1.92139	-1.16373	2.15125		AIFM2_173	332	-3.20121	-2.90797	-2.73612	-2.56616	-2.9657	-2.93126		AIFM2_173	147	1.13172	-0.681679
AIFM2_174	148	-1.45118	-0.612602	-1.08683	-0.892988	-0.426983	1.26488		AIFM2_174	332	-1.52893	-2.31362	-2.61008	-2.41606	-2.81852	-2.84105		AIFM2_174	148	-0.499233	-1.41296
AIFM2_175	148	-0.318807	2.37167	0.285625	-0.903843	-0.881987	-0.768055		AIFM2_175	332	-2.72626	-3.24572	-1.87114	-2.59701	-3.04144	-3.06123		AIFM2_175	148	-1.82146	-1.85964
AIFM2_176	149	2.44927	-1.18749	-1.31892	1.73523	-0.638284	-0.675905		AIFM2_176	333	-2.92014	-3.74948	-2.07335	-2.06053	-1.85114	-0.633829		AIFM2_176	149	0.0605586	0.244689
AIFM2_177	150	-1.14386	0.114857	-0.831314	-1.16513	-1.01934	-0.825373		AIFM2_177	336	-2.96205	-2.49047	-2.63123	-1.44496	-1.85627	-2.87177		AIFM2_177	150	-0.728398	-1.95876
AIFM2_178	151	-1.17407	-0.232723	-1.5119	-0.676867	-0.813971	-1.01983		AIFM2_178	337	-3.49274	-3.36129	-1.38081	-2.39751	-3.05196	-3.03921		AIFM2_178	151	-1.11568	1.94592
AIFM2_179	152	-1.13321	-1.22462	-0.848575	-2.14189	-0.303372	-1.16116		AIFM2_179	338	-2.85017	-3.55562	-2.6455	-0.619918	-2.75649	-2.68777		AIFM2_179	152	-0.303996	0.858272
AIFM2_180	152	0.0946488	-0.591993	0.724128	1.08106	-0.310948	0.0175583		AIFM2_180	342	-3.25758	-3.3029	-0.0301932	-2.29143	-2.84492	-2.92825		AIFM2_180	152	-0.0372985	-0.736514
AIFM2_181	154	-0.971255	0.608562	-1.37185	-0.460553	-0.458581	-0.778242		AIFM2_181	342	0.726473	1.44619	0.210757	-0.0596882	-0.696696	-0.0123128		AIFM2_181	154	-1.81593	1.29335
AIFM2_182	155	-2.05267	-1.52093	0.507178	-1.01083	-1.60109	-0.513754		AIFM2_182	345	-0.539134	-0.172118	-1.67514	0.497799	-1.71086	-2.80584		AIFM2_182	155	0.177867	-1.85898
AIFM2_183	155	-0.884015	0.408514	-0.0988711	-1.14724	-0.397789	-0.964562		AIFM2_183	346	-3.19926	-3.25442	-2.59937	-2.01556	-1.2685	-2.79895		AIFM2_183	155	-0.0457606	-2.0017
AIFM2_184	163	0.212733	-1.47399	-1.47791	1.85939	-0.927457	-0.780941		AIFM2_184	347	-2.85244	-3.0214	-2.26222	-2.59281	-2.93015	-2.97758		AIFM2_184	163	0.414656	2.0559
AIFM2_185	166	0.124505	-1.62051	-1.85869	-0.871547	-1.85553	2.0586		AIFM2_185	349	-1.63218	-1.19675	-2.5774	-2.35355	-0.249727	0.195437		AIFM2_185	166	-0.845552	0.801418
AIFM2_186	169	-0.312094	0.537765	0.155528	0.697135	-1.75639	-1.06294		AIFM2_186	350	-3.16909	-3.0975	-2.46808	-2.42462	-2.81962	-2.86658		AIFM2_186	169	0.503881	-1.81517
AIFM2_187	170	0.635539	4.78069	1.13708	0.993935	0.330027	4.13441		AIFM2_187	351	-2.73624	-2.67423	-2.63242	-2.56899	-2.81922	-2.84667		AIFM2_187	170	-0.250496	-1.93737
AIFM2_188	173	-0.651573	1.44007	0.108172	-1.39029	-0.782016	-0.887791		AIFM2_188	356	-2.19712	-2.51969	-2.64582	-2.52738	-2.97951	-2.84254		AIFM2_188	173	-0.75244	-1.81259
AIFM2_189	174	-0.308898	-1.59132	-2.30827	-1.03977	-0.867817	-1.05722		AIFM2_189	356	-3.03346	-2.14768	-0.842503	-0.920204	-0.790266	-1.98708		AIFM2_189	174	1.25708	-1.54323
AIFM2_190	174	1.50959	-0.322053	-0.142386	-1.24789	-0.842055	-1.21503		AIFM2_190	356	-1.20814	-1.20943	-0.195378	0.713327	0.8638	0.180752		AIFM2_190	174	0.689012	-2.50057
AIFM2_191	174	-1.76986	-1.55295	0.477407	-1.72747	-0.405533	-1.0001		AIFM2_191	368	-2.39977	-3.30553	-2.75277	-0.180858	-3.04335	-3.04188		AIFM2_191	174	1.18403	-1.67708
AIFM2_192	175	-1.48247	-0.667872	-1.57019	-0.627996	-0.494732	2.16501		AIFM2_192	369	-2.53087	-3.41196	-2.69797	-2.57592	-2.32861	-1.92506		AIFM2_192	175	-2.08688	0.903861
AIFM2_193	175	-0.408114	3.34049	0.851069	1.56912	-0.933195	0.383469		AIFM2_193	374	-3.32369	-3.62245	-2.52887	-0.679277	-2.68725	-2.83121		AIFM2_193	175	1.10343	0.397165
AIFM2_194	175	-1.22884	-0.842342	0.882451	1.46162	-1.8368	-0.957517		AIFM2_194	374	-1.18924	-1.65001	0.47695	-2.36489	-1.85876	-2.80421		AIFM2_194	175	1.7868	-1.72144
AIFM2_195	176	1.11005	2.7781	-1.10492	1.45613	-2.34293	-0.87341		AIFM2_195	375	1.68966	1.9326	-0.376138	-0.0479818	-0.484214	-1.60522		AIFM2_195	176	-1.84548	-1.94454
AIFM2_196	176	2.98123	-1.16298	-1.98301	-1.78347	-1.56407	-0.97287		GCLC_1	376	-2.59988	-3.18145	0.543763	-2.32721	-0.648298	-0.535197		AIFM2_196	176	-1.80793	-1.88513
AIFM2_197	177	-1.93996	-1.20071	1.1221	1.05681	-1.57579	-0.982572		GCLC_2	377	-3.71236	-3.67077	-2.89887	-2.79965	-2.93811	-1.67981		AIFM2_197	177	1.83754	-1.85213
AIFM2_198	178	-1.10612	0.487579	-1.47195	-0.622453	-0.777605	-0.999907		GCLC_3	380	-0.937406	-0.824512	-0.0902698	0.388092	-0.757815	-0.579284		AIFM2_198	178	0.447259	-1.95328
AIFM2_199	180	-1.37421	-0.51622	0.513142	0.975553	-1.06086	-1.25274		GCLC_4	381	-3.09895	-3.63983	-2.71108	-2.56558	-2.85864	-2.99405		AIFM2_199	180	-1.95879	-0.128529
AIFM2_200	181	-1.36641	-1.00506	0.565258	-1.15084	-0.599277	-1.01416		GCLC_5	382	-3.19834	-3.37278	-2.62224	-2.46069	-1.14018	-0.902706		AIFM2_200	181	1.08939	-2.01833
AIFM2_201	182	-1.08442	1.59492	-1.35558	0.423279	-1.28414	-1.06404		GCLC_6	383	-2.55059	-1.5963	-2.57988	-1.19779	-1.6671	-0.900305		AIFM2_201	182	0.923749	-1.93377
AIFM2_202	182	0.463721	-0.0409958	-0.308156	-0.792174	0.603123	-0.125791		GCLC_7	386	-3.14529	-3.15055	-2.81207	-2.70159	-3.08037	-3.11639		AIFM2_202	182	-1.44405	0.0556029
AIFM2_203	183	-1.2977	-0.976254	-1.60173	-1.41091	-0.789976	-0.928408		GCLC_8	386	0.337661	0.272054	0.108905	-2.12235	-0.691878	-0.888031		AIFM2_203	183	-1.13846	-0.14812
AIFM2_204	183	-1.73699	-0.325887	-1.65514	0.593799	-0.944383	-1.22118		GCLC_9	386	-3.61038	-4.13016	-1.79037	-2.3153	-3.16936	-3.17147		AIFM2_204	183	0.525933	0.138745
AIFM2_205	184	-1.17916	-1.59256	-1.47558	1.80142	-1.87906	-0.710129		GCLC_10	387	-3.25754	-3.74902	-2.83947	-2.66402	-3.06071	-3.11893		AIFM2_205	184	1.26582	0.780884
AIFM2_206	184	0.235657	-0.787838	-1.91028	-2.44253	0.563857	-1.18384		GCLC_11	392	-3.56083	-3.65092	-2.86222	-2.77641	-3.08053	-3.10347		AIFM2_206	184	0.466066	-1.7202
AIFM2_207	185	-0.867439	-1.57302	-2.0634	-0.279383	2.08801	0.215445		GCLC_12	395	-3.26524	-3.95108	-2.74156	-2.63511	-2.29693	-1.21812		AIFM2_207	185	2.35756	-1.55035
AIFM2_208	186	-1.49741	-0.769927	-1.69365	0.994948	-0.253608	1.17355		GCLC_13	396	-2.03435	-2.34735	-1.01216	-2.25238	-1.1075	-0.919281		AIFM2_208	186	0.422288	-1.96249
AIFM2_209	187	-0.760831	-1.47629	-3.30894	-1.28889	-1.17512	-1.28908		GCLC_14	397	-2.95716	-3.49449	-2.72204	-2.52687	-2.85128	-2.89921		AIFM2_209	187	0.734694	-2.0824
AIFM2_210	191	-1.65338	0.854525	0.740603	-1.34915	-1.09568	-0.878972		GCLC_15	398	-3.34491	-3.85848	-2.82365	-2.7081	-2.87431	-3.0272		AIFM2_210	191	-0.120675	-1.15435
AIFM2_211	192	-1.51262	-0.992023	-1.30211	1.13227	-0.62298	-1.0925		GCLC_16	398	-3.28876	-3.5689	-2.7195	-2.57868	-2.8972	-2.92793		AIFM2_211	192	-1.64423	-1.6887
AIFM2_212	192	0.0443955	-0.766878	-0.686189	-0.554764	-0.788068	-0.624447		GCLC_17	400	-0.582349	-0.102194	0.0824565	1.42064	-0.914659	0.204348		AIFM2_212	192	0.311711	1.59513
AIFM2_213	193	-1.6909	-0.902197	-1.85205	-1.37508	-0.253386	-1.27607		GCLC_18	400	-0.21845	0.820493	0.885585	-1.40046	-0.536413	-0.230183		AIFM2_213	193	-0.110986	-2.00943
AIFM2_214	194	-0.945615	2.88614	-0.826021	-1.69109	-0.189537	-0.758917		GCLC_19	405	-3.13395	-3.89187	-2.83997	-2.72165	-3.10862	-3.17979		AIFM2_214	194	-1.7774	-1.75712
AIFM2_215	194	-0.75088	-1.64768	-0.868389	1.03898	-0.852683	-1.06203		GCLC_20	406	-2.75907	-3.63879	-2.8985	-2.77268	-2.64427	-3.2208		AIFM2_215	194	1.50352	-1.80604
AIFM2_216	195	-1.30843	-0.983289	0.681069	1.68537	-0.0790534	-0.72997		GCLC_21	408	-3.05095	-3.41935	-2.66356	-2.60456	0.411474	-0.306395		AIFM2_216	195	1.08817	0.668911
AIFM2_217	196	0.866359	-0.465811	0.515646	-1.19124	-1.79565	0.448855		GCLC_22	412	-2.781	-3.82283	-2.77921	-2.5891	-1.84333	-2.95447		AIFM2_217	196	-0.0625464	-1.87913
AIFM2_218	196	-1.62587	0.227226	-1.4105	-0.868399	-0.898415	-0.661099		GCLC_23	412	-3.19242	-3.79068	-2.73168	-2.62778	-2.52662	-0.929232		AIFM2_218	196	0.733709	-1.89408
AIFM2_219	198	4.73632	-0.391171	-1.10539	-1.25389	0.168601	-1.03183		GCLC_24	413	-2.59167	-3.17188	-2.79531	-2.32862	-2.52587	-1.59184		AIFM2_219	198	0.226846	-1.88187
AIFM2_220	201	2.35728	4.45781	-0.463443	-0.366721	-0.813163	-0.0939467		GCLC_25	414	-2.20524	-2.56443	-1.9024	-1.69797	-2.12469	-2.03318		AIFM2_220	201	-0.390663	-0.276906
AIFM2_221	203	-1.47471	-0.896688	-0.937846	-0.603307	-1.83279	-0.778367		GCLC_26	416	-3.07099	-3.95127	-2.88666	-2.73483	-2.84855	-2.14057		AIFM2_221	203	-0.752113	-2.07235
AIFM2_222	204	-1.88428	-0.4728	0.420005	0.938911	-1.26776	-0.861933		GCLC_27	417	-2.49597	-2.58186	1.3938	-0.162846	-1.45389	-1.42065		AIFM2_222	204	-0.265405	-1.87925
AIFM2_223	205	-1.54887	1.53038	-1.49699	-1.23925	-1.20505	-0.906132		GCLC_28	421	0.308009	-0.270469	-0.903369	-0.285493	-0.317697	-0.358632		AIFM2_223	205	0.253795	1.0265
AIFM2_224	206	0.205031	1.26645	0.154309	0.706262	-0.985589	-0.153203		GCLC_29	421	-1.63447	-2.42843	-2.76315	-2.63206	-1.65254	-2.04219		AIFM2_224	206	1.31988	1.32178
AIFM2_225	207	-1.28873	-0.99487	-2.09643	3.10628	-0.569183	3.0844		GCLC_30	422	-1.6688	-2.44863	-2.7788	-2.56108	-1.55437	-1.95778		AIFM2_225	207	1.25935	-1.84888
AIFM2_226	208	-0.459871	-0.40145	-1.65024	-1.71386	-1.0457	-1.26403		GCLC_31	424	-3.34036	-3.56361	-2.78127	-2.76495	-3.00004	-2.28341		AIFM2_226	208	0.151073	-0.213244
AIFM2_227	210	-0.879938	-1.44976	-1.69962	-1.08249	2.06078	-1.11267		GCLC_32	429	-3.88673	-3.63942	-2.98047	-2.8537	-3.30335	-3.21388		AIFM2_227	210	0.694867	1.5012
AIFM2_228	211	-0.710857	-0.758806	-1.61737	-0.929812	-0.53768	-1.15175		GCLC_33	440	-3.38977	-3.67824	-2.65354	-2.45544	-2.78143	-2.85984		AIFM2_228	211	0.109202	-0.201486
AIFM2_229	211	-0.800474	2.84566	-1.37965	-1.22343	-0.693568	-0.858396		GCLC_34	441	0.934818	0.434094	0.989316	-0.849699	-1.19342	-1.62528		AIFM2_229	211	0.447188	-1.91624
AIFM2_230	211	-0.365087	3.35708	0.299146	1.08594	-0.918165	-0.823696		GCLC_35	445	-2.13235	-0.803901	-0.962056	-2.5164	-0.375086	-1.56767		AIFM2_230	211	-1.60178	0.0783837
AIFM2_231	211	-0.426086	0.761353	-1.88875	-1.07407	-1.60036	0.107795		GCLC_36	445	-1.14583	-1.54757	-0.14792	-2.34837	-1.16056	0.128129		AIFM2_231	211	-0.370586	0.250846
AIFM2_232	212	-0.956564	-1.21927	-0.0883507	-1.69072	-0.79286	1.18578		GCLC_37	445	-2.28972	-1.89077	-1.12324	-2.50299	-1.94652	-0.304391		AIFM2_232	212	1.13684	-1.98937
AIFM2_233	212	-0.779181	-0.469241	0.0973304	-0.683776	-0.981851	0.249417		GCLC_38	446	-0.133113	-0.869565	-2.53529	1.02524	0.371459	0.038999		AIFM2_233	212	0.0183832	-1.79043
AIFM2_234	213	-1.41886	-0.224547	0.681808	-0.881869	-0.0040314	0.232879		GCLC_39	455	-0.615001	-1.09404	-0.14814	-1.60427	-0.962459	0.129118		AIFM2_234	213	1.21765	-1.90093
AIFM2_235	216	-0.871696	-0.210931	0.00907926	-1.35394	-1.64992	-1.20863		GCLC_40	456	-0.26053	-0.200985	0.973155	0.714286	1.17936	-1.77449		AIFM2_235	216	-1.79087	1.21493
AIFM2_236	218	-0.269849	-0.986581	-1.51055	-1.70916	-1.25604	-0.957002		GCLC_41	456	0.0432268	-0.57175	0.00605868	1.03795	1.45732	1.05393		AIFM2_236	218	-0.692196	0.794417
AIFM2_237	219	-1.61129	1.34819	0.330594	1.75069	-0.797778	-1.09088		GCLC_42	456	-1.04002	-1.93332	1.9118	0.413241	0.560593	0.61417		AIFM2_237	219	1.77833	0.316714
AIFM2_238	219	-1.46367	-1.58394	-1.4074	-1.62208	-0.840942	-0.906057		GCLC_43	458	0.51719	-0.333461	-2.09571	-1.39989	-0.109688	-1.6206		AIFM2_238	219	0.623287	0.782099
AIFM2_239	221	-1.69693	0.0663473	0.514812	-1.42006	-0.97308	-1.20395		GCLC_44	464	-2.07948	-3.13415	-2.77873	-2.67058	-2.9861	-3.0614		AIFM2_239	221	-0.577746	-0.0694686
AIFM2_240	222	7.36535	2.29217	-0.0307764	1.43657	0.321963	0.25719		GCLC_45	464	-2.2835	-1.49232	-2.54247	-1.99429	-2.86557	-0.798861		AIFM2_240	222	0.452439	-0.152009
AIFM2_241	222	1.84756	-0.892406	-1.18722	1.42944	-1.24422	-0.872941		GCLC_46	466	-0.851283	-2.24571	-2.64641	1.60413	-2.87295	-0.328706		AIFM2_241	222	-0.077158	-0.912908
AIFM2_242	223	-0.383008	-1.49965	-1.16273	-1.13839	-1.27304	-1.16255		GCLC_47	467	-2.93869	-3.21987	-2.6711	-2.57023	-3.09402	-3.08642		AIFM2_242	223	1.2557	-1.57574
AIFM2_243	224	-2.1892	-1.119	-1.56517	1.08571	1.67134	-1.51428		GCLC_48	467	-3.1706	-1.64586	-2.25052	-2.69251	0.107924	-2.85651		AIFM2_243	224	0.574458	-2.1299
AIFM2_244	225	-1.65617	-1.63647	0.179849	-1.51498	2.96587	-1.26481		GCLC_49	468	-2.46663	-0.958535	-2.2143	-2.47933	0.46042	0.845348		AIFM2_244	225	0.925308	-1.6157
AIFM2_245	225	-1.67225	-1.11172	-2.06506	0.937249	-1.14082	-1.09171		GCLC_50	469	-2.43613	-2.23847	-2.43536	-2.30647	-2.84094	-2.8338		AIFM2_245	225	1.39044	-1.30814
AIFM2_246	227	-2.18858	-1.49843	-1.38648	-0.982044	-1.02097	-0.977819		GCLC_51	472	-3.17973	-1.84977	-1.57006	-2.52703	-0.280874	-2.24836		AIFM2_246	227	0.09936	-2.12283
AIFM2_247	228	-0.26001	-1.82608	0.294293	2.04189	0.864129	-0.945712		GCLC_52	472	-2.16526	-2.15475	-1.8285	-1.61494	0.0442811	-2.01087		AIFM2_247	228	0.700073	-1.78881
AIFM2_248	228	-1.22231	-0.117359	-2.19316	-1.36522	-0.563944	-0.704759		GCLC_53	472	-1.63188	-2.74481	-2.84165	-2.72898	-3.14919	-0.581608		AIFM2_248	228	-0.249855	-0.590033
AIFM2_249	230	-1.89914	0.194182	-1.13357	-0.932447		-0.8811		GCLC_54	478	-2.85056	-3.2991	-2.48362	-2.5426	-2.94251	0.727494		AIFM2_249	230	-0.315962	-1.72953
AIFM2_250	231	-1.5699	-1.5422	-0.228126	-1.32027	-2.33945	0.462474		GCLC_55	478	-3.14142	-3.27912	0.102771	0.487108	0.335693	0.440853		AIFM2_250	231	-0.0161405	-1.70344
AIFM2_251	231	-0.322982	1.72592	-1.27922	-0.657581	-0.425374	1.56501		GCLC_56	481	-1.65505	-2.0607	-2.84447	-2.70535	-0.971071	-2.99844		AIFM2_251	231	0.442214	-2.06026
AIFM2_252	232	0.78557	-1.23933	-1.93846	1.46829	-2.30047	-1.05881		GCLC_57	483	-0.921518	-0.385722	-2.73467	-2.4999	-1.28847	-1.08046		AIFM2_252	232	0.645855	-1.86002
AIFM2_253	232	-1.24787	0.593884	-0.321013	0.426569	-1.29353	-0.219133		GCLC_58	485	-2.15782	-2.6124	-2.27602	-2.35017	-0.133401	0.654785		AIFM2_253	232	1.0693	3.48377
AIFM2_254	232	-0.833882	3.62892	0.644298	-1.00868	-0.520683	-0.653797		GCLC_59	486	-3.87615	-4.0416	-2.82032	-2.71198	-3.21361	-3.32599		AIFM2_254	232	-0.574056	-0.0222178
AIFM2_255	233	-1.19462	-1.08866	0.435542	1.08511	-1.5694	-0.125687		GCLC_60	486	-2.82868	-2.93711	-2.84847	-2.83903	-2.32696	-3.14506		AIFM2_255	233	1.65507	-1.93958
AIFM2_256	235	-1.54639	-1.38944	-2.05704	-0.741168	-0.508944	-1.11616		GCLC_61	486	-2.46914	-3.26293	-2.75522	-2.61834	-1.67528	-2.26427		AIFM2_256	235	0.5371	1.24447
AIFM2_257	235	-1.01221	-0.932261	-1.68339	-2.41489	1.3195	-1.08198		GCLC_62	492	-2.93258	-2.42009	-2.65713	0.263844	-0.852884	1.11971		AIFM2_257	235	-0.0570725	-1.77838
AIFM2_258	237	0.338781	-1.64291	0.564248	-1.43762	-1.01433	-1.08314		GCLC_63	495	-3.06296	-3.76007	-2.2012	-2.68674	-1.656	-3.06881		AIFM2_258	237	0.87342	-1.8912
AIFM2_259	239	-0.3885	-1.29064	-2.19779	0.74483	-1.03377	-1.13466		GCLC_64	502	-2.681	-3.79765	-2.70899	-2.56652	-3.07082	-2.84865		AIFM2_259	239	-0.0526047	1.15063
AIFM2_260	241	-0.592032	-0.788582	0.0765387	1.10964	-0.546606	-0.662519		GCLC_65	503	0.0523933	-0.598804	-2.57523	-2.60876	-2.61202	-1.9097		AIFM2_260	241	0.453402	3.40696
AIFM2_261	244	0.282908	-0.874449	0.644936	0.932352	-1.25575	-1.19681		GCLC_66	504	-2.97662	-3.43579	-2.32606	-1.90876	-3.02104	-1.21525		AIFM2_261	244	-0.801913	-1.97814
AIFM2_262	245	-0.547075	-0.706577	-1.6213	-1.01637	0.232601	-1.00845		GCLC_67	505	-2.75532	-3.38366	-2.77831	-2.00193	-1.45464	-2.60887		AIFM2_262	245	1.02037	1.36488
AIFM2_263	247	-1.45574	-0.664593	-1.43776	0.598736	0.123787	-1.20501		GCLC_68	513	0.480456	1.23898	0.603758	1.83729	-1.27214	2.00229		AIFM2_263	247	0.659731	-1.92294
AIFM2_264	248	-0.283906	0.760703	-1.75479	0.838228	-1.21186	-1.06671		GCLC_69	523	-2.14355	-2.13439	-2.77366	-2.53916	-2.96833	-3.00469		AIFM2_264	248	0.135304	-0.20817
AIFM2_265	249	0.00877843	-1.18397	-1.87828	1.01685	-0.704238	-1.08254		GCLC_70	525	0.67424	0.238319	0.0115634	0.111093	2.0257	1.30309		AIFM2_265	249	-0.871304	-1.84633
AIFM2_266	250	-1.80724	-1.64418	-1.19706	-1.00674	2.87494	-1.17809		GCLC_71	528	1.80076	0.233854	-0.125321	0.50019	-0.359089	-2.68117		AIFM2_266	250	1.12106	-1.61885
AIFM2_267	250	-1.43347	-0.197912	0.517631	-0.888775	1.03375	-1.11513		GCLC_72	528	-1.67125	-2.15025	-2.7156	-2.19543	-0.969538	-2.85621		AIFM2_267	250	-0.30674	-1.79925
AIFM2_268	251	0.571453	-1.56427	-1.74156	-1.28181	-1.57214	-0.602434		GCLC_73	530	-3.47944	-3.62382	-2.76766	-2.66533	-2.833	-2.65426		AIFM2_268	251	0.374919	-1.83773
AIFM2_269	251	-1.11301	1.02105	-1.7509	1.57397	-0.803679	-0.69699		GCLC_74	533	-3.51807	-3.84149	-2.75703	-2.70882	-0.563958	-1.16322		AIFM2_269	251	-1.86387	-2.06004
AIFM2_270	253	-1.34288	-0.49451	0.715002	-1.11973	-0.527087	-1.33446		GCLC_75	535	-1.83755	-2.2745	-1.53482	-1.63976	-1.9001	-2.04381		AIFM2_270	253	0.328919	-0.819872
AIFM2_271	253	-0.110882	-0.696433	-1.55699	-0.962089	-1.08291	-1.25939		GCLC_76	535	-3.2747	-3.14314	-2.71924	-2.48136	-2.90401	-0.179224		AIFM2_271	253	-1.92926	-1.6091
AIFM2_272	255	-0.26202	-0.952753	-1.39437	0.710738	-2.4475	-0.59314		GCLC_77	539	-2.33268	-1.99707	-2.52294	-2.29001	1.57785	-0.581978		AIFM2_272	255	0.666751	-0.217433
AIFM2_273	257	-0.194387	-1.80485	-0.2188	0.145411	-1.41168	2.33283		GCLC_78	539	-3.35393	-4.02753	-2.69928	-2.49904	-2.98999	-2.90573		AIFM2_273	257	-0.359281	1.41677
AIFM2_274	258	-0.566288	-1.86585	-1.41003	-1.29976	0.740934	-0.960125		GCLC_79	539	-3.26016	-2.95335	0.0381339	-2.4521	-0.690788	-0.900935		AIFM2_274	258	0.712847	-0.0218929
AIFM2_275	258	0.316194	-0.713242	-1.42963	-1.10499	0.380777	1.02767		GCLC_80	541	-2.29521	-3.04847	-2.19656	-0.751103	-2.27061	-1.36165		AIFM2_275	258	-1.11356	-2.16305
AIFM2_276	259	-1.39903	-0.643175	-1.28886	0.91189	0.967383	-0.904284		GCLC_81	541	-0.331919	-0.235972	0.527305	0.252666	-0.717751	0.30733		AIFM2_276	259	0.441386	-2.02095
AIFM2_277	260	-1.44795	-0.351853	-1.2087	-1.24302	-0.804468	-1.06443		GCLC_82	541	1.97178	-0.328357	-2.16302	-2.30944	-2.67231	0.0140234		AIFM2_277	260	-0.157079	1.02282
AIFM2_278	261	-1.22813	-0.33901	-1.23444	-1.36283	-0.73813	-1.23557		GCLC_83	542	-3.2465	-3.09319	-2.18244	-2.5826	-2.58624	-2.8953		AIFM2_278	261	-0.807518	-0.137091
AIFM2_279	261	-1.53663	-0.883967	0.748938	-2.12285	2.03909	-0.986107		GCLC_84	547	-1.30028	-2.35744	-2.73383	-2.49105	-2.8305	-2.83836		AIFM2_279	261	-0.0905913	2.48668
AIFM2_280	262	-1.60759	-1.11779	-1.58969	-0.855771	0.762425	-1.39665		GCLC_85	549	-2.54215	-3.65101	-2.23543	-2.79476	-2.94582	-2.12184		AIFM2_280	262	1.35546	-1.70772
AIFM2_281	262	0.216667	-0.253441	-1.46508	-1.16163	2.81914	0.420222		GCLC_86	550	-3.16848	-3.66484	-2.60581	-2.51009	-0.0696656	-1.80336		AIFM2_281	262	0.707203	1.13667
AIFM2_282	262	-1.57471	-1.18699	0.763311	1.13215	-1.90732	-1.08679		GCLC_87	553	-1.86396	-0.362546	-0.577291	-2.09775	0.229118	0.27653		AIFM2_282	262	0.63438	-1.86332
AIFM2_283	263	-2.05876	-0.760933	0.94982	-0.901806	-1.05655	-1.53877		GCLC_88	561	-3.42173	-3.7763	-2.75959	-2.62109	-2.88884	-2.93635		AIFM2_283	263	0.583964	-0.635182
AIFM2_284	267	-0.745048	2.88988	-2.03367	-0.772112	-0.916687	2.81311		GCLC_89	561	-3.44557	-3.51139	-2.67495	-2.10079	-0.478951	-0.815801		AIFM2_284	267	0.425589	-1.85606
AIFM2_285	267	-1.60518	-0.764657	-1.23493		-1.43207	-1.12941		GCLC_90	561	0.132565	-1.23199	0.226071	-1.86134	-0.437405	-0.0820421		AIFM2_285	267	-1.0962	-1.66101
AIFM2_286	268	-1.03941	-0.217487	-2.67141	-1.25982	2.4518	-1.15662		GCLC_91	565	-0.552416	0.328976	0.235827	-0.394	-1.79049	-0.831004		AIFM2_286	268	1.03266	1.9393
AIFM2_287	269	-2.13455	-0.653439	-1.88693	-1.30645	-0.606333	-1.14325		GCLC_92	570	-2.32165	-2.42039	-1.58732	-1.7456	-2.13337	-1.44497		AIFM2_287	269	-1.74551	-1.75352
AIFM2_288	270	-1.40576	-1.21483	-1.14965	0.775295	-1.58232	-1.2912		GCLC_93	572	-1.31723	-3.55645	-2.80175	-2.60296	-1.95561	-2.96129		AIFM2_288	270	-0.717927	-1.93489
AIFM2_289	272	-0.245743	-1.73086	-1.2642	0.712521	-0.342775	-1.49628		GCLC_94	574	-2.04353	-1.59737	-2.6374	-2.54026	-2.07005	-2.11086		AIFM2_289	272	-0.375638	-2.04992
AIFM2_290	277	-1.3912	-0.481933	-1.10785	-0.816831	-0.605076	-0.609861		GCLC_95	591	-0.0829087	-3.04627	-1.64248	-0.797185	-2.98166	-3.03768		AIFM2_290	277	1.1224	-2.03521
AIFM2_291	278	-0.418606	-0.653062	-1.27225	1.05287	-0.664713	-0.948798		GCLC_96	593	-0.697643	-0.979372	-0.657376	-2.26414	-0.225488	-1.3818		AIFM2_291	278	-1.76733	-1.77772
AIFM2_292	278	-0.718714	-1.62232	-2.90797	0.776783		-0.987034		GCLC_97	597	-2.23186	-3.68812	-2.34348	-2.44928	-2.89098	0.449875		AIFM2_292	278	-0.532238	-1.79073
AIFM2_293	279	-0.498046	-1.1546	-2.16471	-1.12989	-0.859229	-1.00871		GCLC_98	603	-1.37965	-1.5733	1.01793	-2.06688	-0.365549	1.28423		AIFM2_293	279	-1.8477	-1.78445
AIFM2_294	280	0.748437	-1.5454	0.793293	-0.954778	-1.07503	-1.2883		GCLC_99	603	-1.56185	-2.39576	-0.673963	-1.02927	-1.80819	-1.96254		AIFM2_294	280	-0.0447688	-0.171897
AIFM2_295	281	-1.39441	-0.16659	0.915166	-1.17018	-1.07944	-1.1457		GCLC_100	607	-2.94453	-2.9201	-2.68732	-2.60886	-3.00569	-2.91905		AIFM2_295	281	-0.159921	0.187144
AIFM2_296	281	-1.26652	-1.24211	-1.20801	-1.63835	-1.72876	-1.37489		GCLC_101	610	-3.38136	-4.28294	-2.8888	-2.79265	-3.13571	-3.21566		AIFM2_296	281	-0.299485	-0.933032
AIFM2_297	282	0.222731	-0.123575	-0.213006	6.46938	0.368562	0.049486		GCLC_102	612	-2.19686	-2.39298	-1.86304	-1.68462	-2.07643	-2.00149		AIFM2_297	282	1.42275	-0.161331
AIFM2_298	283	-0.440928	-1.01208	-1.71427	0.785414	-0.0851192	0.938157		GCLC_103	615	-3.46438	-3.66708	-2.82031	-2.74272	-3.16268	-3.04648		AIFM2_298	283	0.0778344	-2.02006
AIFM2_299	284	-0.975849	-1.03392	-2.16257	1.56763	-0.308205	-0.681713		GCLC_104	616	-3.45287	-3.97486	-2.83065	-2.70267	-3.14834	-3.20003		AIFM2_299	284	1.49107	-2.06738
AIFM2_300	286	-0.84356	-1.24065	-0.713949	-0.327776	-0.636579	-0.92552		GCLC_105	617	-1.78173	-2.02202	-1.56581	-1.35262	-1.74123	-1.72817		AIFM2_300	286	0.432663	-1.01947
AIFM2_301	288	-0.268082	-1.18345	3.65193	0.760075	-1.33022	-1.13266		GCLC_106	618	-2.85992	-2.09885	-2.54538	-2.55286	-0.800287	-2.91814		AIFM2_301	288	0.211241	0.464539
AIFM2_302	290	-0.394744	-0.459451	-0.32133	0.771536	-1.00497	-1.09035		GCLC_107	619	-2.05662	-2.29799	-2.81788	-2.65824	-3.09023	-3.03437		AIFM2_302	290	-1.75722	0.569644
AIFM2_303	291	-0.622935	0.442694	-1.16809	-1.39334	-0.966577	-1.19857		GCLC_108	620	-3.69819	-3.9938	-2.95993	-2.69179	-3.09368	-3.21727		AIFM2_303	291	0.319252	-2.088
AIFM2_304	294	0.188745	-1.32747	-1.03048		-0.780332	-0.975407		GCLC_109	625	-0.747484	-0.360695	-2.65735	-2.48315	-2.61067	-2.69689		AIFM2_304	294	1.49998	-1.70641
AIFM2_305	295	0.0527132	-0.271771	-1.39975	0.818277	0.187202	-1.33077		GCLC_110	632	-2.92123	-2.86878	-2.58689	0.311965	0.368583	0.783462		AIFM2_305	295	1.62046	-1.71699
AIFM2_306	296	0.278443	-1.21255	-1.35448	1.3481	1.57366	-1.21947		GCLC_111	633	-1.1159	0.327094	-2.76454	-2.62418	0.468824	-2.82155		AIFM2_306	296	0.749749	-1.82355
AIFM2_307	300	4.4779	-0.91504	-1.35632	-1.55224	-0.993517	-0.886044		GCLC_112	635	-3.15785	-0.623277	-2.75598	1.0653	-3.08292	-2.72066		AIFM2_307	300	0.229514	0.964353
AIFM2_308	301	-0.988735	1.30236	-0.915717	1.50078	2.12142	2.09857		GCLC_113	639	-0.271634	-1.93189	-1.11088	-1.3461	-1.3596	0.535059		AIFM2_308	301	0.282686	-1.77788
AIFM2_309	304	-0.896843	0.181355	-1.11036	-2.27637	-0.554179	-0.743064		GCLC_114	642	-1.93497	-1.5427	-0.556169	-1.57683	-0.0214791	-0.865798		AIFM2_309	304	1.3609	-1.97236
AIFM2_310	304	-1.66199	2.09571	-1.55851	-1.12727	-0.307333	-0.86639		GCLC_115	643	-3.6397	-2.73574	-0.962622	-1.53277	-3.08402	-0.338817		AIFM2_310	304	0.812519	-1.03998
AIFM2_311	305	-0.0724294	4.7939	-0.527172	0.0886212	0.226966	-0.0224531		GCLC_116	651	-3.50281	-3.41027	-2.55732	-2.17898	-2.95698	-2.80244		AIFM2_311	305	1.33321	-1.43038
AIFM2_312	306	-0.990695	0.218976	-1.32131	-1.43617	-0.640457	-0.928728		GCLC_117	661	-0.149489	-0.879238	-0.128227	0.202793	0.873161	-0.59202		AIFM2_312	306	0.941297	-1.57642
AIFM2_313	306	-0.776564	1.92525	-1.1321	-1.16321	-0.147011	-0.7862		GCLC_118	661	-0.0542591	-0.35163	-0.133381	-0.06243	-0.74529	-1.51247		AIFM2_313	306	-0.282376	-1.83787
AIFM2_314	307	-0.20111	2.95502	-1.49026	-0.724423	-0.971034	-0.747941		GCLC_119	664	-2.30871	-0.889546	-2.2612	-2.1553	-0.347871	2.2043		AIFM2_314	307	1.35778	1.19276
AIFM2_315	308	-0.413808	0.603225	-1.08546	-0.650534	-1.296	-1.01682		GCLC_120	671	1.53931	1.76421	-0.433938	-1.10314	0.843533	1.74455		AIFM2_315	308	0.692917	0.959839
AIFM2_316	309	-1.52141	-0.889626	-2.7781	2.35784	-1.96674	-1.17452		GCLC_121	671	-2.25171	-3.32308	-2.83198	-2.6458	-3.00687	-2.99397		AIFM2_316	309	0.984684	-1.64744
AIFM2_317	310	3.29805	3.03592	-0.888334	1.01376	-0.53756	0.638341		GCLC_122	672	-2.20558	-3.62022	-2.88958	-2.65076	-3.06802	-2.96875		AIFM2_317	310	1.5861	-1.85221
AIFM2_318	313	-0.702712	-1.1557	-1.67475	-2.54152	-1.51131	-1.09394		GCLC_123	683	-2.17114	-2.47702	-2.03026	-2.44502	0.0577958	1.37075		AIFM2_318	313	0.585841	0.691304
AIFM2_319	314	2.33189	-0.835753	-1.39452	0.608597	-1.66083	-1.28326		GCLC_124	683	-3.07724	-3.72308	-1.84491	-2.70367	-3.07966	-3.11263		AIFM2_319	314	0.7912	0.97687
AIFM2_320	315	-0.822244	-0.430903	-1.65239	1.0966	0.947248	-1.09061		GCLC_125	684	-3.30965	-3.81742	-2.85719	-2.61462	-0.834129	-2.84764		AIFM2_320	315	0.829588	1.364
AIFM2_321	317	-0.966577	-0.825396	-0.402646	0.927075	-0.71718	0.111763		GCLC_126	687	-3.20331	-3.43192	-2.76924	-2.64737	-2.97291	-3.03694		AIFM2_321	317	-0.424149	-1.70703
AIFM2_322	317	-0.0435375	-1.42076	-2.31283	0.826167	-1.22196	1.12135		GCLC_127	688	-3.58551	-2.78129	-2.93609	-2.69902	-1.61311	-0.955876		AIFM2_322	317	-1.30911	-2.25971
AIFM2_323	318	-0.981876	-1.46119	-1.7161	-1.18293	0.778822	0.145853		GCLC_128	689	-3.42213	-4.21916	-2.0279	-2.92258	-3.20389	-1.21244		AIFM2_323	318	1.02957	1.93386
AIFM2_324	318	-1.06107	-0.958469	-1.365	1.53439	-1.55049	-0.926203		GCLC_129	690	-2.8732	-4.11657	-3.04533	-2.71611	-3.32039	-2.67392		AIFM2_324	318	0.703906	-0.508112
AIFM2_325	318	0.13681	-1.21641	1.67065	1.82534	-0.657757	-0.842008		GCLC_130	691	-2.99815	-4.25558	-3.10155	-2.9652	-3.37698	-2.34092		AIFM2_325	318	-0.351266	-1.93634
AIFM2_326	321	-0.224341	-1.34624	-1.6479	-0.870735	-1.38108	-1.01002		GCLC_131	693	-2.37472	-3.42287	-2.28322	-2.18575	-0.0279196	-2.30003		AIFM2_326	321	-1.27869	-1.76881
AIFM2_327	326	1.01617	0.502034	-2.00764	1.64171	-0.860653	-1.02889		GCLC_132	697	-3.14815	-3.03702	-2.62031	-2.51542	-1.93591	-2.45682		AIFM2_327	326	1.05035	-1.94978
AIFM2_328	326	-0.422938	-0.66085	-0.24688	0.264838	-0.347482	1.45854		GCLC_133	704	1.47789	1.37484	-0.356355	-1.28593	-0.444284	1.13389		AIFM2_328	326	-1.84873	-1.62011
AIFM2_329	326	-1.68129	-1.248	-1.60539	-0.919704	-0.899092	-0.834671		GCLC_134	705	1.00085	0.752485	0.247373	0.109257	0.176312	1.24228		AIFM2_329	326	1.13022	-1.94044
AIFM2_330	326	-2.03202	-0.97596	0.307899	0.782378	-1.92694	-1.08456		GCLC_135	714	1.18974	-3.55272	-2.5782	-2.47163	0.693036	-0.312368		AIFM2_330	326	0.680556	-1.14133
AIFM2_331	326	-0.961029	-1.05556	-1.37618	-1.48249	-1.78856	-0.970062		GCLC_136	734	-2.81489	-2.59553	-1.15997	-2.22066	-1.90964	-2.01987		AIFM2_331	326	0.420344	-0.692617
AIFM2_332	327	4.40504	-1.09825	-0.539859	-1.18752	-0.921382	-1.06013		GCLC_137	736	-3.132	-2.80057	-2.74618	-1.29963	-3.00309	-0.269205		AIFM2_332	327	0.249202	0.382064
AIFM2_333	327	-1.0085	1.70632	-1.20176	-1.54656	-0.759502	-0.991791		GCLC_138	737	-3.5469	-3.7284	-2.84272	-2.68564	-1.63584	-3.01358		AIFM2_333	327	0.745746	-1.85515
AIFM2_334	327	3.65301	0.299771	0.110903	-1.2077	-0.6766	-0.770077		GCLC_139	737	-3.58879	-3.85272	-2.94686	-2.69854	-0.889653	-2.91762		AIFM2_334	327	-0.427189	0.178196
AIFM2_335	328	-1.22279	0.225153	2.45065	0.877584	-1.01835	-1.08647		GCLC_140	741	-3.49815	-3.79506	-1.27835	-2.67342	-1.98749	-2.86517		AIFM2_335	328	1.63581	-2.1713
AIFM2_336	329	0.0463888	2.58524	0.0778648	0.484555	-0.828789	-1.06072		GCLC_141	744	-3.3513	-3.81931	-2.85509	-1.07182	-3.11003	-0.0591959		AIFM2_336	329	1.41063	-1.74412
AIFM2_337	330	-2.04525	-0.526309	0.698614		-1.25899	-1.0141		GCLC_142	745	-3.47585	-3.71504	-2.87232	-2.71697	-2.93242	-3.06119		AIFM2_337	330	-1.80329	-1.80391
AIFM2_338	330	-1.75135	-1.42126	-2.12981	-1.10043	-0.650691	-0.657036		GCLC_143	746	-1.56002	-1.35221	-2.86184	-2.72964	-1.8293	-2.8499		AIFM2_338	330	-1.8417	0.57846
AIFM2_339	331	1.6157	-0.771541	-0.854074	-1.11174	-0.695225	-0.639232		GCLC_144	756	-0.0394683	0.387693	-0.683791	-0.395741	-0.12685	-0.31056		AIFM2_339	331	0.189673	1.02507
AIFM2_340	333	-0.252996	0.615372	-0.686138	-1.48386	-1.13518	-1.10978		GCLC_145	763	-3.24843	-3.81003	-2.69709	-2.53679	-2.97659	-2.96896		AIFM2_340	333	-0.657626	-1.93812
AIFM2_341	333	-1.29021	0.382791	-2.1696	-0.538357	-0.542488	2.45937		GCLC_146	766	-1.5693	-2.09912	0.113517	-1.52618	-1.90442	-1.75106		AIFM2_341	333	-1.16937	-1.88615
AIFM2_342	336	-1.56543	-1.00462	-0.927562	0.7482	-0.924357	-0.93534		GCLC_147	774	-3.55362	-4.04482	-2.72644	-2.64387	-3.07171	-3.02838		AIFM2_342	336	0.189447	-2.17254
AIFM2_343	336	-0.437417	-1.78808	0.0569606	-1.42483	-1.03288	-1.21799		GCLC_148	780	-1.58765	-2.70326	-1.41401	-2.36411	-2.8154	-1.3808		AIFM2_343	336	0.905203	0.672409
AIFM2_344	336	-1.39585	-1.13875	-1.43785	1.46551	-0.158829	-1.11031		GCLC_149	790	-2.01575	-2.34588	-2.23269	-2.1078	-0.881473	-0.163594		AIFM2_344	336	-1.16396	0.567565
AIFM2_345	337	0.855999	-1.45624	-1.73511	0.670817	2.73342	-1.05188		GCLC_150	790	-3.11221	-2.32954	-1.88581	-0.10278	-1.35	0.642474		AIFM2_345	337	0.252554	0.0988315
AIFM2_346	339	-1.44944	-0.923048	-1.77057	1.34605	-1.49277	-1.0786		GCLC_151	791	-3.00364	-1.50167	-1.27959	0.722452	-0.598413	1.20655		AIFM2_346	339	-1.80349	-0.823103
AIFM2_347	339	0.485919	-0.121531	0.242032	5.95585	2.22014	0.525153		GCLC_152	791	-2.67307	-3.26649	-2.53533	-2.53706	-3.02808	-2.37578		AIFM2_347	339	0.208691	-0.797409
AIFM2_348	339	-0.144058	0.861115	-0.552245	0.927854	0.754994	2.63717		GCLC_153	792	-2.90162	-3.6052	-1.77512	-2.5944	-2.69405	-2.4904		AIFM2_348	339	0.271489	-1.91782
AIFM2_349	341	-1.09971	-1.64368	0.2616	-1.13629	-1.04289	-0.0649584		GCLC_154	793	-1.378	-0.227693	0.585827	1.70982	0.101704	-0.713467		AIFM2_349	341	0.464372	-1.78687
AIFM2_350	344	-0.152671	-1.47199	-1.23522	1.83085	-1.05245	-1.23912		GCLC_155	795	-3.67994	-3.94527	-2.46774	-2.7187	-2.90775	-3.0896		AIFM2_350	344	-0.0701255	-1.69412
AIFM2_351	345	0.477518	-0.681061	1.15108	-0.926302	-1.18875	-0.850881		GCLC_156	796	-0.468559	-1.20493	-2.69962	-2.6154	-3.03322	-2.36712		AIFM2_351	345	-1.83177	-2.16324
AIFM2_352	346	-0.636404	0.116251	-1.24349	1.63206	-0.0205315	-0.915325		GCLC_157	803	-3.53618	-4.2136	-2.75549	-2.38487	-3.01632	-2.82676		AIFM2_352	346	0.205464	1.9101
AIFM2_353	346	0.438641	-0.272886	0.175823	-1.46168	-1.66034	-1.19425		GCLC_158	804	-3.09717	-2.8376	-2.62719	-2.47959	0.416215	0.998934		AIFM2_353	346	0.29233	-1.8602
AIFM2_354	348	-1.06244	-0.45678	-2.68411	0.702114	1.14302	0.507359		GCLC_159	805	-1.89049	-3.66064	-2.90285	-2.71766	-3.15183	-3.14409		AIFM2_354	348	0.133301	0.113293
AIFM2_355	349	-1.30962	-1.00724	-0.853896	-1.11159	-1.01625	-0.973911		GCLC_160	805	-3.44346	-3.47387	-0.293168	-0.948458	-3.02173	-3.01564		AIFM2_355	349	-1.84559	-2.03363
AIFM2_356	349	-0.945005	-0.682958	1.1148	-0.907023	-0.940068	-0.72232		GCLC_161	816	0.63655	-0.0779589	-2.62105	-1.70937	-2.72183	0.519853		AIFM2_356	349	1.00003	0.729562
AIFM2_357	350	-0.404288	-0.922202	-0.64885	1.12068	0.568859	0.426938		GCLC_162	817	-3.47622	-3.71936	-2.90997	-2.68534	-3.05682	-3.08029		AIFM2_357	350	0.662803	-1.90746
AIFM2_358	351	0.483019	-1.24796	-0.278165	1.8108	-1.51474	1.03145		GCLC_163	819	0.536981	0.295046	-0.73104	0.0713591	-1.0446	-0.394755		AIFM2_358	351	0.0938395	1.4249
AIFM2_359	352	-0.786915	-0.19876	-0.956567	0.956763	-1.10972	-0.950216		GCLC_164	826	-3.73101	-3.64247	-2.85769	-2.63635	-3.04114	-3.01673		AIFM2_359	352	-0.129672	-1.89224
AIFM2_360	352	-0.747366	0.129172	-1.84141	1.20221	-0.56489	-0.985703		GCLC_165	830	1.09095	0.309802	0.698491	0.257737	-1.57411	-1.32274		AIFM2_360	352	-1.02138	-2.10353
AIFM2_361	353	2.17528	-1.00178	-1.93239	0.891489	-1.19679	-0.865682		GCLC_166	831	-2.29348	-1.18227	-2.24024	-1.48596	1.70469	1.84292		AIFM2_361	353	-1.93949	-2.08799
AIFM2_362	354	1.04629	-1.60008	-0.942975	-1.492	-1.57092	-1.2443		GCLC_167	831	0.573064	0.89032	-2.35883	-0.665633	0.944292	1.55065		AIFM2_362	354	0.646566	0.335126
AIFM2_363	357	2.49197	-1.21819	-2.19915	-0.86114	-0.662701	-1.06663		GCLC_168	839	-3.65114	-4.16738	-2.92904	-2.66598	-3.06562	-3.09989		AIFM2_363	357	-1.84313	0.217661
AIFM2_364	359	-1.53497	-1.33016	-1.53025	-0.869498	2.12774	-1.03366		GCLC_169	841	-3.16345	-3.54239	-1.89617	-1.96706	-3.03903	-2.97872		AIFM2_364	359	2.08022	0.988932
AIFM2_365	360	-1.61321	-0.7713	0.258313	1.27061	-1.45439	-1.06264		GCLC_170	841	-2.65969	-2.74998	-2.84005	-2.61395	-2.39677	-0.717219		AIFM2_365	360	-1.73658	-1.9861
AIFM2_366	368	-1.51513	-1.46557	-1.51401			-1.79395		GCLC_171	845	-3.73452	-3.8252	-3.00058	-2.72636	-3.25447	-3.13017		AIFM2_366	368	0.807626	-0.382793
AIFM2_367	368	-1.48784	-1.14711	-1.41595	0.361673	0.692713	0.17839		GCLC_172	855	0.0450142	-0.246135	0.220978	0.199203	0.251959	-0.607342		AIFM2_367	368	0.527872	-1.97195
AIFM2_368	368	-1.88499	0.472565	-0.360253	1.39103	-1.06272	0.515297		GCLC_173	856	-2.83726	-2.80532	-2.69414	-2.50888	0.225234	-0.879979		AIFM2_368	368	0.640271	1.30887
AIFM2_369	368	-0.57043	-0.924489	-1.64042	1.01318	0.343934	0.0984579		GCLC_174	867	-2.84503	-3.41189	-1.88961	-1.09907	-1.0187	0.686045		AIFM2_369	368	-0.346765	-0.0115335
AIFM2_370	369	-1.78243	-0.513912	-1.23219	1.33008	-1.42958	-1.21487		GCLC_175	871	-2.90543	-3.08654	-1.36409	-2.31444	-2.19008	-2.17032		AIFM2_370	369	1.5599	-1.64675
AIFM2_371	372	-1.75304	-0.87212	-1.42895	-0.883978	-1.69218	2.10886		GCLC_176	872	-3.18452	-2.29653	1.05989	1.18055	-0.342392	0.243705		AIFM2_371	372	-1.81332	-1.84502
AIFM2_372	373	-1.00481	-0.666702	-1.13178	-1.06485	0.780152	-1.10874		GCLC_177	874	-2.73246	-3.6867	-2.70072	-2.60208	-2.90012	-1.86005		AIFM2_372	373	-0.209173	-2.0366
AIFM2_373	373	-0.874874	-0.848677	-0.809228	-1.51301	1.21137	-0.731537		GCLC_178	876	-2.62278	-3.26029	-2.02985	-2.1926	-2.8724	-2.64358		AIFM2_373	373	1.2248	-1.64169
AIFM2_374	374	-1.68994	0.193635	0.359648	0.736009	-0.460494	-0.944545		GCLC_179	877	-2.45486	-1.8186	-2.60725	-2.41243	0.183471	1.02492		AIFM2_374	374	-1.02346	1.76922
AIFM2_375	374	-1.39118	0.583867	0.0864311	0.4253	-1.99842	-0.997447		GCLC_180	881	-0.760767	-1.44497	0.142914	0.0589633	-0.467931	-0.120005		AIFM2_375	374	0.526227	-2.02188
AIFM2_376	375	-1.39474	-1.69302	-0.261996	0.811514	-1.1465	-1.03938		GCLC_181	882	-1.79019	-0.827319	0.162878	0.812218	-0.230038	0.124946		AIFM2_376	375	-1.75978	-1.85758
GCLC_1	378	-1.15393	1.6832	0.986219	-0.408343	-0.174391	-0.600128		GCLC_182	882	-3.57867	-3.3168	-2.74546	-2.56033	-2.94757	-2.97885		GCLC_1	378	0.849898	-0.445182
GCLC_2	380	-1.45835	-1.20845	-1.15718	0.902863	1.34084	-1.07085		GCLC_183	887	-1.79228	-2.17813	-1.10705	-2.68064	-1.76978	-1.0724		GCLC_2	380	0.594513	-1.70299
GCLC_3	381	-0.986286	3.44508	-0.877828	-0.850468	-0.663667	-0.759377		GCLC_184	893	-3.5712	-3.93121	-2.8836	-2.68685	-3.06287	-3.04826		GCLC_3	381	-0.595527	-1.97438
GCLC_4	382	-0.588252	-1.01419	-1.72146	-0.0222376	-0.805679	-1.0186		GCLC_185	894	-3.10923	-3.51062	-2.56853	-0.387376	0.972283	0.792409		GCLC_4	382	0.0229469	-2.15279
GCLC_5	382	-1.10132	-1.31545	-1.5977	0.803903	-1.99023	-1.19396		GCLC_186	899	-3.02742	-2.43181	0.787492	-2.34832	-2.94333	-0.999454		GCLC_5	382	0.107457	-0.0318117
GCLC_6	384	0.101896	-0.62316	-0.314019	-0.672327	-0.189015	-0.289443		GCLC_187	900	-1.98103	-3.50814	-2.43851	-2.22044	-2.79141	-2.91695		GCLC_6	384	-0.984317	-1.92897
GCLC_7	388	-0.883748	-1.36084	0.812148	1.10402	-0.0721784	-1.23562		GCLC_188	900	-2.84594	-0.659097	-2.09643	-1.28098	-1.46559	-2.73308		GCLC_7	388	-1.02149	1.05703
GCLC_8	388	-0.342948	-1.2441	-1.29788	-1.5803		-0.91108		GCLC_189	901	-3.349	-3.6121	-2.67103	-2.52385	-2.98764	-2.93392		GCLC_8	388	-0.345927	-0.689099
GCLC_9	388	0.324167	-0.928357	-1.53505	-1.10747	-0.940821	-1.06298		GCLC_190	903	-3.52152	-3.48023	-2.66562	-2.62861	-2.84754	-3.12141		GCLC_9	388	1.57715	-1.73523
GCLC_10	390	-0.257683	-0.808845	-1.17944	0.80668	3.69494	-0.872301		GCLC_191	907	-0.248482	-1.17703	-0.194458	-0.767416	-0.0368227	-1.14227		GCLC_10	390	-1.87593	-1.97831
GCLC_11	391	-1.3035	-1.19944	-1.09045	1.34896	-1.30054	-0.754827		GCLC_192	909	-3.2952	-3.52069	-2.60491	-2.63116	-2.94469	-2.7392		GCLC_11	391	-1.7731	-2.03418
GCLC_12	392	-0.187427	2.44542	-1.81104	-1.17656	0.631891	-0.259354		GCLC_193	913	0.0902135	0.581907	-0.467247	-2.2185	-2.21986	-0.956696		GCLC_12	392	-0.213266	-1.82914
GCLC_13	392	0.53595	0.973654	-1.83846	1.59316	1.30043	-0.983482		GCLC_194	913	-1.90405	-0.831132	-1.10702	-2.52756	0.392296	-1.9272		GCLC_13	392	0.932834	0.977792
GCLC_14	394	-0.385147	0.776356	-0.098	1.22664	-1.17396	-0.915842		GCLC_195	919	1.12269	0.826067	-2.61468	-2.36445	-2.84873	-2.80561		GCLC_14	394	-0.153508	0.856867
GCLC_15	394	0.346552	-0.847096	0.198825	-1.18929	-1.64912	-1.08071		GCLC_196	921	2.0176	2.0103	-1.78638	-0.484773	-1.46959	-1.06505		GCLC_15	394	0.144422	1.02222
GCLC_16	398	-0.109508	-0.806601	-1.7191	-1.05153	-1.00261	-0.81153		GCLC_197	923	3.05435	3.42733	-1.80047	-1.65209	-2.04896	-2.2741		GCLC_16	398	1.16053	-1.82142
GCLC_17	399	-1.08641	-0.830417	-0.959786	1.47353	-1.73065	-0.775895		GCLC_198	928	2.20509	1.82239	-2.54748	-1.67438	-1.65221	-1.84411		GCLC_17	399	-2.03437	0.294862
GCLC_18	400	-1.35465	-1.25322	-1.63294	1.94785	-1.24536	-0.922459		GCLC_199	936	-0.0227902	0.308301	0.320563	2.65522	0.0120174	-0.371466		GCLC_18	400	-1.10254	0.315823
GCLC_19	400	-1.89287	-1.01274	0.266928	1.22914	-0.869517	-1.08777		GCLC_200	942	-3.50761	-3.42617	-2.87058	-2.58808	-3.08343	-2.98891		GCLC_19	400	0.49529	1.04527
GCLC_20	402	-0.745819	-0.329645	-1.57357	-1.43782	-0.465468	-0.877734		GCLC_201	943	-1.38549	-3.57151	-2.65205	-2.07584	0.380524	0.764218		GCLC_20	402	-0.24911	0.750228
GCLC_21	406	-0.877614	-0.234127	-1.35931	0.237628	-1.0797	-0.957353		GCLC_202	950	-1.35563	-1.8166	-0.381913	-0.779955	-0.824565	0.416709		GCLC_21	406	0.515532	-1.89936
GCLC_22	407	-1.43878	-0.741037	-1.53443	0.891943	-1.23913	-1.13449		GCLC_203	951	-1.78716	-2.55231	-0.864304	-0.742756	-2.655	-0.63915		GCLC_22	407	0.0392774	-0.198039
GCLC_23	408	-0.126026	-1.54808	-1.9449	-0.944327	3.42818	0.483721		GCLC_204	952	-3.20129	-3.73541	-2.74396	-2.67791	-3.10587	-0.895009		GCLC_23	408	-0.778764	-1.66393
GCLC_24	409	-1.17438	1.93234	-0.0556368	-1.08814	2.63356	1.54606		GCLC_205	952	-3.5974	-3.59341	-2.85472	-2.7932	-3.05479	-3.11905		GCLC_24	409	0.783605	-0.244586
GCLC_25	410	-1.19581	0.862312	-1.6054	-1.16686	-0.577911	-1.40849		GCLC_206	961	-3.22014	-3.58928	-2.87103	0.771089	-1.93494	-2.86183		GCLC_25	410	1.10027	0.0475015
GCLC_26	410	-1.67792	-1.09788	0.977426	1.14497	-1.07334	-0.889622		GCLC_207	962	-0.259344	-0.254447	0.810583	0.730356	-0.48324	1.2322		GCLC_26	410	0.424968	-0.458672
GCLC_27	411	-1.32369	-1.01215	0.221711	1.27972	-0.522669	-1.50276		GCLC_208	978	-1.50376	-2.95649	0.696898	-1.70819	0.353072	1.33233		GCLC_27	411	-2.1201	-2.26407
GCLC_28	411	-0.507607	-0.270191	0.108007	-0.789354	-1.16317	-1.52595		GCLC_209	984	-0.229291	-0.748017	-2.24459	1.8858	0.848487	1.74055		GCLC_28	411	0.757573	1.82015
GCLC_29	411	0.267522	1.0444	-0.0396012	-1.30012	-2.14096	-0.780574		GCLC_210	993	-1.65528	-2.30246	0.281764	1.95897	0.768853	0.929706		GCLC_29	411	0.853893	1.396
GCLC_30	412	-0.474779	0.886364	-0.951862	0.535453	-0.989309	-0.243802		GCLC_211	993	1.2603	-0.38408	0.979029	1.44204	1.09676	-0.256273		GCLC_30	412	0.657199	0.138807
GCLC_31	413	0.529758	-0.769057	-1.62175	-0.933511	-1.09074	-1.20027		GCLC_212	994	2.11277	1.20099	-2.32375	1.15705	0.100978	-0.676931		GCLC_31	413	-0.854665	-1.80998
GCLC_32	413	-0.874933	-0.827093	0.0602195	1.55538	-0.924134	-0.879734		GCLC_213	998	0.858477	0.285163	-0.192381	1.08191	-0.0587384	1.3078		GCLC_32	413	0.0133912	-1.64007
GCLC_33	414	-1.04954	-1.70536	-2.03262	1.66792	0.979241	-1.12974		GCLC_214	1004	-1.05695	-2.51199	-2.6301	-2.33025	-0.0482378	-0.380277		GCLC_33	414	2.06116	-1.69923
GCLC_34	415	-0.952864	-0.440496	-1.45357	1.55515	-1.30994	-1.06582		GCLC_215	1013	-1.35512	-1.19041	0.569846	-2.13736	-0.0607059	-0.795873		GCLC_34	415	0.583229	-1.81614
GCLC_35	415	-0.503717	-1.26661	-0.317596	1.16932	-1.58929	-1.11324		GCLM_1	1015	4.22201	4.9034	-1.1939	0.00093313	-0.41565	-2.04298		GCLC_35	415	0.281844	0.244485
GCLC_36	416	-0.719896	3.3615	-1.34995	1.27808	-0.399992	-0.615487		GCLM_2	1018	1.91759	2.91715	-0.463703	-0.365978	-0.405265	-2.59462		GCLC_36	416	-0.222011	-1.89992
GCLC_37	417	1.41695	0.64817	-1.24829	1.09251	-0.94629	-1.32804		GCLM_3	1019	3.68851	3.69959	-0.583312	-1.36819	-1.95768	-1.45908		GCLC_37	417	1.98799	-1.67652
GCLC_38	418	-0.930474	-1.41361	2.30881	1.22704	-1.40033	-0.894425		GCLM_4	1021	2.85327	3.14596	-0.637388	-1.16767	-2.64821	-2.53726		GCLC_38	418	1.29932	-1.94916
GCLC_39	419	-1.23598	-0.898045	-0.841025	-0.685477	-1.15692	-1.43326		GCLM_5	1021	3.36932	3.76161	-2.03791	-0.545618	0.371681	0.390736		GCLC_39	419	1.30093	-1.93718
GCLC_40	419	-1.48817	-1.45943	-2.09503	-1.4163	-0.795792	-1.05726		GCLM_6	1023	2.93278	2.99731	0.269826	-1.78771	1.13719	1.25613		GCLC_40	419	1.42877	-1.84285
GCLC_41	419	-0.649983	3.9632	-0.611643	1.96664	-0.7202	-0.47134		GCLM_7	1024	1.44807	1.91353	0.10583	0.015225	-0.868876	-0.444804		GCLC_41	419	-1.98611	-2.02655
GCLC_42	420	-1.60714	-0.829593	-1.96595	-1.98038	-1.22735	-1.07952		GCLM_8	1026	2.21344	2.29545	0.0302788	0.475371	0.72388	1.76788		GCLC_42	420	0.665205	-1.7489
GCLC_43	420	1.62271	-0.815991	0.758648	1.16776	-0.421847	-1.23414		GCLM_9	1026	2.10267	2.55448	0.00319925	-1.80545	-1.5553	-1.92116		GCLC_43	420	-1.10476	-0.603513
GCLC_44	427	-1.06544	-0.0171346	-1.23211	-1.06303	-0.88043	2.31666		GCLM_10	1027	1.54212	1.33246	0.454875	-0.0708943	-1.59	-2.58258		GCLC_44	427	-0.403821	-1.82954
GCLC_45	429	-1.14412	-1.41724	-1.79772	0.362115	-1.51749	-1.28761		GCLM_11	1030	3.45701	3.97984	-0.522716	-0.924808	-2.35779	-1.92969		GCLC_45	429	1.21408	-1.85292
GCLC_46	429	-1.46131	-0.196856	-1.95686	0.643011	-0.846761	-1.21893		GCLM_12	1031	3.43672	3.9223	-2.13588	-0.241687	-2.28754	-2.4185		GCLC_46	429	-1.0117	-1.93867
GCLC_47	429	0.971585	0.295427	0.114045	1.31533	-1.02225	-1.05607		GCLM_13	1032	4.0664	4.50762	-0.346391	-1.60239	0.861779	0.0892943		GCLC_47	429	-1.70882	-1.53282
GCLC_48	431	-0.777307	1.69471	-1.39694	-1.43611	1.87158	1.15357		GCLM_14	1033	3.84574	4.08265	-0.275908	-1.62248	-0.0255122	-0.802247		GCLC_48	431	-1.71045	-2.37605
GCLC_49	431	0.0770803	-1.24333	-1.501	1.17488	-1.35312	-1.09198		GCLM_15	1034	3.39223	3.97874	-0.755862	0.586195	-0.199169	0.160768		GCLC_49	431	0.327563	-1.94949
GCLC_50	432	-1.66506	-0.256443	-1.8014	-0.887092	-1.62661	-0.0046359		GCLM_16	1035	3.21274	3.83671	-2.26344	-2.079	-1.24897	-2.29488		GCLC_50	432	-0.237096	-1.89086
GCLC_51	433	-1.55545	-0.349263	-1.71594	-1.07558	-1.99211	-0.992226		GCLM_17	1035	3.93154	3.72709	0.123458	-1.54775	-2.29005	-0.884809		GCLC_51	433	1.53326	-1.71643
GCLC_52	440	-0.750381	-1.56333	0.374375	1.20751	-0.621789	-1.05178		GCLM_18	1035	3.51039	3.70428	-0.335272	-1.8106	-2.36128	-1.57182		GCLC_52	440	-1.68363	-2.14634
GCLC_53	441	-0.536295	-0.790044	0.430544	0.730348	-0.869523	-1.17529		GCLM_19	1040	2.99859	2.84819	1.22124	-0.727264	0.562214	-0.533764		GCLC_53	441	-0.53619	0.595998
GCLC_54	441	-0.82956	-1.66647	-0.0474263	-1.6456	-1.0942	-1.20313		GCLM_20	1040	2.94289	3.55584	-1.41345	0.324641	-0.86478	-1.1221		GCLC_54	441	0.854938	0.86879
GCLC_55	443	-1.81839	-0.313683	0.37633	-1.62709	-1.94449	-1.3251		GCLM_21	1041	3.02457	3.48403	-1.2841	-0.0747608	-1.1655	-1.364		GCLC_55	443	0.73352	-0.403306
GCLC_56	444	-1.84149	0.520329	-1.24771	-1.67186	-0.894633	2.39787		GCLM_22	1044	3.61154	3.87476	-1.83417	-0.275012	-1.17958	-0.327327		GCLC_56	444	-1.76305	-1.85314
GCLC_57	444	3.92639	-0.955654	-1.44484	1.62387	-0.752916	-0.881796		GCLM_23	1045	3.69392	4.04864	-0.0682259	-0.474439	-1.79821	-0.0090239		GCLC_57	444	1.49992	-0.85303
GCLC_58	445	0.108129	0.644874	0.541248	-1.82805	-1.38426	1.86762		GCLM_24	1046	4.09617	4.10833	-2.04836	-0.871243	-0.588132	-2.25107		GCLC_58	445	-0.852835	0.251706
GCLC_59	446	-1.68364	-0.581654	-1.47128	1.08459	2.77196	-1.0417		GCLM_25	1051	3.38454	2.44775	-2.21641	-1.30927	-1.71297	-1.15568		GCLC_59	446	1.23354	-1.77565
GCLC_60	447	-0.442426	-0.460722	0.536625	1.43213	-1.28139	-1.00473		GCLM_26	1051	4.09995	4.3723	1.26972	-0.650732	0.865976	-0.0750368		GCLC_60	447	0.259693	-1.82534
GCLC_61	448	0.0656708	1.66546	0.10605	0.747808	-1.30937	-0.903853		GCLM_27	1052	4.11408	4.42875	1.12218	0.273163	-1.90459	-2.02397		GCLC_61	448	0.723347	-1.96033
GCLC_62	448	-1.53513	-1.28003	-1.68901	-1.10352	-1.70105	-1.12368		GCLM_28	1053	4.5028	4.57173	-1.72595	-1.68743	-2.05678	-2.07404		GCLC_62	448	0.346642	-1.82148
GCLC_63	448	-0.781464	-0.669773	1.23539	-1.02792	-0.521375	-1.18348		GCLM_29	1054	3.05299	3.46748	-1.79742	-2.12829	-2.50492	-2.53661		GCLC_63	448	-0.311922	-1.98223
GCLC_64	450	-0.532668	-0.913536	-2.11012	1.01155	-1.35861	0.074687		GCLM_30	1065	1.76595	0.364919	0.320646	0.345672	-1.31964	-0.282719		GCLC_64	450	1.13538	-2.17891
GCLC_65	450	1.01469	-0.438737	0.451528	0.269035	-1.48691	-1.13934		GCLM_31	1066	-1.26163	-1.15341	1.24031	2.30438	-0.91815	-1.29546		GCLC_65	450	-1.2903	-1.8835
GCLC_66	450	-0.414105	-1.30367	-0.940991	-1.1151	-0.0663211	-0.855529		GCLM_32	1071	0.364251	1.55336	0.0886564	0.540648	0.155564	-0.561608		GCLC_66	450	2.0011	-1.69057
GCLC_67	450	0.0270304	-0.548941	0.334607	-1.10105		-1.24873		GCLM_33	1072	0.512684	0.587482	0.836528	0.0066277	-0.354779	0.741231		GCLC_67	450	0.0882543	-1.86376
GCLC_68	451	-0.0512078	-0.123479	0.122799	-0.812704	-1.29412	-1.54678		GCLM_34	1074	2.83607	2.16522	-2.1118	-1.15253	1.66213	0.593784		GCLC_68	451	0.80278	-1.77561
GCLC_69	451	-0.197949	-0.458833	0.648314	-1.23357	-2.24595	-1.12022		GCLM_35	1075	3.19442	3.76944	-2.16002	-1.967	-2.33595	-2.2406		GCLC_69	451	0.11351	-2.0407
GCLC_70	451	-0.81897	-1.16174	0.571253	0.447838	1.50768	-1.29039		GCLM_36	1075	0.572158	0.669637	0.0540798	0.728374	1.32685	2.10245		GCLC_70	451	1.03138	-1.85606
GCLC_71	453	-1.61923	-0.316081	-1.79337	2.94995	-1.24699	-0.265371		GCLM_37	1076	2.78531	3.14503	-1.41444	0.388711	0.409904	-2.38623		GCLC_71	453	1.05387	-0.185557
GCLC_72	453	-2.01173	-0.821051	-1.96297	-1.22157	-0.75902	-0.875736		GCLM_38	1076	3.20354	3.6952	-0.0811472	-1.91815	-1.28232	-1.99985		GCLC_72	453	-1.20218	0.34862
GCLC_73	453	1.68706	2.44983	-1.02803	1.0284	-0.853595	3.87113		GCLM_39	1082	1.1768	1.1979	-0.1573	-1.0263	-1.43738	-1.3449		GCLC_73	453	-0.0096167	-1.98869
GCLC_74	455	0.777613	1.40334	-1.42531	0.992931	-1.66881	2.5177		GCLM_40	1082	2.32272	2.84126	-0.238631	-1.42483	-0.160507	0.317867		GCLC_74	455	-0.589618	0.922014
GCLC_75	457	-0.795591	0.0530354	-0.238962	1.15541	-1.55455	-1.44405		GCLM_41	1098	-0.0193587	0.780313	-2.58397	0.598954	-0.293966	-2.68296		GCLC_75	457	0.141768	-1.85284
GCLC_76	457	-0.430016	2.62969	-1.30325	-0.649791	0.474135	-0.659854		GCLM_42	1105	0.850874	0.657101	-0.138597	-2.03921	0.16685	-2.55591		GCLC_76	457	-0.441032	-1.77366
GCLC_77	458	-0.623539	1.70694	-2.16248	-0.532351	0.94673	-1.10806		GCLM_43	1124	3.44867	3.90932	-2.04426	1.86965	-1.1628	-0.939854		GCLC_77	458	1.00599	-2.22143
GCLC_78	458	2.98877	1.27697	-1.15366	-1.21725	0.517019	1.38506		GCLM_44	1125	3.23373	3.77466	-1.5394	-1.3231	-1.38104	-1.66115		GCLC_78	458	-1.30588	3.10879
GCLC_79	462	0.17417	0.449873	1.10475	1.40059	-0.854142	0.75145		GCLM_45	1128	3.74781	3.80347	-2.13027	-2.14258	-2.26277	-2.31532		GCLC_79	462	0.748337	-1.8571
GCLC_80	462	-1.81155	-1.38793	-0.176687	0.43518	-1.13982	-0.258525		GCLM_46	1130	2.73543	2.81524	1.94965	3.21997	-1.94398	0.956945		GCLC_80	462	0.504254	0.580626
GCLC_81	462	-1.33337	-1.55689	0.654508	1.03698	-0.903349	-1.00879		GCLM_47	1132	4.34621	4.67439	-1.69669	-1.66027	-1.91971	-2.03331		GCLC_81	462	0.513333	-0.103873
GCLC_82	466	-0.24773	-0.455606	-2.33857	-1.06535	-1.56659	1.68765		GCLM_48	1134	4.74754	4.07872	-1.82097	0.640049	-1.83632	-1.06881		GCLC_82	466	-2.16931	-2.19376
GCLC_83	466	-1.10508	-0.602352	-1.4941	-0.908995	-1.34684	-0.8306		GCLM_49	1145	3.71203	3.70543	-2.16882	-1.61261	-2.3836	-2.05163		GCLC_83	466	0.558772	1.07272
GCLC_84	467	-0.64695	-0.0563157	-0.216179	0.508237	-1.37485	-1.24678		GCLM_50	1146	0.711682	0.171809	-1.23845	-1.72362	-2.03925	-0.97368		GCLC_84	467	0.759178	-0.138982
GCLC_85	468	-1.97066	1.40813	0.218122	-1.00859	-1.91986	-0.257602		GCLM_51	1147	3.95779	4.12048	-1.351	-1.78541	-0.128246	-1.26777		GCLC_85	468	-1.85178	-2.08633
GCLC_86	468	-1.35317	-1.3945	-1.73421	0.786738	-0.910595	-1.00599		GCLM_52	1152	3.89505	3.91112	-1.44664	-1.26889	-1.58574	-1.48874		GCLC_86	468	-0.856784	-1.65755
GCLC_87	469	1.74181	-1.76957	-2.40489	-1.54397	-0.52882	-0.923879		GCLM_53	1154	3.84649	4.20697	-0.978881	-1.40578	-1.31019	-1.73652		GCLC_87	469	0.996726	-2.03382
GCLC_88	469	-1.1395	-1.54625	0.146798	-1.46549	-1.22115	-0.877693		GCLM_54	1159	-0.190657	-0.728018	0.803733	-0.213275	0.53083	-0.71077		GCLC_88	469	-1.85547	-1.96989
GCLC_89	470	-1.37606	-1.13217	-1.65724	-1.30871	-1.31861	0.61289		GCLM_55	1159	3.05823	2.74246	-1.50356	-0.751566	-1.43668	-1.83753		GCLC_89	470	1.79803	-1.56386
GCLC_90	471	-0.598812	-0.575783	0.133114	0.852746	-0.836923	2.72704		GCLM_56	1160	5.04672	4.8915	-1.72025	-1.47726	-1.83788	-1.88575		GCLC_90	471	2.00742	-0.368626
GCLC_91	471	0.156821	-1.35946	-0.104876	0.722262	-1.75367	-1.24925		GCLM_57	1175	4.40096	3.87803	-1.88352	0.549509	-2.1455	-1.41511		GCLC_91	471	-1.16621	-1.83612
GCLC_92	471	-1.46374	1.45892	0.24236	-1.49102	-0.606304	-0.977669		GCLM_58	1176	3.61447	4.13177	-0.305923	-0.399964	-1.69106	-0.554622		GCLC_92	471	-0.27457	0.857395
GCLC_93	472	3.00541	-0.994661	2.4636	-1.48155	-2.10873	-1.08872		GCLM_59	1184	4.36373	4.63945	-1.2333	-1.03375	-1.36514	-1.34697		GCLC_93	472	-1.45181	2.47986
GCLC_94	472	-0.428905	0.173329	-1.22793	1.43552	-0.960087	-0.776347		GCLM_60	1190	4.13645	4.39421	-1.87165	-1.61585	-2.04727	-2.0256		GCLC_94	472	1.37896	-1.80364
GCLC_95	473	7.17952	0.427813	0.0737451	0.0436538	0.287312	0.307833		GCLM_61	1190	3.83334	3.9352	1.09718	-1.2534	-1.48815	-1.70639		GCLC_95	473	1.45859	0.964568
GCLC_96	473	-2.09513	0.142441	-2.34158	0.912033	-0.377875	-0.97722		GCLM_62	1192	3.96472	4.29377	-1.54184	-1.16453	-1.6731	-1.26363		GCLC_96	473	0.825993	1.10503
GCLC_97	474	-0.485162	1.27115	-1.11138	1.52371	-2.34881	-1.06683		GCLM_63	1194	4.60172	4.7877	-1.856	-1.65014	-1.96852	-2.00942		GCLC_97	474	0.666076	2.24668
GCLC_98	475	-1.54161	-0.892657	1.39208	1.16713	-1.61875	-1.11612		GCLM_64	1198	-0.17669	0.363922	0.982116	0.750784	1.49685	-1.01172		GCLC_98	475	-0.2235	-1.79216
GCLC_99	475	2.9748	-0.852157	-1.20747	0.612274	-0.941465	-1.02669		GCLM_65	1202	2.37784	3.00313	-1.1758	-1.98232	-2.21635	1.58203		GCLC_99	475	1.58484	0.538272
GCLC_100	476	0.239031	-1.59789	-2.15783	3.00386	-1.17415	-0.973034		GCLM_66	1206	4.3535	4.77344	0.954542	-1.57516	-2.01321	-1.66661		GCLC_100	476	0.100016	0.720176
GCLC_101	479	-0.891115	-0.515552	-1.59412	1.00115	-1.75909	-0.0745167		GCLM_67	1207	3.9248	4.34192	-9.048e-05	-1.58947	-2.18335	-1.83433		GCLC_101	479	-0.777555	-1.94841
GCLC_102	480	-1.05699	-0.809851	0.804462	-0.859612	0.32115	-1.32288		GCLM_68	1212	3.73223	3.99312	0.0701168	-1.64412	-1.79919	-1.95675		GCLC_102	480	2.4548	-1.58979
GCLC_103	480	-1.3115	1.54761	-1.23113	-1.65787	-0.702777	3.27818		GCLM_69	1213	1.38269	0.526529	-0.160436	1.57006	-0.0239961	-0.613179		GCLC_103	480	0.913679	2.06536
GCLC_104	480	1.75222	-1.29122	-1.11356	-1.93384	-0.184785	-0.363142		GCLM_70	1231	0.928281	1.97025	-2.54216	-2.39994	0.151598	-0.342507		GCLC_104	480	0.275936	0.480125
GCLC_105	480	-1.53557	-0.974478	0.742162	-0.979028	-1.79468	-1.20115		GCLM_71	1242	-1.27955	-1.40315	-0.3044	0.154171	0.0184515	-0.548189		GCLC_105	480	0.631523	-1.69081
GCLC_106	481	0.359938	-1.40272	0.885778	1.03699	-0.875406	-0.962468		GCLM_72	1243	2.12146	1.95749	-0.3681	0.798008	-1.17336	-0.0510133		GCLC_106	481	0.186786	-0.264534
GCLC_107	483	0.561678	-0.638181	-0.555042	-1.0006	-0.719793	-0.216264		GCLM_73	1250	1.06008	-0.373146	0.556973	0.941061	-0.276258	0.690171		GCLC_107	483	1.81778	-1.64706
GCLC_108	483	2.10722	-0.563414	0.780459	-0.724661	-0.566642	-0.785617		GCLM_74	1254	3.7919	3.72594	-0.971406	-1.80523	-0.671445	0.209841		GCLC_108	483	-0.403242	-1.9871
GCLC_109	485	1.58905	2.33965	-1.46176	0.831351	-0.768327	-0.910495		GCLM_75	1254	4.29506	4.35147	-2.01976	-1.80557	-2.12905	-2.20241		GCLC_109	485	-0.118421	-2.01941
GCLC_110	486	0.224634	5.1837	0.0384554	-0.101022	0.544667	0.175118		GCLM_76	1258	2.62182	3.39494	-2.11313	-1.02869	0.45266	-0.231198		GCLC_110	486	-1.84029	-1.92036
GCLC_111	487	-1.1635	-1.7358	-0.17072	-0.782791	-1.58305	-1.18528		GCLM_77	1259	4.37367	4.50084	-1.94897	-1.70946	-2.08459	-2.13259		GCLC_111	487	0.101177	-1.76146
GCLC_112	489	-1.38184	-1.4274	-0.47953	-0.925281	3.48594	-0.927169		GCLM_78	1261	4.43845	4.86125	-1.85208	-1.61273	-1.44473	-1.50282		GCLC_112	489	-1.73562	1.14057
GCLC_113	489	0.553543	0.418569	-2.51747	0.281774	-1.00363	-1.09176		GCLM_79	1263	1.6515	0.895638	0.390662	-0.134321	-0.593159	0.758427		GCLC_113	489	-0.58337	0.226968
GCLC_114	491	-1.76719	0.41266	-1.17727	-1.12997	-2.05076	-1.01926		GCLM_80	1270	2.36393	2.26534	0.467007	0.793302	-0.0942494	0.556454		GCLC_114	491	0.533349	-1.76891
GCLC_115	492	-0.379243	-1.36897	-1.41794	-0.676607	0.611623	-0.836801		GCLM_81	1276	1.01	1.22434	-2.59967	-2.32905	-1.83547	-2.80368		GCLC_115	492	0.644598	1.90987
GCLC_116	492	-0.726639	-1.21812	0.655869	-1.53501	-1.29613	-1.35174		GPX4_1	1290	-0.0193134	-0.478148	-1.61502	-0.323256	-0.500521	-1.0701		GCLC_116	492	-1.27048	-2.09375
GCLC_117	493	-0.970208	0.148182	-1.55485	0.808446	-1.17426	-1.08082		GPX4_2	1292	-0.825834	-1.70951	-2.41976	0.831928	-0.886821	-1.28434		GCLC_117	493	-0.800772	-1.82011
GCLC_118	493	2.27206	0.932188	-2.19164	0.742638	2.24774	-1.04799		GPX4_3	1294	-2.36782	-2.51597	-1.57515	2.84274	-1.25069	-0.824699		GCLC_118	493	-0.256314	0.65621
GCLC_119	494	-0.727124	1.70162	-2.97489	1.34266	-0.726566	-1.45429		GPX4_4	1296	-0.855073	0.0178153	-2.53464	-1.39217	-0.971429	-0.928879		GCLC_119	494	-1.70502	-1.65955
GCLC_120	498	0.0988103	-0.752127	0.451702	1.1597	-1.01333	-0.10586		GPX4_5	1297	-1.94838	-1.02064	-0.269799	-0.509137	0.178208	-0.294425		GCLC_120	498	-0.686849	-1.92405
GCLC_121	498	-1.59234	-1.56946	-1.9005	-1.28206	-1.02333	-0.910715		GPX4_6	1299	0.815902	0.492374	1.03541	1.72839	0.689415	1.75885		GCLC_121	498	-0.258567	-0.28677
GCLC_122	500	-1.08419	-1.73001	-1.76434	-1.00321	-1.59287	-0.865176		GPX4_7	1300	-1.49658	0.653663	-2.12307	-2.26984	-2.56808	-2.56974		GCLC_122	500	0.119429	-1.96477
GCLC_123	500	3.13567	-1.03512	-1.80852	-1.33833	-1.08402	-1.1947		GPX4_8	1300	0.738827	0.214476	0.674725	1.44498	-1.86186	-0.0921768		GCLC_123	500	0.394791	0.696858
GCLC_124	501	-1.30479	-0.772693	-1.76426	1.64256	-1.5928	-0.996643		GPX4_9	1303	-0.561069	-1.3812	1.01635	-1.0185	-0.0079132	0.309634		GCLC_124	501	-0.279046	0.00837745
GCLC_125	502	1.42723	-1.86171	-1.23047		-1.42802	-1.58037		GPX4_10	1305	-1.44456	-1.48514	-2.14512	0.818467	0.224625	0.770033		GCLC_125	502	0.392586	-1.61949
GCLC_126	502	-1.68472	2.47835	-1.90314	1.92419	-1.17017	-0.843649		GPX4_11	1305	1.11102	1.20092	-1.78699	-0.501282	-1.99775	1.5105		GCLC_126	502	-0.0973544	-2.06815
GCLC_127	503	1.71445	-1.56472		-0.361969				GPX4_12	1305	0.0482049	0.15828	-2.00001	-1.51867	-0.835046	0.88449		GCLC_127	503	0.391753	1.36349
GCLC_128	504	0.369643	-0.294575	0.352952	0.256941	-0.317349	-1.1929		GPX4_13	1307	-1.14553	-0.492295	0.412747	0.453843	0.884735	-0.317466		GCLC_128	504	-0.721031	-1.80318
GCLC_129	504	1.05278	-0.109254	0.155131	0.629994	-1.62871	-0.894827		GPX4_14	1311	-0.0392647	0.683755	1.03031	-2.06119	-0.139458	0.34692		GCLC_129	504	-0.766673	-1.6812
GCLC_130	505	-1.74822	1.20633	-0.877372	0.693849	-1.26551	-1.02906		GPX4_15	1311	-0.406017	-0.157304	-0.735687	-2.29023	-2.47739	-2.44089		GCLC_130	505	-0.2795	-0.47921
GCLC_131	505	2.31956	3.72144	-1.08453	0.216016	-0.047096	-0.468622		GPX4_16	1312	-1.08927	-1.99468	-0.625394	-2.43135	-0.571829	-0.425549		GCLC_131	505	0.865156	1.83381
GCLC_132	505	0.837451	-0.567288	0.933911	-0.943942	-0.803121	-0.981283		GPX4_17	1313	1.92695	1.90946	-1.36017	0.625225	0.295048	0.446854		GCLC_132	505	0.97718	1.93726
GCLC_133	510	-0.743318	-0.681112	1.20945	-1.52721	0.174456	2.31271		GPX4_18	1314	0.0801094	0.800894	-1.46142	1.16802	-0.745518	-0.305562		GCLC_133	510	0.0174758	-1.88097
GCLC_134	516	-0.18095	-0.509421	0.127572	0.697581	0.985282	-0.933154		GPX4_19	1314	0.544384	1.43334	0.997664	0.249998	0.0970045	0.49378		GCLC_134	516	0.441437	-2.03331
GCLC_135	516	-1.38934	-0.698861	0.663984	-0.79146	2.22231	-1.12209		GPX4_20	1315	1.60807	-1.02521	-2.41403	0.710285	-1.62375	-1.74783		GCLC_135	516	-0.857771	-2.00379
GCLC_136	517	1.47583	2.0248	0.163097	-0.361479	-0.371793	-0.796359		GPX4_21	1316	-1.64269	-1.1474	-0.660025	-1.54393	-1.86812	-1.08724		GCLC_136	517	0.208516	1.2186
GCLC_137	517	-1.61793	-1.74915	-1.88647	0.736229	0.910906	-1.12068		GPX4_22	1316	0.777883	0.0569796	-2.23382	-2.21978	-0.746645	1.16398		GCLC_137	517	1.72132	-0.490141
GCLC_138	518	0.329135	-1.61175	1.60493	1.80064	-1.09481	-0.969857		GPX4_23	1320	-2.8071	-1.85614	-2.73404	-2.50418	-2.82937	-3.04373		GCLC_138	518	-1.81768	-1.87238
GCLC_139	521	4.55966	5.02631	-0.0570097	0.819321	0.77016	0.147235		GPX4_24	1320	-2.73027	-2.73933	1.14529	0.614441	-2.50682	-2.50325		GCLC_139	521	0.332869	-1.66465
GCLC_140	521	0.0149339	-0.475078	0.328248	-1.36733	-0.730696	-1.07432		GPX4_25	1322	-1.33704	-1.87362	-1.55376	-1.31068	-0.573891	-1.46463		GCLC_140	521	0.725457	1.02711
GCLC_141	521	-0.871249	-1.26411	-1.78418	-1.43102	-1.50516	-0.0825425		GPX4_26	1323	-1.92929	-1.92816	-1.64633	-1.7788	-0.543462	-0.361282		GCLC_141	521	0.684918	-1.6975
GCLC_142	522	1.97885	-0.361424	-1.81025	1.24321	0.609648	-1.6823		GPX4_27	1323	-0.323937	-0.595185	-1.02219	-1.89691	-2.69481	-2.56479		GCLC_142	522	0.497776	-0.180005
GCLC_143	522	0.2762	-0.89197	-1.46644	-1.96975	-0.894692	-1.25859		GPX4_28	1331	-0.770163	-0.828695	-0.889887	-0.650605	-1.01113	-0.985083		GCLC_143	522	-0.129577	-1.72238
GCLC_144	525	-1.48833	1.80562	-0.964672	-0.859869	-0.94034	-1.05736		GPX4_29	1336	-2.83	-2.90147	-2.40324	-2.46136	-2.30811	-2.6147		GCLC_144	525	1.44594	-0.123787
GCLC_145	525	-0.583065	-1.0928	0.510447	-1.63992	-1.00461	-1.32383		GPX4_30	1337	-3.47758	-3.21134	-2.23771	-2.56869	-2.98035	-3.08907		GCLC_145	525	1.41143	1.0054
GCLC_146	527	-0.474291	-0.844829	-0.864381	1.21045	0.224208	0.850969		GPX4_31	1339	-0.595546	-2.60317	-2.60074	-2.54579	-1.25669	-0.179519		GCLC_146	527	0.9291	-1.75511
GCLC_147	527	-1.07926	-0.736821	-0.469557	1.35594	0.780623	0.516422		GPX4_32	1341	-3.13409	-3.16025	-2.49785	-2.24266	-2.74458	-2.83723		GCLC_147	527	-0.107979	0.449562
GCLC_148	528	-0.615076	-1.09856	-1.64144	-1.57251	-1.10867	-0.0028263		GPX4_33	1344	-3.06803	-2.8992	-1.20235	-1.99809	-1.18388	-1.02291		GCLC_148	528	0.188266	-0.822978
GCLC_149	528	-0.944124	-0.315005	-1.7359	1.23742	-0.696719	-1.62629		GPX4_34	1347	-2.48688	-2.63861	-2.0529	-1.81197	-2.26653	1.75647		GCLC_149	528	0.963968	0.303414
GCLC_150	529	-1.79603	-1.38473	1.18791	-1.23642	-0.721847	-1.10376		GPX4_35	1348	-2.63002	-2.37342	-2.79663	-1.168	-1.1544	-2.48092		GCLC_150	529	0.115008	-2.07668
GCLC_151	530	-1.67113	0.526555	-0.249671	0.852061	-0.826372	-0.981522		GPX4_36	1349	-2.98207	-3.3963	-2.40816	-2.23857	-2.56833	-0.91298		GCLC_151	530	1.4523	0.381654
GCLC_152	531	3.67572	-0.260953	-1.35972	-1.58183	-0.392886	-0.843384		GPX4_37	1349	-0.695467	-0.884058	-0.915169	-0.675252	-1.04089	-0.931427		GCLC_152	531	-0.0403638	-0.64209
GCLC_153	531	-1.03177	-1.00193	-1.52727	-1.47613	-1.37704	-1.45616		GPX4_38	1357	-2.77141	-3.22543	-2.55092	-2.33775	-2.62117	-2.69314		GCLC_153	531	1.12982	0.732618
GCLC_154	531	-1.45411	0.146462	-1.38834	-1.79059	-1.34386	-0.847699		GPX4_39	1358	2.84831	3.07986	1.36091	-0.75566	0.545364	0.270585		GCLC_154	531	0.437622	0.366495
GCLC_155	533	0.188852	-1.07385	0.897901	-0.744892	-1.4364	-0.798184		GPX4_40	1361	-3.18697	-3.56405	-1.10626	-2.41229	-3.0213	-2.57953		GCLC_155	533	1.58126	-0.449721
GCLC_156	533	-1.52909	0.817599	0.378887	-1.15814	-1.03412	-0.946398		GPX4_41	1362	-3.05204	-2.68373	-2.44795	-2.38327	-1.70719	-2.72623		GCLC_156	533	1.02043	-1.84965
GCLC_157	534	0.305155	-0.461089	1.36921	1.19256	0.479475	-1.25074		GPX4_42	1362	-0.169933	0.528966	-0.772769	-2.55262	-0.693386	-2.81907		GCLC_157	534	1.33275	1.59014
GCLC_158	534	-0.98126	-0.926286	-1.40027	1.93636	1.01037	-0.868712		GPX4_43	1363	-1.67778	-1.59047	-2.53596	-0.111697	-1.3372	-2.7501		GCLC_158	534	1.21042	-0.738442
GCLC_159	535	-0.728299	-0.435212	-1.41685	-1.30552	2.53758	-1.05773		GPX4_44	1367	-1.46252	-1.67971	-1.33707	-0.0811246	-1.35928	0.110401		GCLC_159	535	0.756996	-1.88373
GCLC_160	535	-0.0958591	-1.2623	-1.2191	1.51378	-1.09647	-0.816295		GPX4_45	1377	-2.89472	-0.753132	-2.24928	-2.50122	-2.96064	-2.9127		GCLC_160	535	-0.832539	1.25087
GCLC_161	536	-0.71564	-0.635756	-2.24528	2.13013	-1.48165	-1.2079		GPX4_46	1379	-1.25476	-0.448962	-0.778942	-2.41493	-0.159372	-1.44613		GCLC_161	536	-1.17052	-1.92802
GCLC_162	536	-0.0642959	-1.51831	-1.70787	-0.991374	-1.43568	-1.2519		GPX4_47	1380	-1.0048	-0.942528	-0.22867	-1.61107	0.813231	0.490339		GCLC_162	536	1.68396	-1.63542
GCLC_163	538	-0.873746	-0.657335	-2.59501	0.06426	-1.3954	-1.30236		GPX4_48	1382	-3.2764	-2.96997	-2.57219	-2.42191	-1.39995	-2.88284		GCLC_163	538	-0.762192	-1.91575
GCLC_164	538	0.286022	-0.548536	-0.841951	-0.989509	0.453718	-0.369505		GPX4_49	1384	-3.58783	-3.64886	-2.1297	-2.63776	-0.549864	0.801844		GCLC_164	538	-0.978872	-1.69342
GCLC_165	539	-1.27617	-0.636544	-1.80531	0.900687	-0.814564	3.24212		GPX4_50	1386	-2.99889	-3.95599	-3.07037	-2.69776	-3.13476	-3.15001		GCLC_165	539	0.356724	0.293542
GCLC_166	541	-1.37348	-0.840129	-1.82048	-1.2352	-1.23934	-1.51804		GPX4_51	1389	-2.18319	-2.55457	-0.736606	-2.17498	-2.14213	-3.01005		GCLC_166	541	-1.58788	1.61082
GCLC_167	543	-0.417339	1.19034	-1.24763	1.31876	0.524774	-1.05519		GPX4_52	1390	-2.96828	-3.52643	-2.6247	-2.57693	-2.92301	-2.52313		GCLC_167	543	0.224412	-1.88803
GCLC_168	545	-2.26625	-1.00848	0.301479	-0.986404	-0.971023	-1.04731		GPX4_53	1392	-0.791114	-0.926146	-0.916902	-0.647046	-1.08654	-0.982078		GCLC_168	545	0.61554	-2.05044
GCLC_169	545	-0.511862	-1.73693	0.758878	-2.16602	-1.42755	-1.47895		GPX4_54	1392	-3.4401	-3.72804	-1.12981	-1.53923	1.16584	-1.03809		GCLC_169	545	0.918795	-0.679889
GCLC_170	546	-0.445342	-1.43557	-1.64692	1.0256	-1.48597	0.0358075		GPX4_55	1394	-3.37064	-3.4843	-0.922131	-2.55171	-1.27663	-0.785464		GCLC_170	546	1.03659	1.11027
GCLC_171	546	0.590775	-0.0286146	-1.24833	-0.865421	2.70005	-0.873754		GPX4_56	1394	-2.79526	-2.66016	0.481118	-2.45853	-2.94698	-2.90731		GCLC_171	546	0.15301	-1.84047
GCLC_172	546	-0.0795383	-0.133991	-1.41843	-0.895793	-1.27795	-0.736136		GPX4_57	1395	-2.22139	-2.55706	-2.56276	-0.0759205	-2.78767	0.0398602		GCLC_172	546	-0.82412	-2.01278
GCLC_173	547	-1.79258	-0.704951	0.0681797	2.84593	-1.78715	2.9232		GPX4_58	1396	-2.96319	-0.856214	-1.38958	-2.57987	-0.023218	-1.23209		GCLC_173	547	1.33068	0.449685
GCLC_174	547	-1.19618	0.562658	-1.13673	-1.06903	-0.3503	-0.720627		GPX4_59	1397	-1.9015	-3.2099	-2.21434	-1.82978	-2.8424	-2.76326		GCLC_174	547	0.164464	0.799569
GCLC_175	548	-0.906679	3.20703	-1.5744	1.19371	-1.27552	-0.734124		GPX4_60	1398	-2.77591	-3.12705	-2.36316	-2.09937	0.244128	-1.95784		GCLC_175	548	0.837041	-1.77226
GCLC_176	553	-1.16486	-0.805426	-1.54304	-1.62336	-0.665559	-1.28431		GPX4_61	1398	-2.16526	-2.17988	2.86778	-0.801375	1.26126	0.898718		GCLC_176	553	0.130122	-2.08913
GCLC_177	553	3.1671	-0.659921	-1.52464	1.13763	-0.597687	-1.11936		GPX4_62	1399	-1.40522	-0.299025	0.620559	1.14811	-0.62817	-0.782506		GCLC_177	553	0.51822	-1.62957
GCLC_178	553	-1.43943	0.811645	-1.64619	2.04095	-1.113	0.834392		GPX4_63	1399	-2.37022	-2.70031	-2.11459	-1.8216	-2.23678	-2.13442		GCLC_178	553	1.76378	-1.82573
GCLC_179	555	-1.1466	-0.250252	1.17911	1.38614	1.22809	-0.923833		GPX4_64	1401	-1.00354	-1.06476	-1.03296	-0.776857	-1.16235	-1.10268		GCLC_179	555	0.210468	0.663011
GCLC_180	555	-1.20301	-1.38789	-1.49511	3.60517	-1.34776	2.39054		GPX4_65	1409	0.751937	-0.352706	-1.77164	-1.6687	2.42392	2.33326		GCLC_180	555	0.772767	-2.58572
GCLC_181	555	-1.3443	-1.53739	-0.0017238	0.593454	-1.37378	0.201994		GPX4_66	1410	-1.0057	-1.15214	-1.05722	-0.802791	-1.19694	-1.08077		GCLC_181	555	-0.690301	-1.96046
GCLC_182	555	-0.874434	-1.21573	0.330098	1.44985	-0.802011	3.39705		GPX4_67	1411	-2.52054	-2.74322	-1.94917	-1.74732	-2.32954	-2.03702		GCLC_182	555	-1.92323	0.295705
GCLC_183	556	-0.538164	-0.432337	0.968137	-1.20084	-0.935737	-1.17305		GPX4_68	1425	0.585843	0.593219	-1.47068	-2.29321	-0.298059	0.0800302		GCLC_183	556	0.753974	-1.72903
GCLC_184	557	0.223998	2.76747	-1.14874	-0.94525	-1.20918	-0.75643		GPX4_69	1425	-0.479352	-1.10906	-0.804634	-1.19038	1.14062	0.0242062		GCLC_184	557	-0.307955	-0.771498
GCLC_185	558	-1.45555	-1.64379	-2.1463	-1.62349	-0.948247	-1.09588		GPX4_70	1425	-1.42722	-1.17431	-1.4735	-1.81623	0.321751	-0.658213		GCLC_185	558	0.732668	1.79444
GCLC_186	558	-0.244236	-1.70586	-1.87835	-1.77251	-0.881064	-1.17638		GPX4_71	1431	-2.84491	-3.12142	-2.17818	-2.25511	-2.6453	-2.3938		GCLC_186	558	0.416838	-1.93886
GCLC_187	559	-0.880227	-1.67311	-1.36303	0.745225	2.82616	-1.03736		GPX4_72	1432	-3.50258	-3.63905	-2.67886	-2.5093	-2.86806	-2.66721		GCLC_187	559	0.148477	-1.9469
GCLC_188	559	2.64433	-0.757145	-1.2896	-1.23226	-1.23616	0.392888		GPX4_73	1432	-2.95572	-2.18708	-2.28835	-2.18543	-2.58275	-2.56578		GCLC_188	559	1.93261	-0.619701
GCLC_189	562	0.82083	-1.64065	-1.83771	-1.36298	-1.33849	-0.966735		GPX4_74	1433	-3.67288	-3.47342	-0.532403	-2.53464	-2.80101	-3.07379		GCLC_189	562	0.804195	1.38692
GCLC_190	562	-1.11859	-1.26722	-0.0009547	0.319015	-1.415	-1.23479		GPX4_75	1433	-2.04949	-2.189	2.59851	-1.29666	0.963193	2.16216		GCLC_190	562	0.0442817	-2.35599
GCLC_191	563	-0.22398	-1.8247	-0.381367	-1.38572	0.936304	-1.17736		GPX4_76	1434	-3.13924	-3.16499	-2.48603	-2.34818	-0.542357	-2.62862		GCLC_191	563	-0.752457	-1.8009
GCLC_192	564	-0.0309122	-1.41518	0.464601	1.26636	0.0431425	-1.33733		GPX4_77	1440	-2.89566	-3.2255	-2.32527	-2.17415	0.133817	1.00992		GCLC_192	564	0.255417	-2.13586
GCLC_193	566	-1.50807	-0.612652	0.368043	-1.00158	-0.98739	-1.02723		GPX4_78	1441	-2.47634	-2.9495	-2.2295	-2.21067	-2.11848	-2.2348		GCLC_193	566	0.344151	0.482575
GCLC_194	567	-1.01168	-1.38755	-1.73176	-1.10963	-0.570839	-0.972161		GPX4_79	1441	2.02506	1.64849	-1.8665	-2.03718	0.356449	-2.29191		GCLC_194	567	0.770786	-0.798885
GCLC_195	567	-1.13264	-0.461171	-1.51321	-1.53426	-1.29532	-1.18098		GPX4_80	1442	-2.01213	-3.53036	-0.461411	-2.46089	-1.08522	-0.912442		GCLC_195	567	-1.93166	0.72853
GCLC_196	569	-1.69501	-0.35396	1.27037	0.760606	-1.10374	-1.07828		GPX4_81	1442	-2.85658	-3.2629	-0.756948	-2.03802	-2.53382	-2.64836		GCLC_196	569	0.499088	-0.463351
GCLC_197	569	0.516736	4.61153	-0.591402	-0.258348	-0.297124	1.13674		GPX4_82	1442	-2.93366	-2.69153	-2.25755	-2.30636	-2.5493	-2.73114		GCLC_197	569	1.53227	-0.25196
GCLC_198	570	-0.522641	-0.823844	0.271232	3.42123	-1.22239	1.40188		GPX4_83	1443	-2.0322	-2.50907	0.452935	-1.5011	-2.29013	-1.75084		GCLC_198	570	0.474229	-1.74403
GCLC_199	571	0.381842	2.38599	0.0920576	-0.967615	-1.3088	2.90292		GPX4_84	1445	0.0872669	-0.686625	-2.09568	0.314331	0.416759	-0.291604		GCLC_199	571	-0.0589291	-1.77462
GCLC_200	572	-1.57086	-1.35335	0.233422	-1.72387	-1.49979	-0.788162		GPX4_85	1446	-0.869552	-1.27206	0.435589	-2.23556	-0.270892	-0.556083		GCLC_200	572	1.17327	-1.54714
GCLC_201	575	-0.842232	0.405635	-1.48062	0.786336	-0.785497	2.51734		GPX4_86	1448	-2.46199	-1.66575	-2.53271	-2.4641	-2.76064	1.0091		GCLC_201	575	0.871428	0.778885
GCLC_202	576	1.64164	-1.48406	-1.55926	0.749041	0.163077	-1.13587		GPX4_87	1449	-1.04574	-1.5236	-2.57702	-2.57877	0.0462109	-2.70162		GCLC_202	576	-0.519443	-1.96652
GCLC_203	576	0.249575	-1.32201	-1.6678	-1.30605	-1.42152	-1.21447		GPX4_88	1451	0.603344	-2.23201	-2.52982	-2.44237	-2.80034	-2.65821		GCLC_203	576	0.400193	-1.92086
GCLC_204	576	-0.849095	1.45335	-1.60042	0.984511	-1.21575	-1.38325		GPX4_89	1455	-1.32053	-1.22416	-1.42647	-1.14737	-1.4867	-1.47069		GCLC_204	576	-0.302339	-1.91108
GCLC_205	578	-1.16934	-0.502783	-1.65337	0.312375	-1.26396	-1.2359		GPX4_90	1457	-2.47243	-1.36374	-0.922581	-1.71647	-2.09563	-2.35141		GCLC_205	578	-0.295897	-0.911469
GCLC_206	579	-1.80953	-1.23424	-1.88912	0.362345	-1.35648	-1.4069		GPX4_91	1457	-2.88299	-2.22618	-2.56304	-2.44935	-2.84346	-2.74036		GCLC_206	579	0.947757	1.11586
GCLC_207	580	-1.98035	-1.54867	-0.235053	0.610725	-1.12197	-1.34936		GPX4_92	1460	-1.45615	-0.524613	0.211119	-2.03462	1.8395	2.26749		GCLC_207	580	-0.224876	1.54129
GCLC_208	581	-0.27291	-1.54057	-1.87546	-1.47224	-1.4275	-1.32467		GPX4_93	1462	-3.29435	-4.02338	-2.52054	-2.42906	-3.23366	-2.99868		GCLC_208	581	0.0780436	-1.90181
GCLC_209	582	-0.0240673	-0.0507382	0.26387	0.546762	-1.41528	1.32935		GPX4_94	1464	-3.12847	-2.78548	-1.88458	-2.25283	-2.6568	-2.69941		GCLC_209	582	-0.0250848	2.41562
GCLC_210	586	-1.25933	-1.36168	0.698855	-1.4666	-0.901158	-0.854845		GPX4_95	1469	-3.24392	-2.70498	-2.8779	-1.81118	-2.45976	-2.38472		GCLC_210	586	1.18164	-1.88052
GCLC_211	586	0.318422	0.623847	-2.15065	2.00614	-2.26577	-0.155093		GPX4_96	1471	-2.76213	-2.80421	-2.13865	-1.82005	-2.41391	-2.3133		GCLC_211	586	1.24493	-1.67603
GCLC_212	586	-0.131398	1.13039	-1.27456	2.44311	-0.276705	0.0841716		GPX4_97	1472	-2.22028	-1.58605	-1.91909	-1.61991	1.30009	2.16358		GCLC_212	586	0.980383	-1.75689
GCLC_213	587	0.396712	-1.28503	-2.43312	0.905604	-0.926831	-0.977122		GPX4_98	1473	-1.65125	-1.06149	-2.54215	-2.6458	-1.50658	-0.308423		GCLC_213	587	-1.70347	-2.01126
GCLC_214	587	-0.886434	-1.87438	-2.95819	-1.50192	0.830085	-1.20069		GPX4_99	1473	-3.11036	-3.28504	-2.56873	-2.45282	-2.81014	-2.89715		GCLC_214	587	0.733766	-1.61846
GCLC_215	587	-0.91108	-1.7464	0.248116	1.14699	2.24292	-1.31815		GPX4_100	1475	-2.89906	-2.79076	-2.35582	-1.79509	-2.43234	-2.50598		GCLC_215	587	0.223592	0.695248
GCLC_216	587	-0.720536	-1.77375	1.01403	-1.3627	0.203258	-1.21645		GPX4_101	1477	-1.8839	-3.48878	-1.96573	-2.32025	1.27934	-0.812725		GCLC_216	587	0.837054	0.914045
GCLC_217	588	5.21365	-0.715786	-1.03003	0.897996	-0.696455	-0.656844		GPX4_102	1477	-2.43984	-2.51708	-2.11476	-1.80095	-2.32892	-2.37728		GCLC_217	588	-0.0602939	-1.6809
GCLC_218	589	-1.84938	-0.687646	-1.62898	-1.18677	-1.24176	-1.48328		GPX4_103	1479	-2.02137	-3.1804	-2.5476	-2.35446	-2.70806	-2.7012		GCLC_218	589	-0.357811	-1.96267
GCLC_219	590	-0.203944	-0.311841	-1.72981	-1.02473	-2.28727	0.137326		GPX4_104	1484	-3.27465	-3.2968	-1.23089	-2.39592	-2.72999	-2.74309		GCLC_219	590	1.23064	-1.78747
GCLC_220	591	-1.60854	1.37705	-0.140373	2.61919	-1.0393	2.42144		GPX4_105	1485	-2.49754	-1.71982	-2.05289	-2.61024	-0.523739	-2.34861		GCLC_220	591	-0.738973	-0.712409
GCLC_221	591	-0.931919	-1.65368	-1.74217	0.946959	-1.42827	0.606062		GPX4_106	1485	-2.26383	-1.10268	-1.71509	-2.67026	-2.4127	-2.15021		GCLC_221	591	0.0536592	1.16522
GCLC_222	592	-0.391268	-0.511732	0.509706	-1.8289	-1.29187	-1.01341		GPX4_107	1486	-3.14922	-3.46538	-2.48363	-1.3161	-2.72785	-2.71474		GCLC_222	592	0.0501525	-2.10859
GCLC_223	593	-1.87058	-1.42766	1.80042	-1.60826	-1.37512	-1.5366		GSR_1	1490	-1.37423	-0.940305	0.889456	0.89135	-0.529694	-0.22394		GCLC_223	593	-0.192541	-0.889307
GCLC_224	594	0.397843	1.59302	0.0184764	1.28442	-0.993828	-1.03256		GSR_2	1491	1.52352	0.805632	0.134661	-0.549421	0.970265	-0.610066		GCLC_224	594	-1.67803	2.02656
GCLC_225	594	2.16015	-0.813942	-1.70508	-1.38493	-0.867737	-1.18238		GSR_3	1493	-1.08934	-0.980293	-0.0634605	-0.663076	0.732444	0.618325		GCLC_225	594	0.778969	-0.536417
GCLC_226	595	-0.227132	-1.88464	-0.0589564	-0.992856	-1.35382	-1.09256		GSR_4	1493	-2.21962	-0.987835	-0.291197	-2.01468	-0.657238	1.11664		GCLC_226	595	0.527857	1.88613
GCLC_227	596	-1.9447	-1.79174	-2.14273	-1.02482	0.395064	-1.44646		GSR_5	1494	-0.496307	-0.297885	-0.143872	0.446281	-1.05943	1.2132		GCLC_227	596	0.703243	0.607472
GCLC_228	596	0.583067	-1.59792	-2.53401	0.617518	-0.752143	-0.961514		GSR_6	1495	-1.30768	0.240291	-0.0975385	1.53271	-0.405059	0.352273		GCLC_228	596	-0.326287	2.39064
GCLC_229	597	-0.91908	-1.75356	-1.64712	0.907272	-0.937081	2.92292		GSR_7	1496	-2.28115	-0.67091	-0.936616	0.0704574	-1.24927	1.01534		GCLC_229	597	1.20803	-1.74873
GCLC_230	598	-0.945566	-1.03355	-1.43607	-0.51477	-0.30164	-0.560865		GSR_8	1496	-0.262356	0.123305	0.953584	1.22086	-0.0957572	-1.62557		GCLC_230	598	-1.78375	-2.03549
GCLC_231	599	-1.23513	0.0418221	-2.20366	-0.751715	-0.345616	-0.658017		GSR_9	1497	-0.446482	0.895169	0.396222	-2.11142	0.398004	0.29754		GCLC_231	599	-0.610072	-1.93206
GCLC_232	600	-0.800859	-0.797425	-2.09374	-1.41521	-0.794612	-1.17578		GSR_10	1498	-1.3567	-2.17697	-0.704717	-1.96345	0.555115	-0.220488		GCLC_232	600	0.0707048	-1.85796
GCLC_233	600	-1.50591	-1.35279	-1.46942	-1.56121	1.12418	-1.20502		GSR_11	1498	-1.15889	-1.21485	-1.01825	0.122434	-1.6755	-2.79209		GCLC_233	600	1.32192	-2.11065
GCLC_234	601	-0.339988	0.849901	-0.488895	-1.5704	-0.0398142	2.07372		GSR_12	1501	-0.906462	0.85745	-0.712177	-2.53318	-2.62788	-0.731702		GCLC_234	601	-1.81614	-0.266949
GCLC_235	602	-1.56616	0.470531	-1.85883	0.742276	-1.00771	-1.09262		GSR_13	1502	-0.793523	-0.622588	-0.768317	0.0338972	-0.280612	0.918695		GCLC_235	602	0.840652	-1.84841
GCLC_236	603	0.388665	-0.15698	1.49835	-1.79906	0.20247	-1.1515		GSR_14	1502	-1.25602	0.167967	0.152817	0.194641	-0.195493	0.537019		GCLC_236	603	0.832363	-1.54759
GCLC_237	604	-0.994104	-1.19704	-1.62797	-1.99289	-1.01295	-1.09068		GSR_15	1503	-1.09033	-0.872854	0.227503	0.360512	0.316252	1.14368		GCLC_237	604	0.341195	-2.02633
GCLC_238	604	0.199744	5.09193	0.00596822	-0.115931	0.30632	0.0846157		GSR_16	1503	-0.78753	-0.227869	1.09129	0.632412	0.531741	0.0599818		GCLC_238	604	1.1363	-0.814741
GCLC_239	605	-0.246355	1.86132	-1.4668	0.656022	-0.772916	-1.4106		GSR_17	1504	0.429367	-1.61228	0.0260603	0.692022	-0.344351	0.591894		GCLC_239	605	-1.62074	-0.55914
GCLC_240	606	-1.9132	-0.700263	-2.57708	0.535227	-1.11255	-1.13079		GSR_18	1510	-0.127376	0.0386991	0.476782	1.1365	-0.568413	-1.68649		GCLC_240	606	-0.578654	-1.63855
GCLC_241	607	-1.1771	-0.283741	-1.36181	-1.41592	-1.16769	-1.27745		GSR_19	1510	-0.136106	-1.15055	-0.073857	0.726164	-0.310581	0.84082		GCLC_241	607	-1.61331	0.673336
GCLC_242	610	3.99421	0.672142	-1.9698	1.22029	-1.23085	-0.900449		GSR_20	1512	-1.25952	-0.614855	0.237972	-0.975592	0.626523	0.705179		GCLC_242	610	1.2812	0.691903
GCLC_243	610	-1.23447	-0.493026	-1.47841	-1.05965	-1.33256	1.77642		GSR_21	1515	-2.60273	-3.45216	0.4503	-2.12324	-3.0841	-3.03183		GCLC_243	610	-0.392771	0.118258
GCLC_244	610	-1.34822	-1.71053	-1.34974	0.850901	-1.21542	-1.03767		GSR_22	1519	-1.84091	-0.277457	0.944114	-0.259034	-0.335422	0.741084		GCLC_244	610	1.01619	-2.0134
GCLC_245	611	-0.352293	-0.610235	-2.6149	0.284048	-0.947903	-1.48633		GSR_23	1519	-1.08208	-0.554233	-0.958969	0.925957	-0.579666	1.82058		GCLC_245	611	1.80906	0.555192
GCLC_246	611	-1.67958	-1.3899	0.26674	-0.914642	-1.35293	-1.03717		GSR_24	1519	-0.716002	-0.370312	0.0377712	-0.523066	-0.502136	0.098724		GCLC_246	611	-0.455441	-1.78823
GCLC_247	612	-1.30946	-1.13444	-1.34565	-2.12976	-1.61633	-1.18084		GSR_25	1521	-2.42308	-0.818414	-0.0539418	0.00176078	-0.813186	-1.92996		GCLC_247	612	3.04852	1.03317
GCLC_248	612	-1.70039	-1.1621	-2.40288	-1.33096	-0.953955	-1.25372		GSR_26	1521	0.0526576	-0.463437	-0.676604	0.421861	-0.991396	-0.989684		GCLC_248	612	0.829351	-0.135966
GCLC_249	612	0.128411	-0.127416	-0.597109	0.2574	0.408982	0.563998		GSR_27	1523	0.31826	-0.660169	0.833541	0.858511	-1.49406	0.0188998		GCLC_249	612	0.184704	-0.951573
GCLC_250	614	0.39129	-0.81848	0.587305	1.13665	-1.21412	-1.19466		GSR_28	1524	1.74892	1.34298	-0.388559	0.466194	1.23883	-0.256148		GCLC_250	614	-1.24492	-2.06196
GCLC_251	614	0.083003	-0.564542	-1.26875	-0.784572	-0.486826	-0.57332		GSR_29	1527	-2.37517	-2.44578	0.940092	1.79248	0.358634	1.37638		GCLC_251	614	-1.92097	-1.83901
GCLC_252	614	0.823178	-0.247826	-3.02093	0.657731	-0.768481	-0.965601		GSR_30	1528	0.433869	0.382494	0.901355	-0.107249	1.38842	1.34342		GCLC_252	614	0.764864	-1.86658
GCLC_253	615	-1.71277	-1.07206	-1.47253	0.909571	-0.922553	-1.04264		GSR_31	1529	1.24085	0.327626	1.04007	-1.57287	0.0677844	0.372899		GCLC_253	615	0.823455	-1.85371
GCLC_254	616	-1.40828	-0.308346	0.0691498	1.61421	0.225759	0.0537478		GSR_32	1529	0.144552	1.13478	-0.0407002	1.40822	2.09206	0.974316		GCLC_254	616	0.0467397	1.773
GCLC_255	618	-0.89818	-0.309513	0.0532202	-1.62188	-1.93888	-1.09444		GSR_33	1530	1.41588	2.03038	1.67989	1.7585	1.32514	1.53221		GCLC_255	618	0.947935	1.55512
GCLC_256	620	-1.42395	-0.361199	-1.98631	1.15393	-0.0116066	-1.09486		GSR_34	1531	-1.29078	0.489723	-0.0271477	1.23723	0.530944	0.514856		GCLC_256	620	-1.97123	-1.96447
GCLC_257	620	-1.66094	-0.798398	-1.63336	-1.05654	-1.3292	-0.778539		GSR_35	1533	1.07933	-0.177748	0.159145	-0.241424	2.17397	0.740169		GCLC_257	620	0.410496	1.39762
GCLC_258	620	0.489755	-0.485119	-0.489407	-0.867796	-1.12565	-0.995374		GSR_36	1533	0.700665	1.04281	0.504023	0.329893	-0.782044	-1.17236		GCLC_258	620	-1.76181	-1.95415
GCLC_259	620	0.0919157	2.33626	-0.990608	1.52399	-0.0999294	-1.17366		GSR_37	1538	0.994288	1.23919	0.754164	-0.667754	-0.337946	0.490093		GCLC_259	620	0.562589	-1.81975
GCLC_260	623	0.700598	1.22751	0.168889	-0.466488	-0.057293	-0.286531		GSR_38	1538	0.294345	0.605421	-0.596094	-1.03568	0.326225	-0.484092		GCLC_260	623	0.125705	1.58579
GCLC_261	623	-0.49711	-1.00009	-1.59192	-1.02156	-1.29147	-1.09028		GSR_39	1539	0.585735	1.02581	1.38934	0.88842	0.543841	1.5515		GCLC_261	623	-0.848188	-2.00618
GCLC_262	625								GSR_40	1540	-0.474158	-0.399771	0.145758	-0.452858	1.32432	1.74488		GCLC_262	625	1.47659	0.986069
GCLC_263	626	-1.44615	0.16447	-1.6517	-0.994629	-0.941245	-1.01694		GSR_41	1543	2.48986	2.12122	-0.648619	0.51454	1.28648	0.941853		GCLC_263	626	0.491015	0.876782
GCLC_264	627	-0.224802	-1.36292	-1.77605	0.716406	-1.23122	-1.22898		GSR_42	1543	-1.18756	-0.567963	-0.748188	-0.65069	-3.1122	-1.90066		GCLC_264	627	-1.13665	-2.06356
GCLC_265	629	-0.847862	-0.967043	-1.89203	-1.81989	-1.16005	-1.14709		GSR_43	1544	1.69647	2.09026	-1.67857	1.03165	1.79702	0.679351		GCLC_265	629	-1.02906	0.837874
GCLC_266	629	2.26674	1.81682	-1.70653	0.790859	-1.98354	-0.963647		GSR_44	1545	-0.0663743	-0.157108	-0.788416	-2.20048	-0.560409	-1.74849		GCLC_266	629	0.376073	-0.508278
GCLC_267	630	-0.880521	0.152626	0.293065	-1.20482	-0.940034	-1.1766		GSR_45	1545	-1.38847	-1.43863	1.9662	1.78093	1.07572	1.58456		GCLC_267	630	0.631365	0.502193
GCLC_268	631	0.388978	-0.465977	0.94685	-1.17151	-0.904113	-1.14688		GSR_46	1545	-0.408328	0.158088	0.887386	0.825043	1.57259	1.16282		GCLC_268	631	1.00306	-1.75183
GCLC_269	631	-0.57283	-0.227117	0.4964	0.520975	3.88445	-0.484471		GSR_47	1547	-2.69277	-3.65263	-3.1862	-2.88587	-3.57995	-3.60595		GCLC_269	631	0.987119	-1.76791
GCLC_270	632	0.0187599	-0.0622498	0.16929	-0.969305	-0.913934	-0.939695		GSR_48	1549	-0.182255	-0.811215	0.597586	0.231915	1.43027	-0.501964		GCLC_270	632	-0.793702	-1.8432
GCLC_271	632	-1.83436	-1.44509	-1.96948	0.782786	-1.23056	-1.33496		GSR_49	1551	-0.971662	-0.432893	0.878754	0.946622	1.97525	1.995		GCLC_271	632	-1.87159	-1.87401
GCLC_272	635	1.22062	-1.74172	0.207432	-2.01538	-0.8218	-1.04828		GSR_50	1552	-1.41088	-1.32048	-1.05414	-0.179856	-0.146243	1.21627		GCLC_272	635	-0.286257	1.13678
GCLC_273	637	-1.67485	-0.758572	-0.172832	0.823256	-1.92729	-1.03239		GSR_51	1553	-2.28631	-2.02316	0.208124	0.378177	0.663403	1.42631		GCLC_273	637	-0.612702	-1.83042
GCLC_274	637	2.33496	1.04439	0.397138	1.29609	-0.324008	-1.03066		GSR_52	1556	-1.27454	-0.753081	2.999	1.90311	0.813689	1.55278		GCLC_274	637	0.700421	0.550723
GCLC_275	638	-0.0651281	0.0597328	0.99159	1.25985	-2.03034	-1.14335		GSR_53	1556	1.0117	0.667291	0.46477	1.66772	1.11326	1.11771		GCLC_275	638	1.72411	-0.066439
GCLC_276	638	-0.61588	-0.815344	-1.91821	-1.31771	-0.955997	-1.21771		GSR_54	1556	0.488561	-0.0684686	0.70519	-0.870311	-1.11898	-1.16153		GCLC_276	638	1.19003	-1.73382
GCLC_277	639	-0.34503	-0.419078	0.426668	1.16971	-0.799311	-1.16526		GSR_55	1556	-0.0177253	-0.152253	1.02044	-0.292704	0.854213	1.06999		GCLC_277	639	-1.92352	1.34025
GCLC_278	639	0.198952	-1.39407	0.195149	-0.882139	-0.964357	-1.00817		GSR_56	1557	0.411258	0.425632	1.44734	0.556741	0.559796	0.509069		GCLC_278	639	0.863794	0.309551
GCLC_279	640	-0.706255	-1.72941	-1.80776	0.534971	-1.26009	-0.934645		GSR_57	1558	0.429769	0.901766	0.0556381	-1.04723	0.402554	0.0131542		GCLC_279	640	-0.902171	-1.88723
GCLC_280	641	-0.756527	-0.814887	-2.04306	-1.53634	-1.29755	0.622611		GSR_58	1559	2.0275	1.48868	0.779144	0.753854	1.06373	0.882654		GCLC_280	641	-0.466319	-2.15618
GCLC_281	642	-1.68755	-1.44812	-2.09086	-0.769721	-1.19665	-0.214549		GSR_59	1560	-1.43028	-1.05259	0.81052	0.0525192	-1.23085	0.223881		GCLC_281	642	0.721451	1.20292
GCLC_282	642	-1.04011	0.636369	-1.47795	1.6625	0.221786	-1.12392		GSR_60	1561	-1.19216	-0.920382	1.39215	0.299815	0.779697	0.926919		GCLC_282	642	1.76157	-1.75767
GCLC_283	643	0.157654	-1.2287	-1.61467	-1.17469	-1.37315	-1.25481		GSR_61	1561	-0.857953	-2.03704	0.321175	-1.1142	0.895018	0.783988		GCLC_283	643	1.31156	-1.78544
GCLC_284	645	-0.435223	-1.33033	-2.6002	-1.70885	-1.25571	-1.29154		GSR_62	1562	-1.14162	-1.59186	0.878149	0.238385	0.0449911	-0.864606		GCLC_284	645	-0.138144	-1.86138
GCLC_285	645	-1.21998	-0.892313	0.0645679	0.817413	-0.617627	0.869947		GSR_63	1566	-1.37456	-0.418252	-1.17944	1.42784	0.510349	1.00992		GCLC_285	645	-1.35083	-1.95733
GCLC_286	647	-1.35507	2.22502	-0.0938436	-1.35431	-0.552173	-1.12144		GSR_64	1567	1.27725	0.915943	0.729643	0.686287	0.50089	0.747598		GCLC_286	647	0.955188	-1.74036
GCLC_287	647	-1.01229	1.88105	0.0894372	-1.93654	-1.50126	-1.27418		GSR_65	1567	1.82619	1.79035	1.27305	0.806991	0.952201	1.02865		GCLC_287	647	-1.89542	0.276275
GCLC_288	649	-0.46437	1.78207	-1.53404	-1.18401	1.09365	-0.85302		GSR_66	1568	0.921945	0.988594	-0.744129	1.69712	0.800971	0.764829		GCLC_288	649	-0.198304	-1.69331
GCLC_289	649	-1.9306	-1.056	-0.0733324	1.42404	-1.10037	-1.14152		GSR_67	1571	-0.579146	-0.225648	-0.952026	-0.356149	-0.658581	-2.55757		GCLC_289	649	1.60906	-1.70416
GCLC_290	651	1.41667	-0.651123	0.124558	0.728464	-1.905	-1.03965		GSR_68	1572	0.227993	1.06591	0.0648469	-0.0716446	-1.09273	0.665699		GCLC_290	651	0.255621	0.595586
GCLC_291	651	-0.960341	-1.19204	0.117342	0.808976	-1.46254	-1.15462		GSR_69	1572	-0.664885	-1.07499	-1.31242	0.1729	1.94321	1.97399		GCLC_291	651	-0.792745	-1.68005
GCLC_292	652	-0.844348	-0.982674	-0.326284	1.13797	-1.18624	-1.32786		GSR_70	1574	0.0314514	-0.926235	0.135116	0.14797	1.10722	0.882174		GCLC_292	652	0.266472	-1.80464
GCLC_293	656	-0.88397	-0.884628	-1.86615	-1.125	-1.03071	-1.08388		GSR_71	1574	-0.675493	-1.6039	0.93293	-1.02629	1.45427	1.70816		GCLC_293	656	1.28931	2.0426
GCLC_294	658	-0.303608	-1.25707	-1.57416	0.0705093	0.5998	-0.883244		GSR_72	1576	0.435451	0.0397075	0.841576	-0.473415	1.13354	0.589472		GCLC_294	658	0.666589	-1.89239
GCLC_295	658	-2.0199	-0.941227	-2.12136	-1.60244	-0.819763	-1.04165		GSR_73	1577	0.479776	-0.945746	0.00709012	-0.515298	-0.696205	1.27294		GCLC_295	658	0.443957	-1.77922
GCLC_296	659	-1.09912	-1.28024	-1.52625	-1.10004	-0.650279	-1.08311		GSR_74	1578	-0.768689	-0.239693	1.47073	1.94427	0.515701	-0.29667		GCLC_296	659	0.323947	-0.302696
GCLC_297	660	2.4629	-1.05402	0.927466	-1.28787	2.65366	-1.20387		GSR_75	1578	-1.88573	-2.15342	-1.39688	1.68719	1.12133	0.372376		GCLC_297	660	0.879583	-1.94972
GCLC_298	662	0.00994408	-1.45328	-1.56455	-1.29628	-0.71748	1.27396		GSR_76	1579	-0.345002	0.506115	-0.547448	-1.37068	0.0434464	-0.793298		GCLC_298	662	-0.983967	-2.30354
GCLC_299	662	-1.51474	0.412347	0.5089	0.854857	-2.55612	-1.37686		GSR_77	1583	0.231694	-0.333201	1.05736	1.38458	-0.106537	-1.68716		GCLC_299	662	-2.03809	0.78902
GCLC_300	665	-1.74222	-1.5651	-1.75265	0.362488	1.7245	-0.0884397		GSR_78	1584	0.894671	-0.439458	0.691599	1.10046	0.306497	1.21775		GCLC_300	665	-1.0113	-1.99549
GCLC_301	666	-0.375293	-1.26248	-2.02375	-1.2222	-1.82904	-0.951096		GSR_79	1584	-0.869058	-1.52523	-1.51681	-1.79083	1.42369	1.74685		GCLC_301	666	0.666019	-1.67148
GCLC_302	666	-1.46762	-1.4359	-1.30773	1.36815	1.32026	-0.781042		GSR_80	1585	0.705739	1.63626	-0.746173	2.72769	0.347371	0.0850183		GCLC_302	666	0.136125	-0.80219
GCLC_303	667	-0.603446	0.254962	-1.42922	-1.01813	-0.832003	-1.03475		GSR_81	1590	-0.806877	-1.35424	-1.17754	-1.43397	1.27528	2.47906		GCLC_303	667	1.73842	-0.914231
GCLC_304	668	-1.62489	-1.10438	-1.31651	-1.64343	0.799579	-1.15114		GSR_82	1596	0.377038	0.412116	-0.475381	2.26744	-0.0202231	0.797257		GCLC_304	668	1.0468	-1.69221
GCLC_305	668	-1.58586	-0.897886	-1.73656	1.43203	-1.01851	-1.24153		GSR_83	1607	2.63485	2.4065	-0.162806	0.629494	1.97207	0.822012		GCLC_305	668	0.0898538	1.48383
GCLC_306	669	0.398881	-0.289698	0.0167417	1.39597	-0.905013	-1.01017		GSR_84	1615	-0.575598	0.476491	0.0454565	1.47525	0.403604	0.243421		GCLC_306	669	-0.355513	-0.108347
GCLC_307	669	-0.702399	2.57477	-1.24197	-1.27111	0.782181	-0.838475		GSR_85	1620	-0.720829	0.352246	0.225377	-2.13557	-2.71433	0.213442		GCLC_307	669	0.790692	-1.91081
GCLC_308	670	-1.50027	-1.37132	-1.85463	-1.8864	-1.67507	-1.18422		GSR_86	1620	0.802201	1.40192	0.697858	0.615652	1.0298	0.767416		GCLC_308	670	1.15814	-0.494631
GCLC_309	672	-1.62144	0.0901275	-1.54487		-1.94214	-0.908579		GSR_87	1621	1.17095	0.641164	0.0753898	1.07745	0.01328	0.985586		GCLC_309	672	-1.27711	0.510222
GCLC_310	672	-1.24032	-0.828098	-1.77596	0.985872	-1.05438	-0.839121		GSR_88	1625	-0.270099	-0.251158	-0.438454	-2.38909	0.0118705	0.658214		GCLC_310	672	1.71819	-1.96367
GCLC_311	673	0.670835	2.04911	-1.52294	0.643779	-1.54986	-0.171994		GSR_89	1626	-0.493578	-0.264767	-0.772739	1.03235	1.76438	1.19151		GCLC_311	673	1.51886	1.02938
GCLC_312	674	-0.925359	0.809084	-1.55139	-1.19128	-1.10219	-1.04502		GSR_90	1629	-0.0362092	0.420862	-0.795565	-1.38119	0.409191	-0.512138		GCLC_312	674	-0.270692	-0.245992
GCLC_313	674	-1.61776	1.21402	-2.23664	-1.19061	-1.79497	-1.06289		GSR_91	1632	-0.359135	-0.176625	0.539726	-0.0424358	1.44323	-2.16774		GCLC_313	674	0.536681	-0.413618
GCLC_314	674	-0.598668	-1.38911	-0.113647	-0.0934955	-1.32433	2.54536		GSR_92	1632	1.17075	1.11952	0.544636	1.0455	1.54307	-1.71211		GCLC_314	674	-1.8147	-2.06825
GCLC_315	674	-0.617471	-0.840004	-2.23229	1.02718	-1.46983	-1.21768		GSR_93	1637	1.2285	0.64927	0.135366	2.19184	0.947969	0.286719		GCLC_315	674	0.587546	-1.66008
GCLC_316	675	-0.241801	-0.950002	-1.44803	-1.65638	-1.19912	-1.33851		GSR_94	1641	-0.78572	1.03177	0.430433	-0.798955	2.12169	0.360136		GCLC_316	675	-1.85355	1.81462
GCLC_317	675	-0.532254	-0.463384	-2.09516	-1.13509	-0.940335	-1.19907		GSR_95	1649	-0.792102	-0.319193	-0.597853	-2.13916	1.00912	1.73452		GCLC_317	675	0.655325	-1.98603
GCLC_318	676	-0.071319	-0.440456	0.425291	1.37456	3.57018	-0.316909		GSR_96	1653	-1.2672	-1.33436	-0.239555	-1.25395	0.259219	0.487597		GCLC_318	676	0.149606	-2.0508
GCLC_319	677	-1.71037	-1.1521	0.0509426	-1.19791	-1.60376	-1.03045		GSR_97	1654	0.184963	-0.272601	0.0883413	1.14753	0.33377	1.22109		GCLC_319	677	-0.788397	-1.81771
GCLC_320	678	-0.977375	0.110023	-1.89557	-1.65897	-1.83445	-1.08524		GSR_98	1657	-2.65263	-2.53337	-0.688102	0.548753	0.718283	1.13231		GCLC_320	678	0.478977	0.67913
GCLC_321	678	-0.578141	-0.544747	-1.43865	-1.43715	-1.73966	-1.33145		GSR_99	1659	-0.417298	-0.855747	1.01437	1.71311	1.14192	0.339349		GCLC_321	678	-0.586457	-1.85677
GCLC_322	678	0.0482105	-0.305452	-2.38725	-1.8269	-0.885067	0.723286		GSR_100	1661	0.858871	-0.635962	-0.0506339	1.27261	-0.532837	1.38263		GCLC_322	678	-0.5707	0.731564
GCLC_323	679	-0.884936	3.33158	-0.163842	0.934474	1.61642	-0.810503		GSR_101	1663	-0.537743	0.405727	0.399378	-0.0835118	-1.04187	-0.91472		GCLC_323	679	0.73255	-0.568373
GCLC_324	681	-1.5038	0.178917	-1.02613	3.05112	-0.984202	0.0517799		GSR_102	1668	0.228499	1.05257	2.30618	1.72982	1.65235	1.33163		GCLC_324	681	1.31918	0.402024
GCLC_325	681	-1.42082	0.336798	0.101229	-0.628614	3.23998	1.20093		GSR_103	1668	0.0391428	0.139846	0.321949	0.283904	1.79615	1.62975		GCLC_325	681	0.0954587	-0.615266
GCLC_326	682	4.26288	-0.986747	-0.925412	1.17591	-0.121064	-0.107132		GSR_104	1670	1.38588	1.50825	-0.75772	-0.640384	1.09317	-0.629514		GCLC_326	682	-1.8256	-1.04101
GCLC_327	683	2.57579	-1.37076	-1.27204	-1.39458	-0.916791	-0.760089		GSR_105	1670	0.2232	0.148307	0.551333	-0.441701	0.26014	1.65872		GCLC_327	683	-0.140028	-1.77296
GCLC_328	684	5.95883	4.18776	0.50274	0.460784	-0.418707	-0.223521		GSR_106	1670	0.5907	0.216759	1.38091	-1.69242	1.22207	0.46343		GCLC_328	684	-0.577002	-2.0463
GCLC_329	684	-1.17768	-0.717334	-1.16206	-0.679359	-0.639897	-0.739708		GSR_107	1673	-0.283936	0.417283	0.987548	1.0971	1.62445	1.58728		GCLC_329	684	0.964549	0.729539
GCLC_330	684	5.88382	4.62388	0.841763	0.717915	0.256498	0.0427061		GSR_108	1673	0.269323	0.67388	1.18018	-1.61985	-0.456513	0.228973		GCLC_330	684	1.1546	-1.95052
GCLC_331	685	1.37118	-0.841305	-0.931489	0.56068	-0.649574	-0.954736		GSR_109	1680	-1.70587	0.037848	1.30977	-0.579669	1.1772	1.45803		GCLC_331	685	2.69634	0.271707
GCLC_332	685	2.877	-1.27973	-2.03286	1.65818	-0.967074	-1.46473		GSR_110	1681	0.0500754	-0.780872	0.764815	1.27852	1.09497	0.335712		GCLC_332	685	0.04981	-1.73106
GCLC_333	685	-1.58722	-0.490803	0.133811	-1.43735	-1.33522	-0.929777		GSR_111	1682	0.856464	-0.0099188	1.21024	-1.61494	1.02758	0.497611		GCLC_333	685	-0.175355	-1.8198
GCLC_334	685	-1.18036	-1.23684	-1.03013	1.33541	-1.04654	-0.887616		GSR_112	1682	0.348907	-0.172017	-2.14441	0.425035	1.45225	-0.129066		GCLC_334	685	0.217514	-1.8519
GCLC_335	687	3.91838	-1.34201	-1.69057	-0.940929	-1.12106	-1.10585		GSR_113	1685	1.188	1.31002	-0.284726	0.58319	0.772895	0.922758		GCLC_335	687	0.795674	-2.05453
GCLC_336	690	-1.62058	-0.922905	-0.14381	1.52934	-1.10989	0.937125		GSR_114	1686	-3.15885	-2.91144	-0.0153633	-2.13134	-0.0413527	0.815534		GCLC_336	690	1.19592	0.468457
GCLC_337	691	-1.51598	-1.58124	-1.0332	-1.56817	-1.10399	-0.977452		GSR_115	1687	-0.381219	-0.260537	0.737454	-0.536586	1.91268	1.71859		GCLC_337	691	-0.32215	-1.82502
GCLC_338	694	-1.50349	-1.22249	-0.429034	-1.00086	-0.864504	-1.52612		GSR_116	1687								GCLC_338	694	0.509525	-1.86302
GCLC_339	695	-0.3039	-0.0117619	-0.754488	-1.44009	-0.538901	2.94327		GSR_117	1692	1.93203	2.3527	0.799135	1.47464	0.495027	-0.483935		GCLC_339	695	-1.16615	0.144712
GCLC_340	695	-0.984279	-0.251761	0.479544	-1.23199	0.222111	-1.32035		GSR_118	1692	-0.698702	-0.0969138	0.830531	-0.553643	0.433949	1.31519		GCLC_340	695	-0.463373	-1.81133
GCLC_341	695	-1.63963	-0.931889	-1.26313	-1.17574	-0.815374	-1.23818		GSR_119	1693	0.519345	0.749733	-0.281035	2.07232	0.871779	0.605556		GCLC_341	695	-0.137677	-0.335742
GCLC_342	696	-0.920319	1.41615	-1.29534	0.79434	-1.80827	-1.13949		GSR_120	1694	0.809136	0.543475	0.194245	0.0330262	0.342582	0.557256		GCLC_342	696	0.609625	1.30138
GCLC_343	698	0.049187	-1.7004	-1.28103	0.93223	-0.697085	0.00414279		GSR_121	1695	0.887479	0.776571	1.01992	0.397918	0.678592	0.740041		GCLC_343	698	0.781665	-2.14518
GCLC_344	698	-1.97285	-1.23938	-2.277	0.428969	-2.05961	-1.22223		GSR_122	1695	-0.34377	0.133773	0.619172	-0.244944	-1.20674	0.547925		GCLC_344	698	0.745966	-1.8152
GCLC_345	698	-0.445873	-0.511954	0.615046	-1.20022	-1.20161	-1.20448		GSR_123	1699	2.06142	1.74749	-1.79641	1.1462	1.54156	0.584914		GCLC_345	698	0.799164	-0.993975
GCLC_346	699	-0.0723606	-1.68373	-1.92747	-0.929615	-0.871131	1.75163		GSR_124	1699	-0.945928	0.0440561	0.614806	-0.455389	0.853098	1.33206		GCLC_346	699	0.93479	-1.87629
GCLC_347	699	-1.70899	-1.95425	-1.70821	0.902672	-0.443624	-1.18474		GSR_125	1703	1.27781	1.38276	0.90944	1.84184	0.961001	1.2431		GCLC_347	699	0.0364896	-2.20723
GCLC_348	700	-0.222192	-1.18486	-1.70427	-1.25032	0.63806	-1.17491		GSR_126	1703	-1.79596	-2.39707	-0.299231	0.855	0.133103	1.80084		GCLC_348	700	0.0976418	-1.9881
GCLC_349	701	-0.25116	4.18648	1.22692	0.904044	-0.0851075	-0.433786		GSR_127	1708	1.08985	1.59824	0.505495	1.64153	-1.33483	-0.466205		GCLC_349	701	-1.71538	-1.77715
GCLC_350	703	-0.0359425	1.45298	0.800087	-1.33293	-1.48284	0.158861		GSR_128	1708	-0.802848	-1.04803	-0.177005	0.79256	1.83101	0.228828		GCLC_350	703	1.58867	-1.82895
GCLC_351	703	-0.988402	0.0646594	1.05476	-0.514387	-1.69825	-1.51437		GSR_129	1717	1.44059	0.44409	-0.712768	1.07398	1.3378	-0.910932		GCLC_351	703	-0.942653	0.297044
GCLC_352	705	-1.33032	-0.53096	-1.15288	-0.686758	-0.487117	-0.902888		GSR_130	1717	-2.04884	-0.394841	0.332499	-1.26472	1.44497	1.27395		GCLC_352	705	0.866054	-1.89255
GCLC_353	706	-0.546693	-0.51413	-0.0811131	-1.40747	-1.47977	-1.14212		GSR_131	1721	1.31384	-2.60593	-0.301802	0.527789	0.566536	-0.532542		GCLC_353	706	0.672091	0.470468
GCLC_354	707	-1.62716	-1.76754	-1.44707	-1.0332	-1.22057	-1.40872		GSR_132	1723	-0.709739	-0.600972	-1.01211	-0.506069	-0.687131	-0.236036		GCLC_354	707	0.111539	-2.14124
GCLC_355	708	-1.65015	0.0370748	0.133069	-0.866586	-1.30111	-1.17417		GSR_133	1725	-0.988818	-0.266781	-0.269179	0.681166	1.26292	0.916074		GCLC_355	708	0.924842	0.0239542
GCLC_356	708	0.977795	-0.850553	0.502473	-1.1028	-1.37909	-0.924909		GSR_134	1729	0.288528	-0.611119	0.319966	-0.650525	1.06522	1.2946		GCLC_356	708	-1.68992	-1.95099
GCLC_357	709	4.12901	3.20561	-1.11609	-0.589878	-0.360323	-0.606393		GSR_135	1731	-0.913837	-0.661271	0.515491	0.0924603	1.18458	2.03059		GCLC_357	709	-1.69306	-0.0588267
GCLC_358	709	3.83143	2.81157	-0.293024	-1.37506	-0.526526	-0.547628		GSR_136	1733	-0.601884	-0.822222	0.891115	0.901955	-1.13141	-0.18518		GCLC_358	709	1.30546	-0.829371
GCLC_359	710	3.88484	2.40243	-0.724287	-1.1505	-0.881457	-0.396959		GSR_137	1733	-0.158488	-0.459176	0.213229	1.36422	0.698009	0.990299		GCLC_359	710	-0.471571	2.07589
GCLC_360	710	-0.290528	-0.887547	-1.01081	1.55371	1.21692	3.2994		GSR_138	1738	0.322286	-0.389184	-0.492407	-0.254322	-0.366704	-0.225749		GCLC_360	710	0.627261	-2.07551
GCLC_361	710	1.27738	1.43782	-1.9768	0.727386	-0.771612	-1.11445		GSR_139	1738	-0.432481	0.00028491	0.472827	1.08261	0.116227	0.526279		GCLC_361	710	1.20799	-1.86555
GCLC_362	710	-1.5451	-0.681566	-1.20723	-1.63769	-1.81151	-1.31183		GSR_140	1739	0.0124752	0.406554	0.39529	1.5938	0.20504	-1.0225		GCLC_362	710	-1.87863	-1.77602
GCLC_363	712	-1.97253	-0.756524	-0.488065	1.66496	-2.43168	-1.04787		GSR_141	1740	-0.188678	-1.04987	1.80881	0.443598	0.961102	1.43989		GCLC_363	712	0.9478	0.415916
GCLC_364	712	2.97464	-0.274665	-2.11914	-1.30273	-1.04563	-1.07542		GSR_142	1741	-1.04521	0.949382	0.712581	1.26467	-0.213472	0.624851		GCLC_364	712	0.387834	-0.011506
GCLC_365	713	0.0215701	0.297227	-0.988845	5.77776	-0.687771	-0.382038		GSR_143	1747	-0.31743	0.1589	-0.128593	1.03477	0.737704	1.02332		GCLC_365	713	-1.17271	-1.84671
GCLC_366	713	-1.42933	1.92168	-1.27841	0.268418	-0.892695	-1.1136		GSR_144	1750	-0.525772	-0.362924	0.886215	0.388814	0.735511	0.6823		GCLC_366	713	0.791081	-0.92988
GCLC_367	714	-1.88662	-0.804682	0.0936824	0.896848	-1.09275	-1.34818		GSR_145	1764	0.717518	1.4481	-0.666038	0.0428849	-1.10154	0.543278		GCLC_367	714	0.0539516	-1.85037
GCLC_368	715	-1.29339	2.74755	-1.66077	0.838109	-1.49858	-0.712171		GSR_146	1764	-1.55348	-2.6316	1.6248	0.0665138	1.47483	1.65084		GCLC_368	715	-0.192141	-0.331597
GCLC_369	715	0.315167	-1.60393	-1.66095	-1.10052	-0.0794046	-1.14914		GSR_147	1765	-0.722305	0.191399	0.613914	1.66869	1.57526	0.657628		GCLC_369	715	-0.740389	-0.52255
GCLC_370	716	-0.392481	-1.39899	0.884504	-1.74322	-2.39093	-1.16728		GSR_148	1767	0.948316	0.868964	2.0982	1.13493	1.03494	1.54291		GCLC_370	716	0.0589242	0.861867
GCLC_371	717	-1.57754	-0.75934	-1.52806	-1.90854	-1.14988	-1.20397		GSR_149	1771	0.175877	1.29507	1.62272	0.392329	0.443039	-0.368538		GCLC_371	717	0.891851	-1.85159
GCLC_372	719	-0.574534	-1.03602	-2.17643	-1.64892	-1.41897	-0.834855		GSR_150	1772	-1.33223	-1.74336	-2.07818	-0.993456	1.13769	1.21926		GCLC_372	719	-1.07806	1.62443
GCLC_373	719	-0.066831	2.21597	-0.0710208	2.29033	-1.89479	-0.956924		GSR_151	1773	-0.933685	-0.250535	1.53918	1.31905	2.30701	2.08431		GCLC_373	719	0.488485	-1.96545
GCLC_374	720	0.0990786	-1.58116	-1.39882	-1.91267	-1.15432	-1.12562		GSR_152	1779	0.678043	0.135444	0.646213	-1.05456	-0.481132	-0.344525		GCLC_374	720	0.0156699	-1.67036
GCLC_375	720	-1.44823	-1.26812	-0.193006	-1.45453	0.935844	-0.973004		GSR_153	1782	0.686244	1.11052	0.861761	-0.816234	1.29577	1.95516		GCLC_375	720	0.873251	0.50509
GCLC_376	722	2.03751	-0.472941	-1.43227	-1.11879	-1.83963	-1.27807		GSR_154	1788	1.12992	0.80503	-1.02173	-0.974996	0.828572	0.368397		GCLC_376	722	-0.575296	-0.746196
GCLC_377	724	-0.239504	-1.62507	-1.52169	-1.76924	-1.54872	-1.0172		GSR_155	1789	1.45481	1.15008	-1.05207	-0.421071	1.2959	1.28687		GCLC_377	724	-1.84289	-1.8092
GCLC_378	724	-0.401825	3.0804	-1.71719	-1.12731	-1.72671	-0.198816		GSR_156	1790	-1.38498	-0.51596	0.52862	0.910054	-0.290123	-1.86465		GCLC_378	724	1.69214	0.334221
GCLC_379	726	-0.515367	-1.26975	-1.48034	-0.963199	-1.05177	-1.0805		GSR_157	1794	1.50385	1.54421	0.350886	1.43808	-1.13181	2.14427		GCLC_379	726	0.0674304	-1.90148
GCLC_380	726	0.357195	1.6244	0.0905297	-1.44462	-1.42652	-0.909508		GSR_158	1800	2.65886	2.68087	0.481358	1.78666	0.969772	0.406923		GCLC_380	726	1.2505	-0.713923
GCLC_381	727	-0.795172	-0.494961	0.147429	-1.81019	-0.639166	-1.04716		GSR_159	1801	0.0132757	0.615931	-0.302619	0.743331	0.593869	1.06889		GCLC_381	727	-0.940439	1.37738
GCLC_382	729	-0.482207	-0.14299	-1.694	1.17243	-1.52883	-1.15701		GSR_160	1802	-1.0916	-0.422226	1.15743	0.697952	0.897914	1.53003		GCLC_382	729	-0.0048385	-0.0141185
GCLC_383	729	-1.34218	0.718538	-1.97553	0.994077	3.95598	-1.0047		GSR_161	1802	0.756532	0.650234	0.920193	0.313333	0.134616	0.890357		GCLC_383	729	1.16552	-0.525075
GCLC_384	730	-0.966957	-0.384512	0.248156	-0.950841	-1.02417	-1.13195		GSR_162	1806	0.87532	0.385247	0.800322	0.59551	-0.202235	0.981178		GCLC_384	730	0.405476	0.234947
GCLC_385	731	-0.467802	-1.3635	-1.81824	-1.09939	-2.36778	-1.05204		GSR_163	1809	-2.22465	-1.36046	0.428417	-1.33814	0.857175	-2.59187		GCLC_385	731	-0.038694	-1.08625
GCLC_386	731	-0.316142	1.36196	0.608323	0.364	-0.43077	0.740721		GSR_164	1812	-0.759632	-0.450347	-1.1646	-0.911155	-1.27162	-1.26627		GCLC_386	731	-1.06076	-1.92099
GCLC_387	731	-1.43022	-1.45443	0.258136	-1.22374	-1.1372	-1.11145		GSR_165	1816	0.630698	1.23231	-0.427875	1.7678	-0.257105	0.899949		GCLC_387	731	0.599714	1.28484
GCLC_388	733	-1.58178	-0.805752	-0.270684	-1.89533	-2.23377	-0.262064		GSR_166	1816	-0.256924	0.17185	1.28097	1.31345	1.07137	1.45291		GCLC_388	733	-1.72898	-1.86789
GCLC_389	743	0.296414	-0.711943	-0.0989169	0.296109	-1.83887	-0.984934		GSR_167	1817	1.13221	-0.136986	-1.12327	0.475605	0.107746	0.145183		GCLC_389	743	0.743581	0.504014
GCLC_390	743	-1.86356	-0.620288		1.53317	-0.298601	-0.645872		GSR_168	1819	0.141267	-0.197139	-0.100717	-0.0399318	0.560615	0.576724		GCLC_390	743	0.996256	-0.957232
GCLC_391	743	-0.426642	-1.24025	-2.04482	-1.23999	-0.750075	-0.718235		GSR_169	1819	0.46	0.362981	0.361644	0.710319	1.06979	0.879644		GCLC_391	743	-0.806975	-2.09208
GCLC_392	744	-2.00633	-0.387211	-2.19318	-1.66307	-1.11304	-0.865436		GSR_170	1820	-0.167505	0.426314	-1.59783	-0.572968	0.912592	1.47527		GCLC_392	744	0.882438	-2.13974
GCLC_393	744	1.15313	-0.816262	-0.054974	-2.549	1.2177	-0.889057		GSR_171	1820	0.035416	-0.492477	0.33554	0.295365	-0.0348085	0.841695		GCLC_393	744	-0.505223	0.405281
GCLC_394	746	-0.939699	1.04886	-2.32713	1.0597	-0.563803	-0.805678		GSR_172	1820	-1.51135	1.20767	-1.86342	-2.32745	-0.19358	-0.026238		GCLC_394	746	1.4597	0.478812
GCLC_395	748	-1.56559	2.30494	-1.05469	-0.913257	-0.946791	-0.881001		GSR_173	1825	0.0680297	0.0206693	1.77912	-1.06551	-0.379165	0.98304		GCLC_395	748	-1.82049	-2.02528
GCLC_396	748	2.81865	-1.38727	2.31224	0.636879	0.786909	-1.27839		GSR_174	1825	0.837382	-0.449458	0.107553	0.183169	0.622256	0.769575		GCLC_396	748	1.1323	-1.99504
GCLC_397	749	-2.10671	-1.43023	-1.88208	-1.40044	-1.02888	1.56583		GSR_175	1825	-0.255354	-0.434622	1.25868	1.37912	1.7789	0.953731		GCLC_397	749	0.480669	-1.88058
GCLC_398	749	-0.583557	-0.747372	0.214415	-0.882761	-1.36968	1.09577		GSR_176	1827	1.1671	1.44551	0.0552983	0.543432	-1.76596	-0.212241		GCLC_398	749	1.36344	-0.686849
GCLC_399	752	-1.5041	-1.55106	-0.670684	-0.285831	-0.651842	-1.09621		GSR_177	1830	-0.10005	0.310201	0.815295	-0.435302	1.19381	0.39644		GCLC_399	752	-0.783762	-2.29866
GCLC_400	752	-1.79608	-1.77681	-1.80402	-1.74559	1.70004	-1.05857		GSR_178	1832	1.31004	1.1624	-1.27134	1.3538	-0.553365	-1.8159		GCLC_400	752	1.51519	-1.89221
GCLC_401	753	0.0555007	-1.68995	0.295655	-0.991321	-1.25886	-1.1056		GSR_179	1839	0.446883	0.727754	0.977641	1.56974	0.981121	1.35353		GCLC_401	753	1.04939	-1.87813
GCLC_402	754	0.14564	-1.57548	-0.343945	-1.32494	-1.33611	-1.2533		GSR_180	1839	1.82605	0.522973	1.48102	-0.354659	0.176553	-0.125177		GCLC_402	754	1.50873	-1.77542
GCLC_403	754	3.82068	-0.929955	-1.56762	-1.13497	-0.582162	-1.05465		GSR_181	1840	0.250058	-1.04992	1.20392	2.07635	1.13196	1.04564		GCLC_403	754	-1.25233	-0.877994
GCLC_404	754	-0.792727	-1.43051	0.496253	-1.20909	-1.93701	0.166728		GSR_182	1851	0.996402	1.26088	0.914877	1.37283	-0.160444	-0.0304049		GCLC_404	754	0.480473	-0.206439
GCLC_405	756	0.342674	-1.29975	-1.24646	-1.67081	3.44631	-0.97744		GSR_183	1853	-2.83503	-3.06735	1.67339	1.12995	0.362407	1.13807		GCLC_405	756	0.671903	1.52486
GCLC_406	759	-0.659792	2.0416	-1.41693	1.39147	-1.07751	-1.29035		GSR_184	1854	0.12124	-0.434447	0.112263	0.618134	0.691609	1.25811		GCLC_406	759	-0.34092	-1.91183
GCLC_407	762	0.848121	1.58377	-1.62018	-2.19762	-1.01833	-0.92557		GSR_185	1859	-0.635525	-0.795373	0.536204	1.42036	1.31397	0.777386		GCLC_407	762	-0.368745	-2.02053
GCLC_408	764	-1.07309	-1.48505	-1.34631	-0.700982	-0.839978	-0.865523		GSR_186	1859	-1.00433	-1.50979	1.27406	2.17875	0.845457	1.33912		GCLC_408	764	-0.552943	0.254734
GCLC_409	766	-1.90385	-1.02339	0.435487	-1.43309	-1.62951	-0.941776		GSR_187	1859	0.550442	0.756151	0.56097	1.56833	-0.15144	0.466602		GCLC_409	766	-0.0781575	-1.68439
GCLC_410	767	-0.289368	-0.0516746	-1.60062	-1.46065	-1.76501	-0.950574		GSR_188	1863	-0.582184	0.0845211	1.04348	1.72112	0.619146	0.903244		GCLC_410	767	-0.589311	1.67069
GCLC_411	768	-1.62194	-1.10352	3.37671	1.24459	4.15581	-0.850156		GSR_189	1870	-0.0717266	1.12775	-1.82836	0.881768	0.349568	-1.14643		GCLC_411	768	1.59656	-1.89496
GCLC_412	770	-0.328008	-1.23152	-0.834993	0.769649	-1.1003	-1.36624		GSR_190	1871	3.08466	3.23057	0.365042	0.635774	0.522397	1.24416		GCLC_412	770	-1.84054	-2.24149
GCLC_413	771	-0.262835	-1.60731	0.272857	0.892079	0.798225	-1.10836		GSR_191	1871	-1.10713	-1.05787	-1.20695	0.478248	0.358287	0.577831		GCLC_413	771	-1.944	-2.10641
GCLC_414	771	0.522303	-1.86638	-1.75392	-1.59007	-0.806427	-0.0563949		GSR_192	1875	-0.849297	0.133946	0.82561	0.988324	0.707459	0.561752		GCLC_414	771	0.996488	-1.66609
GCLC_415	773	-0.756485	-0.840947	-1.75316	-1.2916	-1.81058	2.21069		GSR_193	1882	-2.52008	-3.33878	-0.675582	-2.5617	0.727148	-0.578472		GCLC_415	773	0.969436	-2.04315
GCLC_416	776	-0.677807	-0.809918	-1.8652	2.19014	-1.45681	0.380806		GSR_194	1883	-1.84934	-2.78475	-2.5086	0.863414	-2.21373	0.607449		GCLC_416	776	-0.0785956	-2.06017
GCLC_417	776	3.5388	-0.805214	-1.31917	1.38657	-1.66773	-1.01181		GSR_195	1892	1.69429	1.88765	-1.25657	0.539337	0.163329	0.996743		GCLC_417	776	0.256608	-1.92498
GCLC_418	777	-0.595269	-0.226912	0.509675	-1.82893	-1.61309	-0.350395		GSR_196	1899	-0.293374	0.184269	-0.300017	0.0887544	-0.38865	1.08772		GCLC_418	777	0.241048	1.48313
GCLC_419	778	-0.504859	-1.80399	-2.246	-1.49634	-1.25442	-1.24817		GSR_197	1900	-1.10361	-1.33445	-2.90076	-2.65662	-0.253524	-1.28979		GCLC_419	778	0.722694	-2.12033
GCLC_420	779	-1.20637	-0.30071	1.06121	-1.28738	-2.12722	-0.984522		GSR_198	1900	-1.26128	-1.85706	-0.377986	1.54679	-0.106987	-0.52148		GCLC_420	779	0.0546771	-1.8419
GCLC_421	779	-0.3436	-1.27213	-1.68153	-1.23113	-1.69424	-1.34633		GSR_199	1906	-1.29105	-0.215986	0.35588	1.07335	1.19352	1.1652		GCLC_421	779	-1.85867	-1.82031
GCLC_422	780	-0.447835	-1.48167	0.0613868	-1.28717	-1.70003	-1.28207		GSR_200	1907	-0.871158	-0.362016	0.447116	1.7578	0.508388	1.19311		GCLC_422	780	-1.05867	0.15257
GCLC_423	780	0.50346	-0.578486	-1.309	0.908618	-1.49951	-1.90528		GSR_201	1907	0.853784	0.36199	1.69014	-1.4341	0.1671	0.284526		GCLC_423	780	-1.91551	-2.04922
GCLC_424	781	1.03294	4.49978	0.389904	-0.553819	-0.414737	-0.260896		GSR_202	1907	-0.464794	0.0958449	-0.222573	2.15796	1.01725	0.729406		GCLC_424	781	-1.80568	-2.1914
GCLC_425	781	-0.450802	3.20814	-0.703987	-1.12634	-0.222861	-0.848959		GSR_203	1907	0.440911	0.728599	0.828856	-1.54064	-2.53996	-0.0260664		GCLC_425	781	0.480219	0.0523099
GCLC_426	783	-1.30627	-1.0998	0.266522	0.68717	-1.04483	-1.048		GSR_204	1907	0.142692	0.286767	0.0972031	1.96927	0.976681	0.544719		GCLC_426	783	2.02826	-1.55872
GCLC_427	784	-1.40123	-0.20215	1.26036	-0.973312	-1.64409	-1.08953		GSR_205	1908	1.23091	0.985998	0.589818	1.39859	0.654095	-0.321833		GCLC_427	784	1.32299	-1.89914
GCLC_428	784	-1.31858	-0.782533	-0.240554	-1.03293	-0.242443	-1.13092		GSR_206	1908	1.24992	1.10308	0.540769	0.79379	0.34469	0.747181		GCLC_428	784	0.578241	-2.13925
GCLC_429	785	0.224181	-1.40817	-1.53302	2.2295	-1.06109	2.99803		GSR_207	1909	1.25989	1.03367	-0.40622	-1.48976	0.446197	0.135815		GCLC_429	785	-1.25552	0.562251
GCLC_430	786	-1.87573	-1.74397	0.649263	-1.30764	-1.92118	-0.933539		GSR_208	1910	-0.671657	-1.0677	0.765151	1.303	1.80922	1.3584		GCLC_430	786	1.18034	-1.90404
GCLC_431	786	-0.379849	-1.51007	-2.13638	-1.61512	0.871072	-1.15746		GSR_209	1912	0.896011	0.638344	-0.508745	1.32177	0.153695	-1.58754		GCLC_431	786	0.497243	2.15397
GCLC_432	787	-0.798243	3.15499	-1.73676	0.675567	-0.270539	-0.787373		GSR_210	1914	0.448503	-0.33785	0.464827	1.5531	0.849071	1.26922		GCLC_432	787	1.27322	-1.92218
GCLC_433	789	-0.439561	-0.803819	-1.60382	1.23609	-1.30231	-1.05951		GSR_211	1915	0.378787	0.972059	1.78343	1.14506	0.119712	0.290204		GCLC_433	789	0.189518	-1.84306
GCLC_434	789	-0.12339	-0.910954	0.567459	0.792277	0.664621	-1.47758		GSR_212	1919	-1.94863	-0.997912	-0.5213	1.23618	-1.2854	-0.735209		GCLC_434	789	-0.0668452	0.921326
GCLC_435	789	1.13646	-1.83944	0.249539	-1.25457	0.881427	-1.22099		GSR_213	1921	-1.23368	-0.30541	1.40354	0.888298	1.41265	2.03184		GCLC_435	789	0.512335	-1.74133
GCLC_436	790	-0.0941497	4.33938	-0.866816	1.40012	1.80514	2.34765		GSR_214	1930	-0.138107	-0.951999	-0.461729	1.65109	0.594233	1.06623		GCLC_436	790	0.855241	-1.73646
GCLC_437	790	0.344519	-0.896605	-1.28413	1.40215	-0.751029	-0.831661		GSR_215	1936	-1.27355	-0.863866	0.653652	1.72352	0.0527141	2.39993		GCLC_437	790	-1.79946	-2.08648
GCLC_438	793	-1.48783	-1.78508	-1.19161	1.35803	-0.400267	-0.831028		GSR_216	1937	-1.74494	-0.538987	1.08012	0.666803	0.382741	1.82974		GCLC_438	793	1.02904	-1.73911
GCLC_439	793	-0.473284	-1.67809	-1.45841	1.16137	-0.942038	-1.10106		GSR_217	1937	-1.33988	-1.68618	-1.02462	-0.37048	0.856901	0.0578236		GCLC_439	793	-1.77358	0.231429
GCLC_440	794	3.5702	-0.184565	0.350742	2.88778	0.222022	2.86077		GSR_218	1942	-2.96426	-0.937856	0.566734	-2.28313	-2.82457	-2.78785		GCLC_440	794	0.41762	-1.80349
GCLC_441	796	-0.33348	0.677623	-1.93245	1.06347	-0.525661	-0.934781		GSR_219	1950	-0.858971	-0.713329	0.296495	-1.05902	-0.402128	-1.52389		GCLC_441	796	-0.490501	0.0204297
GCLC_442	796	-0.311792	0.245521	-1.21499	0.234134	-0.826197	-0.693699		GSR_220	1955	-0.16136	-0.447224	0.943888	1.32665	1.33582	1.43364		GCLC_442	796	0.689144	-1.92459
GCLC_443	797	0.672235	-1.25256	-2.55409	0.995549	-1.7628	-1.00578		GSR_221	1958	-1.37622	-1.64441	-1.16478	1.44007	-0.129054	-0.781268		GCLC_443	797	0.979538	-1.85407
GCLC_444	797	-1.42252	-1.54921	-1.46203	-1.04583	-0.861875	-1.26505		GSR_222	1960	-0.650316	-1.65908	0.00762692	-0.573507	0.248996	-0.312817		GCLC_444	797	0.82851	-1.70898
GCLC_445	798	-1.56954	2.08494	-1.78123	-1.20207	-1.05918	-0.940372		GSR_223	1960	-1.67086	-1.0968	0.475991	1.07086	0.659967	1.25495		GCLC_445	798	0.723332	-1.83564
GCLC_446	798	-0.163662	-0.85375	-1.63539	-1.05825	-1.10316	-1.36861		GSR_224	1961	0.0423275	-0.106347	0.784312	1.08783	1.63284	1.65042		GCLC_446	798	1.60899	-1.86531
GCLC_447	799	-1.44894	-1.781	-1.86876	1.27106	-1.54352	-1.09009		GSR_225	1965	0.0777289	-0.546306	1.39059	1.45919	1.45631	0.638153		GCLC_447	799	-0.375505	-1.81392
GCLC_448	799	2.88802	3.13613	-1.25495	1.12222	3.50668	-0.762285		GSR_226	1966	-1.34546	-0.348234	0.529876	1.33911	1.36946	0.434161		GCLC_448	799	0.703272	1.08462
GCLC_449	799	-1.49948	2.54331	-0.95548	-1.36125	-1.33662	2.51062		GSR_227	1966	-0.795378	-0.886424	0.371415	2.01983	0.695824	1.6552		GCLC_449	799	0.895036	-1.86489
GCLC_450	799	-1.42619	-1.14576	-1.19089	-1.53738	-0.749603	-1.13854		GSR_228	1968	-0.744774	0.414661	1.27022	1.21332	-0.527736	0.957694		GCLC_450	799	0.521666	-1.72679
GCLC_451	800	0.318219	-0.97007	0.688732	0.394639	-1.82591	-1.18953		GSR_229	1968	-0.126414	1.2802	-1.44446	1.52446	-0.189641	-1.02778		GCLC_451	800	-0.18351	-0.757759
GCLC_452	801	-1.24589	1.7664	-1.83526	-1.43092	1.35318	1.29973		GSR_230	1974	-0.344052	-0.642078	-0.10711	-0.430696	1.36976	0.213933		GCLC_452	801	0.544422	-1.76962
GCLC_453	801	-0.968209	-1.3728	-0.529309	0.528964	-0.710387	-0.287667		GSR_231	1975	0.611848	1.10812	0.688386	0.991114	0.439662	0.272424		GCLC_453	801	0.893574	1.17075
GCLC_454	802	-0.918092	-0.795475	-1.29352	0.525772	1.39955	-1.33827		GSR_232	1983	-0.181028	0.256889	0.963539	2.00175	0.524825	0.19108		GCLC_454	802	0.817588	-0.539008
GCLC_455	803	-0.211815	-1.40085	-0.231476	1.0202	-0.765962	2.53646		GSR_233	1986	-0.229717	-0.833284	1.4299	-0.207214	1.06577	1.78716		GCLC_455	803	1.50914	-1.95455
GCLC_456	805	-1.6047	-1.44845	-1.62016	-1.44943	-1.8462	2.50101		GSR_234	1997	0.834693	0.941961	1.30233	1.41087	0.45543	0.182201		GCLC_456	805	-0.603773	-1.99611
GCLC_457	806	-0.103211	2.66874	-0.236834	-2.34591	0.313155	-1.25942		GSR_235	2000	0.479706	-0.220209	0.609957	1.97417	1.10632	1.18518		GCLC_457	806	-0.978359	-1.90253
GCLC_458	806	-0.959718	-0.558603	-1.51819	-1.27784	-2.56022	-0.803241		GSR_236	2000	0.54624	0.0725286	0.914192	0.80909	0.399593	0.772034		GCLC_458	806	-1.6334	1.70478
GCLC_459	806	0.024229	1.77729	-1.01563	0.344705	-0.382216	-1.22183		GSR_237	2001	-1.35296	-0.986824	0.536231	0.948392	1.07158	1.24238		GCLC_459	806	0.11914	-0.152273
GCLC_460	806	-2.06983	-0.375935	-0.864352	-1.39564	-0.521246	-1.03882		GSR_238	2003	-3.0148	-3.5008	0.788393	1.27472	-0.278257	-0.0692052		GCLC_460	806	-0.945137	-2.02808
GCLC_461	809	2.50978	1.56212	-1.66467	0.942022	-0.953061	-1.03244		GSS_1	2013	0.701779	0.935773	-1.90851	-1.28807	-0.807895	0.401121		GCLC_461	809	0.744194	-1.87569
GCLC_462	810	1.84526	1.16002	-1.3318	1.28868	-0.422117	-0.993658		GSS_2	2013	-1.22234	-1.56529	-2.57878	-1.94148	0.36912	0.332726		GCLC_462	810	-1.67419	-1.87558
GCLC_463	811	-0.409413	-0.315238	-2.1917	-0.85485	-1.75407	-0.889058		GSS_3	2013	0.259275	0.770974	-2.54846	-2.33676	-2.48675	-0.643527		GCLC_463	811	-1.78371	-1.75177
GCLC_464	812	-2.01977	-1.48896	-1.58971	-1.26684	-1.87718	-1.07128		GSS_4	2014	-0.794846	-0.360429	-0.623565	-1.09407	0.00587279	-1.15497		GCLC_464	812	0.940327	-1.77541
GCLC_465	814	-0.747691	3.60411	-0.993932	1.22335	-0.441553	-0.735651		GSS_5	2014	-2.37679	-2.26252	-0.701648	-1.12602	0.800842	-1.2504		GCLC_465	814	-1.44694	-1.94224
GCLC_466	814	0.126943	-0.314905	0.243011	-1.89341	-0.81237	-0.910311		GSS_6	2014	-1.36812	-2.83677	-2.46242	-2.21436	-2.86778	-2.86553		GCLC_466	814	0.495181	-1.28227
GCLC_467	815	-1.41689	-1.68761	0.0444153	-1.48355	2.21811	-1.23676		GSS_7	2018	-2.33709	-1.24601	-0.0167357	-1.96344	0.688866	-0.552544		GCLC_467	815	0.392009	0.75421
GCLC_468	816	-1.04193	1.0448	0.0479145	-0.939835	-1.4556	-1.2364		GSS_8	2019	-3.28389	-3.14736	-0.749212	0.75406	-0.024648	-1.28239		GCLC_468	816	0.904754	-1.89477
GCLC_469	819	-0.853286	0.451485	-1.51084	-0.577892	-0.81301	-0.983981		GSS_9	2024	-2.45021	-1.09183	-0.0950051	-1.78872	0.964504	0.804775		GCLC_469	819	0.898189	-0.415577
GCLC_470	823	4.77334	0.950326	-1.17639	-0.804685	-0.988664	-0.927249		GSS_10	2026	-2.97342	-3.41567	-2.11063	-0.773954	-1.46764	-3.06623		GCLC_470	823	-0.173098	-1.99536
GCLC_471	823	-1.58573	1.34621	0.0433513	-1.23239	-1.32781	0.174029		GSS_11	2028	-3.5833	-3.83266	-2.75705	-2.71877	-3.02507	-2.85627		GCLC_471	823	0.381458	-1.97328
GCLC_472	824	-1.4003	-0.000192	0.300743	-0.987025	-0.933044	3.23874		GSS_12	2029	-1.87197	-3.20809	-2.6065	-2.46033	-2.99285	-0.311702		GCLC_472	824	0.533276	1.38029
GCLC_473	824	-1.61995	-0.883633	-1.5998	1.23105	-1.12189	-0.891225		GSS_13	2031	-1.34749	-1.74956	-0.683263	-1.0941	0.517451	0.553935		GCLC_473	824	0.886709	-0.493489
GCLC_474	825	1.22971	1.3028	-1.16671	-0.72651	-1.45343	-1.26658		GSS_14	2033	-3.04326	-3.69464	-2.79218	-2.55785	-2.31441	-2.9892		GCLC_474	825	0.346386	0.268718
GCLC_475	825	0.902224	0.417831	0.843979	1.24319	-1.01705	-1.09407		GSS_15	2033	-3.15655	-3.8059	-2.7925	-2.49278	-3.1354	-2.89384		GCLC_475	825	-0.480149	-1.78735
GCLC_476	826	2.15383	-0.904915	0.839961	0.720385	-1.54028	-1.18351		GSS_16	2033	-0.748725	0.00872098	-1.5991	-2.05235	-2.47749	-1.02771		GCLC_476	826	-0.0673952	0.513774
GCLC_477	826	0.673855	4.75972	0.282629	-0.693919	-0.181232	-0.120153		GSS_17	2035	2.31913	2.19256	0.527126	-2.22161	-1.71928	-1.36465		GCLC_477	826	1.56772	-1.77624
GCLC_478	827	-0.935773	1.30665	-1.49859	-0.865378	-0.895158	-1.1965		GSS_18	2036	-2.87994	-2.80107	-2.27264	-0.848541	-1.9829	-1.5645		GCLC_478	827	0.0260592	-1.94782
GCLC_479	828	-1.93038	-1.65141	0.336703	-1.12951	-0.858822	1.80025		GSS_19	2037	-3.37786	-3.44315	-2.74077	-2.58472	-2.40446	-1.31109		GCLC_479	828	0.358302	-1.79252
GCLC_480	831	0.694268	-0.990546	-1.66137	-1.31219	-1.05583	0.46176		GSS_20	2037	-3.3973	-2.34132	-2.87758	-2.69821	-2.67478	-3.10316		GCLC_480	831	-0.302065	-2.01289
GCLC_481	832	-0.229523	-1.42219	0.465894	-1.97912	0.23618	-1.31217		GSS_21	2038	0.211509	0.316511	-1.44121	-1.4162	-2.88051	-1.91289		GCLC_481	832	0.39179	-1.98748
GCLC_482	832	-1.88796	-2.13923	-0.343133	-1.36995	0.725425	-1.27149		GSS_22	2038	-2.4874	-3.04048	-2.27582	-1.93417	-2.1285	1.90541		GCLC_482	832	-0.196231	-1.85868
GCLC_483	834	0.0245836	2.33534	-1.58351	0.923053	-0.972469	-1.26047		GSS_23	2042	-3.2312	-2.90693	-2.10594	-2.40166	0.285143	0.630382		GCLC_483	834	0.681728	0.535009
GCLC_484	835	-1.85934	0.31197	0.178188	1.71765	-0.75123	-1.02038		GSS_24	2045	-0.0545086	-0.475664	-1.7692	-1.70651	-1.48413	-0.0226561		GCLC_484	835	-1.8292	1.47529
GCLC_485	836	-1.85279	-1.89954	0.254386	0.534575	-1.73161	1.46876		GSS_25	2046	-3.20741	-3.82268	-1.55014	0.0939801	0.760693	0.464769		GCLC_485	836	-0.671567	-2.19541
GCLC_486	841	3.01343	-0.851442	0.386893	-1.48021	0.434572	-1.23378		GSS_26	2050	-1.05408	-1.10442	0.933486	-1.81434	-2.21559	-1.7254		GCLC_486	841	0.236912	-1.89122
GCLC_487	841	-0.48238	-0.615487	-3.02485	0.660414	0.419395	-1.25091		GSS_27	2050	0.324398	0.673198	0.594557	-0.888303	-0.274471	-1.76337		GCLC_487	841	1.15207	-2.00592
GCLC_488	842	-1.81731	-0.567009	0.0705393	0.932241	-0.733925	0.622627		GSS_28	2050	0.842842	-0.166083	-0.377597	-0.608006	-0.166183	-0.293811		GCLC_488	842	1.62125	-1.8068
GCLC_489	843	-1.33813	-1.08006	0.737722	-0.187267	-1.24533	-0.0977422		GSS_29	2051	-2.32738	-3.54437	-0.991089	-0.852735	-2.29691	-2.89251		GCLC_489	843	-1.89529	0.827142
GCLC_490	843	-1.35198	-0.864652	-1.93564	-1.85671	-0.0469546	-1.25152		GSS_30	2052	-0.825468	-0.459616	-0.675198	-0.215719	-0.374577	0.346326		GCLC_490	843	0.0358719	1.51253
GCLC_491	845	-0.621184	-0.166029	-2.36799	-1.3015	-1.15008	-1.07432		GSS_31	2059	-2.70391	-1.83885	-2.55737	-1.30847	-2.8481	-3.12447		GCLC_491	845	-1.59821	2.26323
GCLC_492	845	-0.627471	-0.834006	0.0814422	-1.09865	-1.05342	-1.15906		GSS_32	2060	-2.24335	-1.17977	-2.3514	-1.51981	-2.82215	-3.05272		GCLC_492	845	0.889702	0.0429608
GCLC_493	846	-0.939582	-0.696187	0.536606	-1.31433	-0.936027	-1.20527		GSS_33	2060	-1.23029	-2.67552	-1.76384	-2.65492	-2.97056	-2.57201		GCLC_493	846	-1.80001	-1.88855
GCLC_494	846	-0.374074	-0.955297	-1.39443	-1.15266	-1.43286	-1.18709		GSS_34	2064	-2.61151	-3.39594	1.03359	0.89528	0.0479993	-2.1008		GCLC_494	846	0.445561	0.183014
GCLC_495	846	1.89862	2.3713	-1.6813	-1.23093	-1.11262	-0.822791		GSS_35	2065	-2.88123	-3.55193	-0.217193	1.38182	-0.504988	0.588936		GCLC_495	846	-0.243214	1.33751
GCLC_496	847	0.505771	1.42545	-2.32166	-1.26238	-1.37443	-1.08171		GSS_36	2065	-3.49782	-3.65619	-2.7401	-2.66468	-3.03024	-3.01866		GCLC_496	847	-0.328315	-1.94282
GCLC_497	848	-0.958487	-1.76476	-2.1607	0.607629	-1.58141	-1.06442		GSS_37	2065	-3.63304	-4.29628	-2.9919	-2.83081	-3.30064	-3.22929		GCLC_497	848	0.2145	-1.7524
GCLC_498	849	-1.04826	-0.47472	-1.51626	0.698826	1.25349	2.03966		GSS_38	2069	-2.99189	-3.17398	-2.23977	-2.63477	-2.74289	-3.09333		GCLC_498	849	1.32825	-1.94326
GCLC_499	853	-1.64751	0.503071	-1.97516	-1.47901	-1.0913	-1.30177		GSS_39	2069	-2.92453	-3.27235	-2.16699	-2.60516	-2.69895	-3.09617		GCLC_499	853	-1.67447	-1.68415
GCLC_500	855	-0.269427	-1.12753	0.550935	-1.35377	0.661562	1.09451		GSS_40	2069	-3.02312	-3.33872	-1.58762	-2.14409	-2.45417	-2.94719		GCLC_500	855	0.489949	-1.99395
GCLC_501	856	-1.35679	-1.42603	0.409239	-2.40962	-1.36907	2.00225		GSS_41	2070	-1.04149	-1.73427	-0.712115	1.00128	-0.643567	-1.64627		GCLC_501	856	0.0307983	-1.80596
GCLC_502	858	-0.514861	-0.414948	-1.61405	-1.06093	-1.22816	-1.415		GSS_42	2071	-2.14605	-2.37135	-1.87213	-1.66675	-0.412422	-2.02886		GCLC_502	858	0.207681	-1.70959
GCLC_503	859	5.75676	0.600832	1.06012	1.39356	-0.427462	1.89052		GSS_43	2072	0.305348	-0.766147	-0.626162	-2.48227	-0.280728	-2.84917		GCLC_503	859	-1.89416	-1.8122
GCLC_504	860	0.0504917	0.816281	-1.42949	-1.82532	-0.738942	-0.974779		GSS_44	2076	-3.47577	-3.48945	-2.76531	-2.56936	-2.98144	-2.95233		GCLC_504	860	0.228634	-1.96801
GCLC_505	862	-1.34453	-1.29194	-2.07993	1.20377	-0.284095	-0.899625		GSS_45	2078	0.535915	1.28696	-0.36498	-0.0436392	0.420945	1.24459		GCLC_505	862	-1.49084	-1.98854
GCLC_506	863	-1.95372	-1.96164	-1.62272	1.1829	-0.0898806	-1.12034		GSS_46	2084	-3.56957	-3.76816	-2.76843	-2.48758	-0.599476	-2.95436		GCLC_506	863	-0.941036	-1.82858
GCLC_507	867	-0.121963	-1.63764	0.840659	-1.36566	-2.3884	-1.09959		GSS_47	2085	0.624212	-3.1837	-0.530765	-0.988846	1.12702	-0.715861		GCLC_507	867	0.748863	0.754956
GCLC_508	867	-1.50131	-1.4067	-1.53322	-2.02613	-1.27668	-1.02873		GSS_48	2092	-0.921767	-0.365195	-1.32335	-2.46604	-2.59714	-1.1004		GCLC_508	867	-0.255812	-1.83565
GCLC_509	868	0.413118	-1.20606	-1.70308	-0.740182	-0.988029	-1.21632		GSS_49	2094	1.20873	0.52985	-0.151972	1.56529	0.331443	-0.351227		GCLC_509	868	-2.05346	-1.97679
GCLC_510	869	0.106683	-1.06754	-2.14523	-1.32476	-0.84149	-0.793874		GSS_50	2095	-3.30204	-3.86081	-2.83583	-2.59054	-2.96469	-3.00552		GCLC_510	869	-1.89133	-1.98452
GCLC_511	869	0.612686	-1.12699	-1.23836	-0.758915	-0.206895	-0.967275		GSS_51	2097	-0.184907	-1.29446	-1.13474	-2.44724	-1.12866	-2.25133		GCLC_511	869	-1.1856	0.894455
GCLC_512	870	1.25428	-1.01727	-1.55861	-1.24059	2.20296	-0.831404		GSS_52	2100	-2.87783	-2.98364	-2.63718	-2.4548	-2.42761	-2.13472		GCLC_512	870	1.14255	-1.80159
GCLC_513	871	-0.254503	-0.0736208	-0.112917	-1.55278	-0.690712	-1.17904		GSS_53	2101	-3.3912	-3.85971	-1.49057	-1.33119	-3.10456	-1.14741		GCLC_513	871	-0.158452	-1.95399
GCLC_514	871	-0.250951	0.46151	-0.813626	-0.843675	0.265045	3.55645		GSS_54	2102	-3.14452	-3.66647	-0.761008	-0.625729	-3.02787	-0.347696		GCLC_514	871	1.23406	-0.180704
GCLC_515	873	-0.486688	3.60104	-0.766514	1.35372	-0.753361	-0.557979		GSS_55	2102	-2.24895	-1.43156	-0.983951	-2.47236	-0.725941	-1.78488		GCLC_515	873	-1.88275	0.256084
GCLC_516	873	0.150823	4.70507	-0.32239	0.849466	0.653571	0.0520435		GSS_56	2104	-2.25724	0.469066	-1.97409	-1.67135	-2.11826	-1.88286		GCLC_516	873	-1.76012	-1.83766
GCLC_517	873	-2.04586	2.45712	-0.742248	0.744008	-0.98353	-1.14354		GSS_57	2104	-0.271018	-1.96229	-1.76459	0.660975	-1.62805	-1.29123		GCLC_517	873	1.41349	0.840333
GCLC_518	874	-1.15525	1.39041	-1.75803	-0.0928244	-1.70923	-0.414677		GSS_58	2121	-2.43493	-1.70543	-1.25595	-2.60486	-1.18476	-2.2768		GCLC_518	874	-0.171358	2.36901
GCLC_519	874	1.98206	-0.953775	-2.45945	-1.51263	-0.899676	-0.914918		GSS_59	2122	-1.19479	-4.11218	-2.76876	-2.6152	-3.11759	-3.20472		GCLC_519	874	0.632474	-1.69655
GCLC_520	877	3.0436	1.12388	-1.51892	-0.796023	-1.1029	-1.05609		GSS_60	2125	-1.80525	-2.45408	-0.182485	-2.51381	-1.1922	-0.914156		GCLC_520	877	-1.90113	0.202672
GCLC_521	879	0.955601	-1.14869	1.29689	-1.49301	-0.557329	-0.807485		GSS_61	2127	-1.85115	-2.50108	1.18531	1.31651	0.321012	-0.492077		GCLC_521	879	-0.142952	-0.287128
GCLC_522	880	-1.2637	0.192915	1.08591	-0.915945	0.591755	-0.996036		GSS_62	2129	-0.213088	0.45969	0.993704	0.0705099	0.196093	-0.38319		GCLC_522	880	-0.869301	0.338981
GCLC_523	882	-1.22239	-0.199482	-1.30989	-0.917386	-0.951245	-1.03962		GSS_63	2130	-2.73688	-2.48104	-1.05046	-1.29524	-1.02	-1.24397		GCLC_523	882	-0.110808	-2.27534
GCLC_524	883	-0.971166	-0.415787	0.550309	1.14564	-1.95194	-0.958987		GSS_64	2132	-2.11422	-2.40046	-1.76928	-0.018344	-1.91925	-1.43443		GCLC_524	883	0.0349411	-1.80443
GCLC_525	884	-0.517125	-1.55575	-1.43427	-1.15631	-0.743296	-0.679007		GSS_65	2134	0.52565	0.190142	-0.343542	0.0791095	-1.67723	-0.842282		GCLC_525	884	-0.521988	-0.195416
GCLC_526	884	-1.1688	-0.591277	-1.65293	-0.909158	-0.765609	-1.03228		GSS_66	2142	-3.37366	-3.72588	-2.67992	-2.0058	-2.9803	-0.129877		GCLC_526	884	2.14368	-1.8719
GCLC_527	886	-0.190966	0.119012	-0.858549	1.07012	-0.6993	-1.05462		GSS_67	2144	1.01597	-0.692447	-0.579184	-1.94582	-1.59416	-1.02574		GCLC_527	886	0.273069	-1.97618
GCLC_528	888	-1.64086	1.30353	-1.96971	-1.47441	-2.10103	-0.861817		GSS_68	2148	0.00967333	0.592144	-0.266458	1.21401	-0.476961	-0.375352		GCLC_528	888	1.18003	-0.343871
GCLC_529	889	-0.87635	-0.691897	-0.247681	0.456534	-0.339829	2.77785		GSS_69	2149	0.878473	1.47154	0.408185	1.22643	-0.19634	0.180376		GCLC_529	889	-0.259528	-1.99587
GCLC_530	893	-0.505938	-1.50581	-1.85706	0.609852	-1.12821	-0.0568864		GSS_70	2149	-1.13571	-0.745348	-0.541644	-1.92206	-0.465168	0.726814		GCLC_530	893	0.19476	-0.233158
GCLC_531	894	-0.49922	2.75263	-1.87948	0.406325	-1.02651	0.0868861		GSS_71	2150	-1.0076	-1.92953	2.18795	-0.604081	-0.206407	1.43743		GCLC_531	894	0.656376	0.693333
GCLC_532	894	-1.10443	2.96609	-1.29942	-0.985937	-0.797286	-0.774778		GSS_72	2151	0.0783848	1.06206	0.818536	2.00822	-0.968759	-1.35725		GCLC_532	894	1.07771	-1.92731
GCLC_533	895	-1.4993	-0.616515	-1.61723	3.30453	-0.627325	1.55944		GSS_73	2158	-3.58002	-3.99916	-2.71537	-2.628	-2.80665	-2.97476		GCLC_533	895	0.388366	-1.88638
GCLC_534	895	-0.198323	-0.390788	-0.149653	0.72431	-0.974007	-1.42525		GSS_74	2161	-0.319172	-0.545668	0.304803	-2.20812	-0.68747	-0.914353		GCLC_534	895	0.803971	-0.498974
GCLC_535	896	-0.304507	-1.25396	-1.17418	1.33858	0.936478	-1.14612		GSS_75	2161	0.934377	1.33293	-0.335008	0.541176	-0.336432	0.320009		GCLC_535	896	0.744086	-2.02815
GCLC_536	897	-0.618326	-1.51698	-1.71951	-1.56102	1.23091	-1.09717		GSS_76	2161	1.33635	-1.25282	-2.04005	0.0346385	1.09172	1.51235		GCLC_536	897	-0.242441	-1.98184
GCLC_537	898	-0.0719896	0.694085	0.325506	1.26556	1.5542	-0.0223191		GSS_77	2161	0.246522	0.530359	1.24535	0.0909643	0.173237	0.00234753		GCLC_537	898	0.594489	-1.70057
GCLC_538	898	-0.672196	0.895238	4.64078	-0.0538549	-0.705191	-0.905092		GSS_78	2162	-1.84258	-2.14716	0.588557	-1.57919	-0.682004	-1.45074		GCLC_538	898	-0.657163	1.86084
GCLC_539	898	-1.71912	-0.941454	-2.1679	0.460661	-1.23445	-1.03495		GSS_79	2163	-1.50363	-0.766858	0.551422	1.7344	1.24972	0.0749844		GCLC_539	898	0.531641	-1.70658
GCLC_540	898	-0.180256	-0.312641	0.160334	0.748701	-0.887641	-1.16115		GSS_80	2166	-1.25327	-0.284696	0.663289	0.564217	0.234815	1.1679		GCLC_540	898	1.27628	0.126149
GCLC_541	899	-1.2032	-0.461894	-1.74557	1.74633	0.537047	-0.794012		GSS_81	2166	1.0306	1.37204	-0.0477273	2.49992	-0.422073	0.0860673		GCLC_541	899	-0.637928	1.01726
GCLC_542	899	0.984405	-1.52878	-1.40058	-1.20526	-0.818402	-1.14156		GSS_82	2167	-2.81718	-3.79799	0.292031	-2.4321	-1.95801	0.763782		GCLC_542	899	0.215579	-1.71029
GCLC_543	900	-1.86286	0.550788	-1.09307	0.740214	-0.822772	0.84189		GSS_83	2168	-3.10662	-2.22823	0.296342	-2.32698	-1.6873	0.568662		GCLC_543	900	0.107945	-0.251066
GCLC_544	901	0.578628	1.36726	-0.0080313	-1.37576	3.58939	-1.08812		GSS_84	2169	-2.1632	-2.8952	-0.87327	-2.56431	-2.49944	-0.441302		GCLC_544	901	-0.286763	-1.73626
GCLC_545	902	2.80964	-1.47918	-1.82751	0.271147	2.15511	1.12548		GSS_85	2170	-3.15768	-3.48918	-1.57046	-2.21784	-2.27832	-2.09231		GCLC_545	902	0.456816	-0.357914
GCLC_546	904	-1.0506	-0.0986653	-1.13374	-2.59394	-1.56784	-1.05319		GSS_86	2171	-3.09189	-3.40576	-1.63661	-2.19099	-2.32681	-2.2118		GCLC_546	904	0.81513	-1.99324
GCLC_547	906	5.20694	-1.048	0.0340227	-1.14964	-0.597988	-0.738652		GSS_87	2171	-0.8407	-0.839619	-1.27178	-2.00253	-1.48397	-1.83736		GCLC_547	906	-0.904852	0.33918
GCLC_548	906	1.79275	0.959102	-1.12972	-1.68549	-0.732569	-1.05016		GSS_88	2172	-3.22658	-3.82597	-2.82417	-2.62801	-3.01999	-2.95368		GCLC_548	906	-0.197392	-0.0921861
GCLC_549	906	-0.56672	-0.336182	-2.138	-0.696283	0.927317	-1.03716		GSS_89	2173	-2.6516	-3.03683	-2.37517	-2.23021	-2.16781	-2.64078		GCLC_549	906	0.111623	-1.89165
GCLC_550	907	3.31143	-0.293413	-1.08138	0.391891	0.586358	-1.17181		GSS_90	2173	-2.03035	-2.56279	-1.94495	-1.76779	-2.22757	-2.14872		GCLC_550	907	-1.23734	-1.64754
GCLC_551	908	-0.635356	2.75652	-0.070242	-1.5373	0.743314	0.348505		GSS_91	2181	-1.37742	-1.65087	-2.22623	-0.0374947	-0.430226	-2.99168		GCLC_551	908	0.448584	0.13089
GCLC_552	908	-1.59258	-0.325014	-1.19297	-1.06583	-2.06506	1.06413		GSS_92	2184	0.303139	0.442468	0.274726	-1.80459	-0.143383	-0.0483627		GCLC_552	908	-1.05962	-1.87053
GCLC_553	909	-1.42232	-1.03197	-0.490465	-0.680332	-0.132504	-0.99819		GSS_93	2185	-1.76655	-2.81935	-1.22552	-2.22654	0.421926	1.11625		GCLC_553	909	0.450123	1.70987
GCLC_554	910	0.11967	2.18632	-0.46268	0.275711	-0.476745	-1.08952		GSS_94	2191	-3.52032	-3.87972	-2.80865	-2.68615	-2.56222	-2.0786		GCLC_554	910	-0.171997	-1.79455
GCLC_555	911	-0.746491	-0.55533	-1.20475	0.583009	-1.17672	-1.2714		GSS_95	2194	-3.43753	-3.68994	-2.60587	-2.53449	-2.79243	-0.713333		GCLC_555	911	-0.453253	-0.38948
GCLC_556	911	-1.72288	-1.31512	0.138321	-2.27416	-1.10087	-1.34166		GSS_96	2195	-2.6109	-3.81798	-2.25677	-2.55649	-2.95012	-2.9765		GCLC_556	911	-0.0976597	-1.99962
GCLC_557	911	-2.02159	-1.97144	0.00522507	1.35769	0.406814	-1.19763		GSS_97	2195	0.787938	0.553147	-1.68663	-1.01231	-1.17661	-2.45347		GCLC_557	911	1.06083	0.132179
GCLC_558	914	-1.18497	1.04743	-1.80981	-1.33942	-1.22962	-1.10816		GSS_98	2195	1.32919	0.422624	-1.96948	-0.977689	-1.35872	-2.10135		GCLC_558	914	1.59349	-1.73256
GCLC_559	915	-1.12097	-0.891077	-0.0876271	0.775156	-0.251422	0.290189		GSS_99	2196	-2.69772	-2.82095	-2.72362	-1.78689	-2.97746	-2.66429		GCLC_559	915	0.67401	-2.06849
GCLC_560	918	0.77499	-1.18362	1.52915	0.425626	-0.678391	1.05817		GSS_100	2198	-0.174643	0.734845	-0.409076	0.537069	-1.92141	-2.7562		GCLC_560	918	-0.0077992	-0.818251
GCLC_561	919	-1.66962	1.46592	-1.29848	0.722328	-2.44366	-1.24634		GSS_101	2199	-2.25188	-0.648276	-0.488138	-0.207193	-0.822002	-0.564217		GCLC_561	919	0.236657	-1.75339
GCLC_562	920	1.64383	0.762572	-1.75453	1.62676	-1.52524	-1.23848		GSS_102	2200	-3.47758	-3.96089	-2.78522	-2.65954	-3.11268	-3.14467		GCLC_562	920	-1.82267	-1.79945
GCLC_563	921	0.951523	0.351058	-1.93984	1.3433	-1.12011	-1.15364		GSS_103	2201	0.899307	-0.38315	-0.779385	-0.774313	0.319895	-0.359291		GCLC_563	921	-0.272366	0.645389
GCLC_564	921	0.584123	2.45675	-0.121584	0.594928	-0.721853	1.47066		GSS_104	2204	-3.39759	-3.43856	-2.8871	-2.69387	-3.14237	-3.02121		GCLC_564	921	0.906672	-1.77766
GCLC_565	923	-0.122158	0.9436	-1.81653	-1.13379	-1.41251	-0.966965		GSS_105	2204	-2.69477	-2.5326	-2.71232	-2.60612	-2.73528	-2.97443		GCLC_565	923	-0.734288	-1.81564
GCLC_566	924	-0.623924	-1.39977	-1.31973	0.471468	-0.815785	-1.04704		GSS_106	2204	0.114066	0.771082	-2.11685	-2.40092	-2.87491	-3.04561		GCLC_566	924	0.300984	-1.79527
GCLC_567	924	5.50068	3.57528	-0.67138	0.59578	-0.453398	1.15273		GSS_107	2206	-3.34429	-3.95525	-2.42841	-2.59281	-2.98381	-3.03336		GCLC_567	924	-0.724955	-1.88182
GCLC_568	924	2.81642	-0.293477	-1.52523	-1.02917	1.61158	-1.06085		GSS_108	2208	-3.05129	-3.38273	-0.608115	-1.13884	-2.73647	-1.21138		GCLC_568	924	0.979191	-1.91792
GCLC_569	925	5.20841	2.36687	0.302479	0.741611	-0.144149	-0.0393948		GSS_109	2213	-2.78947	-2.5239	-2.62914	-2.05076	-0.98405	-1.15517		GCLC_569	925	0.291839	-2.21159
GCLC_570	925	2.44127	1.28895	0.557402	0.65899	1.18752	-0.867763		GSS_110	2213	-2.37971	-1.17045	-1.46625	-0.765897	-0.590337	-2.4763		GCLC_570	925	-0.406723	-0.454722
GCLC_571	927	4.5174	4.6142	0.60976	0.114366	0.618746	0.215832		GSS_111	2213	-1.99877	-1.45888	-2.55159	-2.31896	-2.53827	-1.80226		GCLC_571	927	0.628116	-0.615471
GCLC_572	929	4.76367	3.34324	-0.292778	1.32738	-0.885673	-0.689563		GSS_112	2213	-3.47383	-3.55901	-2.14526	-2.24337	-2.34065	-2.6933		GCLC_572	929	0.488079	-1.98165
GCLC_573	931	0.785207	-0.627967	-0.425104	-0.926741	-1.59387	-1.22785		GSS_113	2213	-3.31555	-3.52958	-2.69068	-2.50201	-2.97275	-3.00398		GCLC_573	931	-0.821694	-1.91822
GCLC_574	931	-2.53632	-0.364888	-1.88096	2.07511		-1.16175		GSS_114	2221	0.859	0.236331	-1.88425	-1.68558	-2.0372	-1.70526		GCLC_574	931	0.44244	1.04231
GCLC_575	932	2.75355	-0.855745	-1.19345	1.25622	-1.022	-1.12039		GSS_115	2231	-3.94466	-4.07879	-3.1901	-2.65143	-0.962908	0.358238		GCLC_575	932	1.13413	0.760219
GCLC_576	932	-0.344328	-0.0902933	0.650612	1.97358	-0.520205	1.22588		GSS_116	2233	-0.814512	-1.21574	-0.116075	1.24893	1.35412	0.252798		GCLC_576	932	0.663286	-2.16497
GCLC_577	934	-0.729912	3.85237	-1.09951	-0.669775	-0.438525	-0.57309		GSS_117	2236	-2.62418	-1.5391	-2.35704	-1.65856	-1.86119	0.259258		GCLC_577	934	0.586411	-1.84625
GCLC_578	936	0.639247	-0.923862	-1.87551	-1.6062	-1.14501	-1.29374		GSS_118	2238	-0.0587871	-0.642453	-2.40224	-0.0749476	-0.902158	-0.531512		GCLC_578	936	0.68246	2.22163
GCLC_579	936	-0.240936	0.660786	0.412566	-1.00585	-2.1448	-0.930006		GSS_119	2240	-0.398247	-0.761941	-1.48745	-0.165904	-1.4429	-1.73251		GCLC_579	936	-1.97718	0.503109
GCLC_580	937	0.00801926	-1.03369	-1.23335	-0.668175	-1.55275	-1.00097		GSS_120	2240	1.58534	1.69193	0.34258	0.189823	0.83281	1.64852		GCLC_580	937	-1.93465	-1.98757
GCLC_581	937	0.409115	-1.7068	2.50373	1.76159	-0.933487	-1.01312		GSS_121	2244	1.56929	-0.187258	-2.26233	-2.06307	-0.3124	0.730757		GCLC_581	937	0.133988	-0.271391
GCLC_582	938	-0.549026	-0.446662	0.0840458	-1.15673	-1.26048	-1.32225		GSS_122	2247	-1.54967	-0.466545	-2.1352	-2.32976	-2.79341	-2.79255		GCLC_582	938	-1.80353	-1.71792
GCLC_583	938	0.110878	-0.96026	0.774688	0.582123	-1.27568	0.206347		GSS_123	2253	0.76421	-0.375828	-1.7286	-0.652732	-0.558455	0.790251		GCLC_583	938	-0.113116	1.41916
GCLC_584	939	0.184832	-0.280627	0.639315	1.40119	-0.181505	-0.979461		GSS_124	2254	1.46807	0.815581	0.114113	-2.33664	-1.35425	-0.671062		GCLC_584	939	-1.95858	-2.06919
GCLC_585	940	-1.10937	-1.55156	-1.66877	1.43694	-1.06256	-0.98174		GSS_125	2254	0.378369	1.0218	-0.639196	-2.42959	-1.94237	-0.314044		GCLC_585	940	-0.583175	-2.1376
GCLC_586	941	0.741982	-1.30164	-2.11427	-0.875995	-2.23264	-0.970711		GSS_126	2256	1.4879	1.78597	-1.03171	-1.78069	-0.12475	0.524501		GCLC_586	941	1.09829	0.706497
GCLC_587	943	-0.212289	-1.33511	-1.69357	-1.07738	-0.658178	-1.10811		GSS_127	2261	-0.122504	0.0152641	0.0568671	0.347772	0.533699	-0.460831		GCLC_587	943	0.847156	0.567317
GCLC_588	943	-1.61809	-1.45776	-0.227428	0.606028	-1.58612	0.132819		GSS_128	2261	-2.39096	-2.45463	-2.04355	-1.78164	-2.21551	-2.20845		GCLC_588	943	-0.160327	-0.0472763
GCLC_589	944	-1.40258	-1.183	-0.4743	-0.0594601	-0.908768	0.560913		GSS_129	2263	-1.6633	-1.18606	0.0291872	-1.32443	-0.348111	0.558296		GCLC_589	944	0.495656	-2.04967
GCLC_590	944	0.175186	-1.62115	0.385511	0.584499	-0.712253	-0.972711		GSS_130	2266	-3.50398	-3.81055	-2.75291	-2.62929	-2.98922	-3.0145		GCLC_590	944	-2.82689	-2.59348
GCLC_591	944	1.28999	-1.00869	-0.0507503	-1.35852	-2.20394	-1.26129		GSS_131	2266	-3.31665	-3.57866	-1.72985	0.155389	-1.40523	-2.89529		GCLC_591	944	0.958364	-1.89499
GCLC_592	944	-0.435084	-0.448324	-1.09583	0.0970035	-0.825292	-1.14413		GSS_132	2267	-1.83355	-1.67542	-0.384243	1.42945	-0.0036035	0.559557		GCLC_592	944	1.08186	-1.76871
GCLC_593	944	-0.485189	-0.780329	-1.15047	0.473308	-0.280686	-1.01037		GSS_133	2270	-2.78156	-2.33455	-2.195	0.154477	-1.52655	-2.01184		GCLC_593	944	0.521973	-0.257713
GCLC_594	945	-1.0437	-1.06723	-1.65549	-1.64089	-1.58707	-1.2309		GSS_134	2271	-3.63728	-3.42814	-2.78035	-2.71342	-3.03638	-3.19871		GCLC_594	945	1.00943	-1.75791
GCLC_595	946	-1.83411	1.26364	-0.258571	0.807096	-1.05361	-0.756638		GSS_135	2275	0.353697	-1.33363	0.345236	-0.290281	0.375998	-1.54651		GCLC_595	946	-0.626109	-2.06767
GCLC_596	946	3.8019	-0.724744	0.561603	-1.10828	-1.27922	3.04822		GSS_136	2275	-1.13071	-2.13114	-1.53407	-2.49198	0.508271	0.307376		GCLC_596	946	0.32542	0.734769
GCLC_597	946	2.78515	-1.18417	-0.488997	1.32636	-0.57111	1.98698		GSS_137	2277	-3.6652	-3.71637	-2.89014	-2.73883	-3.10231	-3.18426		GCLC_597	946	-0.0783784	0.410417
GCLC_598	946	0.157412	-1.39556	-1.59944	0.365599	1.66962	-1.20384		GSS_138	2278	-1.24619	-1.74383	-2.73746	-2.38989	-0.941004	-0.804793		GCLC_598	946	-1.92757	-1.93646
GCLC_599	947	3.25815	-1.30196	-1.45722	0.796963	-0.963273	-0.899585		GSS_139	2283	-3.19607	-3.7231	-0.457095	-2.44464	-1.69947	-1.53357		GCLC_599	947	0.954956	-1.93853
GCLC_600	947	1.9749	0.707463	0.786287	0.304549	1.24286	1.91678		GSS_140	2286	-0.890518	-1.18336	-2.00682	-1.81745	-2.21172	-2.15264		GCLC_600	947	-0.151866	-2.18273
GCLC_601	947	-0.162838	-0.519809	-0.163433	-1.09834	-1.69547	2.99328		GSS_141	2288	-1.81702	-1.81565	-1.30919	-1.56911	-1.98948	-1.97646		GCLC_601	947	-1.57863	1.96039
GCLC_602	949	-1.56679	-0.40123	0.144107	-0.93602	-0.902414	-1.41123		GSS_142	2288	1.37601	1.84549	-0.368009	0.356484	-2.14793	-1.46804		GCLC_602	949	0.656038	0.145284
GCLC_603	950	-1.28186	-1.50955	-1.18892	-1.73547	-1.19111	-0.967502		GSS_143	2288	0.630393	-0.671404	-0.0647152	-2.00681	0.469268	0.033825		GCLC_603	950	0.394646	-0.105348
GCLC_604	954	-0.64135	0.0939828	-1.59599	-1.87937	-1.4396	-1.22316		GSS_144	2294	-3.49883	-3.02678	-0.977934	-2.69504	-3.18336	-3.18434		GCLC_604	954	-0.8653	0.2079
GCLC_605	954	-1.17654	-1.60176	-0.138183	1.15477	-1.57456	-1.11578		GSS_145	2296	-3.15827	-3.60117	-2.02126	-2.43504	-2.81488	-2.88993		GCLC_605	954	2.1892	-1.7355
GCLC_606	955	-0.0756214	-0.629713	0.0892826	0.77959	-1.11129	-1.3183		GSS_146	2303	-2.52771	-3.31518	-2.80512	-1.05405	0.572748	-0.583968		GCLC_606	955	-1.67608	-1.98122
GCLC_607	956	-1.21896	-0.343921	-0.239959	0.542401	-0.42709	2.33726		GSS_147	2306	-2.08226	-2.33578	0.9488	-1.52841	-2.28779	-1.48896		GCLC_607	956	0.38244	-1.11525
GCLC_608	956	-0.856263	-1.02228	-1.49638	-2.50417	-0.921956	-1.00098		GSS_148	2306	1.16923	1.15585	0.461245	0.308535	-0.452764	0.716829		GCLC_608	956	-0.374013	-0.90615
GCLC_609	957	-1.88714	-0.761737	0.191862	1.44607	-1.67455	-0.0191844		GSS_149	2309								GCLC_609	957	-1.64552	-1.9066
GCLC_610	957	-0.886949	-0.993789	0.924685	0.885565	-1.29648	-1.41907		GSS_150	2309	-3.09018	-3.74246	-2.64166	-2.5665	-3.01051	-0.898577		GCLC_610	957	0.81405	0.632543
GCLC_611	958	-0.850805	-1.17928	-1.26683	1.13811	-0.818741	-0.944717		GSS_151	2310	-3.37034	-3.92989	-0.99938	-0.504544	-1.7426	-2.30061		GCLC_611	958	-1.32683	-1.88602
GCLC_612	961	-1.62086	0.0729642	-1.48437	-1.36251	-0.933334	-0.982503		GSS_152	2311	-3.00473	-2.53095	0.711947	-2.24899	-2.70774	-2.80928		GCLC_612	961	-0.436698	-2.08715
GCLC_613	961	-1.06007	-1.45206	-1.62841	1.31202	-1.46912	-0.628555		GSS_153	2311	-1.46702	-1.20093	-0.935364	0.820662	-0.468563	-0.165894		GCLC_613	961	0.693073	1.11836
GCLC_614	963	-1.25043	2.30349	-1.51599	-1.09138	-0.939805	1.02178		GSS_154	2311	-1.63612	-2.08018	-2.27809	1.11156	-0.251899	-1.27762		GCLC_614	963	0.7392	-1.72508
GCLC_615	963	-1.46038	-1.5899	-1.54716	-1.329	-0.846073	-1.09886		GSS_155	2314	0.67383	-0.516069	-0.382773	0.640226	1.00465	0.401022		GCLC_615	963	0.252947	-1.89913
GCLC_616	964	-1.59542	-0.556199	-1.84544	-1.78056	-1.11763	0.160186		GSS_156	2317	-3.49458	-3.40841	0.347771	-2.44607	-3.00742	-2.96994		GCLC_616	964	1.42862	0.302268
GCLC_617	964	-1.79823	-1.9013	-1.96843	-1.98248	-1.37403	-1.15045		GSS_157	2321	-3.33458	-3.78719	-2.64544	-2.47546	-2.89092	-2.8036		GCLC_617	964	1.52146	-1.82105
GCLC_618	964	0.764817	-1.10503	0.394289	1.08856	3.14971	2.24625		GSS_158	2322	-2.05248	-3.09428	-1.39072	-2.54033	-2.76923	-2.36639		GCLC_618	964	0.721945	1.67966
GCLC_619	965	-1.89632	-0.125382	-1.86849	0.619527	-1.31538	-1.12038		GSS_159	2323	-1.78053	-3.25715	-0.599714	-2.55678	-2.82704	-1.61478		GCLC_619	965	1.58378	-1.83931
GCLC_620	966	-1.66637	0.158356	-1.11041	1.63386	-1.07303	-1.03562		GSS_160	2325	-2.54956	-2.99374	-0.915316	-0.673222	0.0965111	0.899439		GCLC_620	966	0.643663	-2.05358
GCLC_621	966	-1.91106	-0.694545	-1.94059	-1.44983	-1.52545	-1.10564		GSS_161	2325	0.278294	-0.269495	-0.0377189	1.09435	0.267063	-0.360046		GCLC_621	966	0.186889	1.833
GCLC_622	967	-2.11548	-1.36827	-2.1996	0.928916	-0.410849	0.0136148		GSS_162	2331	-3.31358	-3.3474	-2.7641	-2.52676	-2.92244	-2.91996		GCLC_622	967	1.7122	0.499103
GCLC_623	968	-1.69495	-0.914494	-2.65262	-1.24396	-1.30343	-1.28872		GSS_163	2333	-1.65964	-2.13587	-2.25282	-2.53637	-0.264513	-0.642914		GCLC_623	968	-0.374542	0.932174
GCLC_624	970	-1.27501	-0.995332	-2.65777	-1.54613	0.475235	-1.21541		GSS_164	2333	-0.794006	-1.84379	0.435932	0.892624	-0.897223	-0.0475481		GCLC_624	970	0.963369	0.344421
GCLC_625	970	-0.606962	-0.500557	0.38247	1.22814	-1.02713	2.05234		GSS_165	2334	-3.3112	-3.71179	-2.2462	-2.46823	-2.52266	-3.02214		GCLC_625	970	-0.468951	-1.99737
GCLC_626	971	-0.653249	0.298023	-1.31079	0.834799	-2.2781	0.785089		GSS_166	2335	-0.455221	0.652297	0.374371	-2.16515	0.0408343	-2.12928		GCLC_626	971	1.25179	-1.90235
GCLC_627	972	-1.4425	-1.62752	-1.33836	-2.25754	-0.800406	-1.01877		GSS_167	2336	-0.507932	-0.820415	1.11476	0.458828	0.168222	1.03546		GCLC_627	972	-0.31665	0.95056
GCLC_628	973	0.287207	-1.89553	-2.31916	-1.76942	-1.87011	1.27856		GSS_168	2336	0.631814	0.670205	-1.06121	-0.142519	0.46526	-0.241792		GCLC_628	973	1.15967	-2.04321
GCLC_629	974	-1.83503	-1.36467	-1.65969	0.64986	-0.855218	-1.15687		GSS_169	2340	-0.899055	-1.39062	-1.40831	-1.51866	-2.21771	-1.67995		GCLC_629	974	0.0934555	-0.581529
GCLC_630	975	-0.533446	-1.93593	-0.137134	-1.88311	-1.12245	-1.01494		GSS_170	2341	-3.07214	-2.15102	-0.814195	-2.51269	1.07882	0.398747		GCLC_630	975	-0.27443	-1.75854
GCLC_631	975	-0.070352	-0.585607	0.576494	1.51827	-0.956573	-1.03535		GSS_171	2342	-3.62754	-3.92068	-2.83447	-2.65466	-3.05137	-3.04122		GCLC_631	975	-0.303916	1.37836
GCLC_632	975	5.33964	-0.32907	-0.761615	-1.18799	-0.431512	-0.808307		GSS_172	2343	-3.14471	-2.26434	-2.63438	-2.48093	-2.89394	-1.61578		GCLC_632	975	0.722186	-1.81411
GCLC_633	977	-1.79349	-0.0708294	-1.81151	-1.22763	0.161308	-1.3752		GSS_173	2344	-3.59333	-3.94215	-2.81232	-2.67238	-2.35009	-3.13898		GCLC_633	977	-1.66569	-1.83805
GCLC_634	977	-1.72145	-0.951008	-2.10533	-1.425	0.854333	-1.09291		GSS_174	2345	-1.21259	-1.76189	0.594934	0.344605	1.21603	0.369703		GCLC_634	977	1.2581	0.158961
GCLC_635	979	-1.13959	1.30897	1.05131	2.60555	0.330044	-1.11855		GSS_175	2345	0.700488	-0.1221	-2.69822	-2.55621	-0.660118	-0.343387		GCLC_635	979	0.653108	-1.82862
GCLC_636	982	-1.1104	-0.794856	0.47815	0.583493	-1.25578	-1.1298		GSS_176	2349	-3.51317	-3.94816	-2.75714	-2.58271	-3.05137	-3.0218		GCLC_636	982	-1.78273	-1.80718
GCLC_637	982	0.138826	-0.874541	-0.0780249	-1.22354	-1.5093	-0.984581		GSS_177	2349	-1.19201	-1.91602	0.900666	-2.28989	-0.560239	0.972686		GCLC_637	982	0.78099	-1.85421
GCLC_638	986	-1.63178	-0.139774	-0.0284638	-1.82476	-0.738338	-1.17444		GSS_178	2351	0.23215	0.0683964	-2.30891	-2.35389	0.00823321	-1.38716		GCLC_638	986	2.73718	-1.3316
GCLC_639	986	-0.214573	-1.29948	-1.51234	-1.0883	0.926148	-1.10461		GSS_179	2354	-0.982441	-3.65543	-2.41496	-2.49922	-2.91008	-2.53617		GCLC_639	986	1.01562	-1.97035
GCLC_640	986	1.28106	-1.3023	0.268997	0.665162	-1.83221	2.2882		GSS_180	2355	-0.644609	-0.952175	-0.745679	0.501863	-0.992865	-1.59742		GCLC_640	986	-0.361275	0.120506
GCLC_641	988	-0.459981	-1.18938	-0.0254988	1.40696	-1.1757	-0.777298		GSS_181	2355	-0.425124	-0.234438	-0.0712835	1.30999	-0.211617	-0.891012		GCLC_641	988	-0.464892	0.120086
GCLC_642	988	-1.39886	-0.670053	-0.18039	-1.47805	-1.23469	3.42939		GSS_182	2355	0.0637203	0.390795	-1.06229	0.5389	-0.115851	-1.27862		GCLC_642	988	-1.22474	-0.539065
GCLC_643	988	-1.23419	-1.41086	-1.63681	1.47371		-1.1664		GSS_183	2357	-1.9675	-2.85219	-2.58682	-2.26783	0.627016	-0.589401		GCLC_643	988	1.64426	0.31852
GCLC_644	989	-1.26871	-0.393546	-1.28064	0.824409	-1.04673	-1.05616		GSS_184	2360	0.945638	0.419715	0.666382	0.369496	2.39807	1.84054		GCLC_644	989	-0.754835	-1.70543
GCLC_645	991	-1.32704	-1.33761	-2.91903	-1.46886	-0.12664	-1.0351		GSS_185	2361	-2.75825	-2.49956	-2.5246	-2.41363	-0.969664	0.16783		GCLC_645	991	-1.93175	-2.17877
GCLC_646	992	-1.22292	-0.406793	-1.2748	-1.39691	-1.00276	-1.06784		GSS_186	2361	-3.3435	-3.45894	-2.6634	-2.50243	-0.478712	-1.79113		GCLC_646	992	-0.432166	-1.75936
GCLC_647	992	2.48046	-0.449298	0.0231638	-0.988754	-1.11167	-1.05286		GSS_187	2363	-0.348873	0.689477	2.44991	2.7625	1.7913	2.00887		GCLC_647	992	1.42337	-1.78645
GCLC_648	993	-1.03696	-0.943957	-1.69403	0.642364	-0.97979	-1.12198		GSS_188	2365	-3.17372	-3.3878	-1.96998	-2.29899	-2.80205	-2.78617		GCLC_648	993	2.37682	-0.746145
GCLC_649	994	-1.27329	-1.85526	0.443538	0.446026	-1.42245	-1.09996		GSS_189	2366	-2.98207	-3.43938	-1.61442	-2.5072	-2.96329	-1.0275		GCLC_649	994	1.69981	-1.59038
GCLC_650	995	-1.91641	-0.11479	-1.39242	0.971326	0.0083542	-1.13277		GSS_190	2368	-2.62433	-2.84402	-1.41788	-0.0104208	0.383192	-0.829919		GCLC_650	995	1.53208	1.20389
GCLC_651	995	3.16753	-0.990744	-1.37427	0.196975	-1.04671	-1.15059		GSS_191	2368	-0.263531	-1.85813	-2.34814	-2.41894	-2.98895	-3.0278		GCLC_651	995	0.866177	-1.75255
GCLC_652	996	-0.766206	-1.14786	0.273623	0.772548	-0.845465	0.772615		GSS_192	2369	-0.13777	-0.251917	-2.29263	-2.37424	-3.06835	-2.97791		GCLC_652	996	1.75463	-0.191453
GCLC_653	996	-0.169416	-0.94971	-1.55599	0.432264	0.71209	-1.37127		GSS_193	2369	-0.746446	-0.88106	-1.13163	-0.795073	-3.00067	-2.40197		GCLC_653	996	0.60693	-1.80333
GCLC_654	1001	-0.905	-1.63271	0.0684009	-1.03868	-1.85901	-0.860607		GSS_194	2371	-2.54902	-1.4132	-2.79161	-2.6686	-0.1794	0.318404		GCLC_654	1001	0.765736	-2.15132
GCLC_655	1002	0.891505	-1.71932	1.94655	1.14232	-1.00975	-1.27175		GSS_195	2376	0.444454	0.10611	-1.29949	-1.68167	-2.20505	-1.20593		GCLC_655	1002	0.28801	-1.19876
GCLC_656	1004	-1.15151	-1.73123	-1.60962	-1.28365	-1.16947	-1.5127		GSS_196	2376	-3.37451	-3.59421	-2.77615	-2.6458	-3.0525	-3.07049		GCLC_656	1004	-0.166994	-0.703444
GCLC_657	1006	-2.02947	-0.952244	-1.46607	0.508178	-1.09343	-1.42303		GSS_197	2376	1.39934	-1.89022	-0.196175	-0.672667	-2.05826	-2.36314		GCLC_657	1006	1.24558	-1.72656
GCLC_658	1009	-1.51894	-0.567344	-1.83288	-2.37718	-0.929435	-0.979277		GSS_198	2377	-3.26646	-3.64708	-2.85	-2.65231	-3.03891	-3.03994		GCLC_658	1009	0.0448181	0.484754
GCLC_659	1009	-0.379662	-1.09284	0.463052	-0.948087	0.0937397	-1.28233		GSS_199	2377	-1.80466	-2.60845	-2.56927	-2.41183	-2.84093	-2.86952		GCLC_659	1009	-0.713855	-8.02e-06
GCLC_660	1010	-1.59187	-1.22565	-1.95814	-1.46465	-1.397	-1.32641		GSS_200	2378	-3.39645	-3.43659	-2.80174	-2.6648	-2.792	-3.06759		GCLC_660	1010	-0.130606	-1.73375
GCLC_661	1010	-1.17937	0.214855	-0.305858	0.72419	-1.37721	0.519485		GSS_201	2379	-3.53457	-4.12545	-2.7959	-2.84648	-3.1218	-2.98566		GCLC_661	1010	0.129489	-0.400874
GCLC_662	1011	-0.804095	-1.79117	0.15193	0.705638	-1.02491	-1.28429		GSS_202	2380	-3.00969	-4.21936	-3.08435	-2.85666	-3.11262	-3.29344		GCLC_662	1011	0.270202	0.761952
GCLC_663	1011	-1.84213	-1.22913	-1.94032	-1.20245	2.03666	-1.03451		GSS_203	2384	1.01217	1.01614	-1.6463	0.244006	-2.41209	-0.295628		GCLC_663	1011	-1.78611	-1.92768
GCLC_664	1011	-0.861873	-1.83721	0.461808	1.24976	-1.33265	0.745052		GSS_204	2384	1.55134	1.82967	-0.15242	-0.998642	-1.24522	0.873155		GCLC_664	1011	0.0106451	-1.7873
GCLC_665	1012	0.382977	0.77674	-0.165187	-1.98759	-0.913937	1.88932		GSS_205	2384	0.116547	0.219285	-1.07945	1.59701	0.383039	0.0275726		GCLC_665	1012	1.45184	-0.460127
GCLM_1	1015	-1.64374	-0.962664	0.0875415	0.771473	-1.00504	-1.04183		GSS_206	2385	-1.97088	-0.179566	-0.933492	-2.30267	-0.333419	-0.417334		GCLM_1	1015	1.4055	-1.64392
GCLM_2	1016	-0.423642	-1.3879	1.09921	-1.32244	-1.93714	-0.946743		GSS_207	2385	-3.25652	-3.84133	-2.82235	-2.62482	-2.51211	-2.91832		GCLM_2	1016	-1.38588	-0.419506
GCLM_3	1016	0.579498	-0.716952	-1.01158	-0.850151	-0.451772	-1.08066		GSS_208	2387	0.554275	-0.213495	-0.699679	-2.36778	-0.398935	-1.90344		GCLM_3	1016	0.827382	0.12077
GCLM_4	1019	0.367485	-0.195808	0.16051	-1.38195	-0.758742	-0.925564		GSS_209	2389	0.0709012	-0.0720552	-0.874062	-2.38041	-2.84271	-2.83603		GCLM_4	1019	1.37203	-1.88724
GCLM_5	1021	0.905967	-0.801777	-1.70621	1.20436	-0.990872	-1.03011		GSS_210	2393	0.24866	-1.09092	-1.16742	0.851458	1.02827	-2.25184		GCLM_5	1021	0.0275995	-1.86048
GCLM_6	1024	1.12779	-0.105593	1.15087	-1.36829	-0.673029	-0.868159		GSS_211	2394	1.01944	0.822621	-1.61597	1.31685	0.377054	0.75661		GCLM_6	1024	1.51681	-1.92126
GCLM_7	1024	-0.466168	-1.17805	-1.45259	-1.03785	-0.759972	-0.776591		GSS_212	2395	0.0768106	0.661781	0.456066	0.617183	-0.929939	-0.309461		GCLM_7	1024	0.141649	-1.8372
GCLM_8	1026	0.337844	-1.8536	1.20903	1.45371	-0.880246	-1.12713		GSS_213	2398	-2.58676	-1.67871	1.02242	-1.87476	0.620737	1.5935		GCLM_8	1026	0.470202	-1.84197
GCLM_9	1026	-0.0348887	-1.496	-2.05544	1.08544	-0.637634	-0.958372		GSS_214	2400	-2.39376	-2.93873	-0.0918868	-0.246749	-0.377666	0.547178		GCLM_9	1026	0.831861	0.267619
GCLM_10	1028	-1.22078	-0.796855	-1.53416	-0.9728	-2.10915	-1.04677		GSS_215	2400	-3.43713	-2.31054	-1.12855	-2.61446	-1.26766	-2.88291		GCLM_10	1028	0.632294	-0.996468
GCLM_11	1029	-1.5507	0.583005	-1.64561	-0.902973	-0.386627	-0.907263		GSS_216	2404	-3.34637	-3.47858	-2.62113	-2.58141	-1.50685	-1.24223		GCLM_11	1029	1.44991	-2.11525
GCLM_12	1029	0.0570206	-0.446468	-1.94317	1.22953	0.106952	-0.916102		GSS_217	2405	-3.25979	-3.70376	-2.67794	-2.4799	-2.9204	-2.82811		GCLM_12	1029	-0.675364	0.186233
GCLM_13	1029	-0.879601	1.9013	-0.503819	-1.85084	-0.64435	-0.93195		GSS_218	2406	-2.22604	-2.61765	-2.62584	0.28709	-2.90436	-2.92194		GCLM_13	1029	0.554514	0.92485
GCLM_14	1030	-0.897064	2.72674	0.428453	-0.598666	-1.47779	-0.800447		GSS_219	2408	-3.07112	-2.99319	-2.50641	-1.58702	-0.933041	0.0625203		GCLM_14	1030	0.886039	0.281761
GCLM_15	1032	4.83036	-0.194511	-1.0617	0.878358	-0.603177	-0.929862		GSS_220	2414	-3.26235	-3.56192	-2.64072	-2.53729	-2.83092	-2.22201		GCLM_15	1032	0.344179	1.18869
GCLM_16	1032	-0.610985	3.95189	-0.500964	-0.504596	-0.10143	-0.345272		GSS_221	2416	-1.47652	-2.23175	0.583469	0.504295	1.29156	-0.299037		GCLM_16	1032	-0.265077	-1.66055
GCLM_17	1033	-1.49519	-0.557821	-1.63181	-1.18915	-0.695253	-0.873032		GSS_222	2421	-1.39727	-0.747469	-0.662538	2.20686	-0.498481	0.680877		GCLM_17	1033	0.412029	-1.95042
GCLM_18	1034	-1.30826	-1.23377	0.486127	-1.11065	-1.06637	-0.725784		GSS_223	2422	-3.40997	-3.62303	-2.59889	-2.17106	-2.53209	-2.79107		GCLM_18	1034	-1.85492	-2.10509
GCLM_19	1037	0.447361	0.18383	-0.787705	0.0684228	-0.154653	-0.760544		GSS_224	2424	0.284043	0.274649	1.04582	0.466093	0.426459	-0.441981		GCLM_19	1037	0.493857	-2.03422
GCLM_20	1037	-0.389416	0.871493	-1.22763	0.782139	-1.10425	-1.09194		GSS_225	2427	-3.24149	-3.10839	-2.59864	-0.540445	-2.89667	-2.77247		GCLM_20	1037	1.60907	-1.53022
GCLM_21	1038	-1.18432	-0.887891	0.18947	1.88342	-0.432091	0.663644		GSS_226	2427	0.575297	0.154937	-0.104604	-2.26417	-1.26002	-0.113642		GCLM_21	1038	0.350228	1.07003
GCLM_22	1038	-0.928166	-0.707486	-0.06982	-1.51117	-1.04252	-0.729894		GSS_227	2427	-2.20824	-3.11852	-2.70627	-2.70175	-0.995022	-0.199614		GCLM_22	1038	-1.80567	-1.9419
GCLM_23	1038	4.23803	-0.595511	0.877273	0.834778	-0.509802	-0.116941		GSS_228	2428	-2.24079	-2.6942	-2.67895	-2.4393	-2.80323	-2.84265		GCLM_23	1038	0.29382	-2.17874
GCLM_24	1039	0.794816	-1.07742	1.60988	-0.722983	-0.741594	-0.823855		GSS_229	2429	-0.0821097	0.340779	2.28131	3.12931	-0.592036	0.369336		GCLM_24	1039	0.141523	1.32352
GCLM_25	1039	-0.382297	-1.19046	0.0921375	-0.752073	0.0972959	-0.641087		GSS_230	2432	-3.16381	-1.66738	-2.67289	-2.49283	-2.94891	-2.84838		GCLM_25	1039	-0.179235	0.378253
GCLM_26	1040	-0.797023	-0.582143	-0.801654	-1.04815	-1.03761	-1.10241		GSS_231	2434	-3.2851	-3.76447	-2.51432	-1.56005	-0.901019	-1.14663		GCLM_26	1040	0.582052	0.26237
GCLM_27	1040	0.509871	1.7889	-0.555672	-1.11173	-1.24429	0.648557		GSS_232	2435	-3.43553	-3.90553	-2.73741	-2.61825	-2.30171	-3.10835		GCLM_27	1040	-1.73631	-1.67638
GCLM_28	1040	0.184961	-0.413672	-1.7838	0.621021	-1.16729	-0.238829		GSS_233	2438	-0.256177	0.235435	-1.75768	-1.70928	-1.42817	-1.17699		GCLM_28	1040	0.0155139	2.85576
GCLM_29	1042	-1.71944	-0.181832	-1.73864	0.0904107	1.39814	-1.2431		GSS_234	2438	0.578115	-0.618185	-2.16418	0.0683665	-1.13495	-0.101177		GCLM_29	1042	0.253024	-0.266991
GCLM_30	1045	-1.57725	-0.155493	1.01044	-1.01326	-0.733446	-0.963368		GSS_235	2438	-0.459021	-0.759218	0.694829	-0.992034	-0.587581	-1.11824		GCLM_30	1045	1.67782	1.73028
GCLM_31	1045	-1.01014	0.43315	-1.72167	-1.56284	-1.32613	-1.12928		GSS_236	2442	0.121369	-1.68104	-0.0863107	0.213072	0.276664	-1.66128		GCLM_31	1045	-0.444718	-1.88588
GCLM_32	1048	0.342407	-1.67188	-1.03226	1.5533	-1.10313	-1.43105		GSS_237	2453	-3.41374	-3.99702	-2.8788	-2.65643	-0.644048	-2.07548		GCLM_32	1048	-1.46463	1.81931
GCLM_33	1049	0.676966	-1.36827	-1.63937	-0.820319	-0.70214	-1.0368		GSS_238	2454	-1.26551	-1.54415	-2.46818	-2.44985	-1.26187	-2.78528		GCLM_33	1049	0.555234	0.30945
GCLM_34	1049	0.365337	5.14665	-0.0290621	0.0624169	0.483198	0.044713		GSS_239	2454	-2.43775	-2.88224	-2.72038	-2.64627	-2.231	-3.08271		GCLM_34	1049	-0.402381	-1.93389
GCLM_35	1051	1.76021	-0.704663	-1.6226	-0.672238	-2.0129	-0.889932		GSS_240	2462	-3.25661	-2.37765	-2.55282	-1.05445	-2.44505	-2.87358		GCLM_35	1051	0.699164	-0.921223
GCLM_36	1052	-1.2343	0.553398	0.525188	-1.7614	-1.21908	-1.27596		GSS_241	2464	-3.13378	-3.30179	-2.49361	-1.84609	-0.676676	-1.68505		GCLM_36	1052	0.702019	-0.37841
GCLM_37	1053	0.00227471	-1.01018	-1.59255	1.63191	-0.444101	2.3561		GSS_242	2467	0.239922	-3.43174	-1.26174	-2.20769	-2.64637	-1.69534		GCLM_37	1053	0.0324398	-1.80484
GCLM_38	1062	-0.123415	-1.03363	-2.52774	-1.64767	-1.18974	-1.23695		GSS_243	2468	-3.25708	-3.40902	-2.60582	-0.0917758	-1.61469	-2.83742		GCLM_38	1062	-1.01474	-1.91826
GCLM_39	1062	2.23261	4.9372	-0.331325	0.895743	0.536752	0.0948029		GSS_244	2469	-3.54129	-3.97823	-2.25183	0.1367	-0.517163	-1.73198		GCLM_39	1062	0.517323	0.530288
GCLM_40	1063	-0.553919	-1.29445	-1.33026	-1.53025	-1.84006	-1.20123		GSS_245	2471	-2.50789	-2.32676	-2.92054	-1.51016	-1.98959	-2.8477		GCLM_40	1063	-1.59684	-1.66047
GCLM_41	1064	0.350889	0.671869	-1.9174	0.419086	-2.45806	-1.12673		GSS_246	2472	-2.88627	-3.99559	-2.65518	-2.60767	-3.04153	-2.63683		GCLM_41	1064	-1.9108	0.752583
GCLM_42	1065	-1.42154	2.83623	-1.8257	-0.757184	-1.09967	-0.753337		GSS_247	2473	-3.60454	-1.13522	-2.87952	-2.7041	-3.08163	-1.89075		GCLM_42	1065	1.38921	-1.88772
GCLM_43	1065	4.59457	4.07523	0.559185	0.722027	-0.631396	-0.299171		GSS_248	2476	-0.638528	0.797381	-2.77469	-2.18424	-2.95495	-2.38775		GCLM_43	1065	-0.837959	-1.75648
GCLM_44	1067	1.09978	-0.603683	-2.60989	1.00873	-0.35144	-1.40966		GSS_249	2479	-3.01146	-2.90399	-0.0749632	-2.49799	-1.25728	-2.46102		GCLM_44	1067	0.701327	-1.86823
GCLM_45	1067	-1.18306	-0.607028	-1.04461	-0.740847	-0.136286	-0.762596		GSS_250	2482	-0.690329	-1.04448	0.718479	-2.05327	-2.84718	-0.411389		GCLM_45	1067	1.17184	-1.71754
GCLM_46	1067	-0.811238	-0.503321	1.30502	-1.11241	-0.933679	-1.39737		GSS_251	2482	-0.158682	-0.173152	-0.437426	0.726899	0.682488	0.290241		GCLM_46	1067	0.174179	1.17062
GCLM_47	1068	-2.03521	-1.29731	-0.163266	-1.23779	-1.44121	-1.20603		GSS_252	2484	0.497859	-0.2735	-0.61956	1.69733	1.21451	1.01383		GCLM_47	1068	0.463714	-1.99482
GCLM_48	1068	0.0654716	0.345532	-1.93949	0.948317	0.549742	-1.30688		GSS_253	2484	-0.726287	-0.444896	-2.34333	-1.47811	-0.880768	-2.59863		GCLM_48	1068	-0.0033575	-1.83098
GCLM_49	1069	-1.45588	-1.00134	-1.96781	-1.47281	-0.844452	2.16741		GSS_254	2484	-0.882587	-1.89746	-0.613675	0.0919026	1.96558	1.91737		GCLM_49	1069	-1.95226	0.528246
GCLM_50	1070	4.47886	2.01217	-1.0519	2.17719	-0.71637	3.08915		GSS_255	2484	-0.261606	-0.954201	-0.0764711	0.348393	0.70282	0.692701		GCLM_50	1070	-1.87653	-2.15429
GCLM_51	1071	0.174489	3.16551	-1.36763	-0.634131	-0.682624	-0.382049		SLC7A11_1	2485	0.262732	-0.356751	-2.74074	-2.54602	-2.91201	-2.95232		GCLM_51	1071	-1.91707	0.86349
GCLM_52	1071	-1.97516	-0.433022	-1.28748	-2.15067	-1.41099	-1.13987		SLC7A11_2	2491	2.37164	1.12772	-1.24146	-1.73746	-2.55166	-1.16654		GCLM_52	1071	-0.122509	0.445943
GCLM_53	1071	4.54308	4.94518	0.0786316	0.0951113	0.812655	0.206099		SLC7A11_3	2494	0.972714	-0.417176	-0.541765	-2.29665	-0.76415	-0.27887		GCLM_53	1071	-0.929175	-0.711762
GCLM_54	1072	-2.07887	-0.562252	0.065016	-1.2367	1.43256	-0.201273		SLC7A11_4	2495	0.298173	-0.181768	-2.46531	-2.5826	-2.77559	-1.99014		GCLM_54	1072	0.113715	1.96004
GCLM_55	1073	-1.03005	2.11482	0.578733	-0.0046427	-1.56886	-1.20715		SLC7A11_5	2496	-0.41106	-0.533475	-0.836019	-1.98542	-2.86445	-2.88561		GCLM_55	1073	-0.0072823	1.07876
GCLM_56	1073	5.08641	3.10041	0.819784	0.914665	0.265336	-0.609737		SLC7A11_6	2497	-0.472595	-0.764277	-2.48662	-2.29729	-2.70512	-2.62581		GCLM_56	1073	0.875521	-1.8425
GCLM_57	1075	4.81464	5.53299	0.96013	0.602001	0.73829	0.528508		SLC7A11_7	2497	-0.796741	-0.517931	-2.27248	-2.40568	-1.82319	-2.25186		GCLM_57	1075	0.874928	-1.82477
GCLM_58	1075	3.99707	2.53085	1.28139	-0.245301	-0.429184	0.0939418		SLC7A11_8	2500	-1.10728	0.491191	-2.09022	-2.42869	-2.51351	-2.68262		GCLM_58	1075	-0.0583789	-0.491602
GCLM_59	1076	-1.28044	-1.24814	-0.992421	1.27992	-2.27573	-0.236235		SLC7A11_9	2501	-1.61925	-2.10822	-2.65287	-2.50011	-2.92226	-1.47244		GCLM_59	1076	1.47984	-0.26967
GCLM_60	1077	0.803852	-1.31955	-1.44294	0.399629		-1.13985		SLC7A11_10	2502	-1.01626	-2.9313	-2.70827	-2.5191	-2.98012	-2.98379		GCLM_60	1077	0.131178	-2.05531
GCLM_61	1077	6.12698	5.62323	0.91256	0.883413	1.90655	2.44384		SLC7A11_11	2505	0.330801	-0.706834	-2.11745	-2.51092	-0.112493	-0.587443		GCLM_61	1077	-1.77179	-1.95746
GCLM_62	1077	-0.175239	0.673051	-1.22309	0.777946	-1.82595	-1.05803		SLC7A11_12	2505	1.72509	2.16857	-0.288435	-2.11437	-2.65659	-1.2502		GCLM_62	1077	-0.0811419	-1.82563
GCLM_63	1077	-0.0552953	-0.2604	-0.306821	0.703933	-1.13618	1.19181		SLC7A11_13	2506	0.580317	-0.381488	-2.06617	-1.89444	-2.88319	-2.91067		GCLM_63	1077	-1.98506	-2.08744
GCLM_64	1077	2.2067	2.12537	-0.198213	0.835922	1.43076	-0.551269		SLC7A11_14	2510	0.166452	0.555974	-0.719963	-1.80505	-1.88642	-2.34029		GCLM_64	1077	0.304385	1.52407
GCLM_65	1078	2.18767	1.97502	-0.40953	0.374798	1.57033	-0.191834		SLC7A11_15	2511	-2.86445	-1.79749	-2.51742	-2.54144	-3.02046	-3.04744		GCLM_65	1078	-0.491032	0.727749
GCLM_66	1078	4.7545	-0.699297	-1.14356	-0.940876	-1.43235	-0.817048		SLC7A11_16	2511	-0.771751	-0.635987	-2.734	-2.61932	-1.79396	-1.72518		GCLM_66	1078	0.00775355	-1.92555
GCLM_67	1079	1.80627	-1.70978	-1.05161	-0.586116	-0.716102	-0.763027		SLC7A11_17	2512	0.458981	2.1104	-2.41398	-2.32556	-2.69356	0.1385		GCLM_67	1079	0.804274	-1.75857
GCLM_68	1080	-1.10218	-0.250884	-1.81458	0.737647	-0.861652	-0.944002		SLC7A11_18	2513	0.55664	1.35206	-2.58728	-2.37789	-2.26975	-0.822394		GCLM_68	1080	0.180935	1.2396
GCLM_69	1080	-0.570458	-1.10542	-0.149277	0.698823	-0.892348	1.3509		SLC7A11_19	2513	-1.45481	-0.356723	-2.46927	-2.34434	-2.74941	-2.69467		GCLM_69	1080	-1.0621	-1.81541
GCLM_70	1081	-1.91785	-0.934057	-2.2435	0.403802	0.0614072	-1.33382		SLC7A11_20	2517	0.935204	1.03603	-2.58571	-2.43019	-2.86654	-2.90265		GCLM_70	1081	-0.949088	-1.96998
GCLM_71	1083	-0.257269	4.65262	-0.276467	1.48246	-0.0938622	-0.294774		SLC7A11_21	2517	-1.73393	-1.59169	-1.71363	-1.48887	-1.89516	-1.83718		GCLM_71	1083	1.03179	-1.76611
GCLM_72	1083	6.72615	4.28715	0.796478	3.83252	1.2743	0.838549		SLC7A11_22	2518	0.412911	0.237898	-2.65078	-2.45141	-1.00015	-2.89323		GCLM_72	1083	0.240991	-0.742944
GCLM_73	1084	-0.382746	-0.306394	-3.20441	-0.902812	-1.07995	-1.07184		SLC7A11_23	2518	-1.46493	0.431932	-2.55453	-2.38097	-2.74558	-2.78518		GCLM_73	1084	-0.0278354	-0.509567
GCLM_74	1085	5.00196	2.50867	-0.427247	-0.419407	0.482027	-0.265724		SLC7A11_24	2519	0.992048	-0.352353	-1.71527	-2.22413	-2.63086	-2.56931		GCLM_74	1085	0.00369675	-2.33366
GCLM_75	1085	-2.00394	-1.63116	-2.40105	-1.16551	-0.897637	-1.34481		SLC7A11_25	2525	-2.71978	-1.78273	-2.09805	-2.32625	-2.79903	-2.67196		GCLM_75	1085	0.802215	0.527629
GCLM_76	1085	7.40528	5.13382	1.44856	1.24327	1.82253	1.16807		SLC7A11_26	2531	-0.986544	0.528594	-2.46326	-2.29628	-2.70059	-2.69216		GCLM_76	1085	-0.459317	-2.22185
GCLM_77	1085	1.76113	0.341411	-1.44749	-1.26747	-1.55667	-1.2325		SLC7A11_27	2531	-1.45362	-0.977658	-2.60959	-2.48253	-2.86091	-2.86721		GCLM_77	1085	0.0995453	-1.65597
GCLM_78	1087	5.50629	2.26804	-0.718081	-0.370374	-0.412455	-0.27493		SLC7A11_28	2532	-1.16608	-0.795967	-2.58501	-2.44586	-2.79823	-2.87276		GCLM_78	1087	0.496457	-1.80885
GCLM_79	1088	4.90082	4.89877	0.162216	1.38713	0.141536	0.0882096		SLC7A11_29	2537	-0.366368	0.263948	-2.69115	-2.53053	-2.92592	-2.93135		GCLM_79	1088	-0.553983	-1.75705
GCLM_80	1088	-1.81275	-0.361134	-1.34868	-2.47756	0.432769	-0.803094		SLC7A11_30	2538	0.485573	0.31596	0.90035	-1.57804	-2.75376	-2.71395		GCLM_80	1088	0.740992	0.613474
GCLM_81	1090	3.46046	1.39096	-1.26391	1.18059	-0.816089	-0.769035		SLC7A11_31	2542	-0.430598	0.366185	-2.5495	-2.36402	-2.81407	-2.82496		GCLM_81	1090	0.55957	-1.81437
GCLM_82	1091	0.33477	4.93328	-0.349175	-0.233622	0.040353	-0.011604		SLC7A11_32	2542	-1.2597	-2.80056	-2.60545	-2.49266	-2.88618	-2.90183		GCLM_82	1091	-0.259933	0.54263
GCLM_83	1093	-2.07734	-0.93949	0.869308	-1.74479	-0.652091	-0.200329		SLC7A11_33	2544	0.653075	0.875899	-2.47476	-2.33995	-2.67051	-2.3822		GCLM_83	1093	0.42876	-1.75347
GCLM_84	1094	-1.07823	3.80827	1.16438	1.53676	-0.522617	-0.541634		SLC7A11_34	2550	0.67035	0.75402	-2.4164	-2.2536	-0.862561	-0.594646		GCLM_84	1094	0.380328	-1.94273
GCLM_85	1094	6.8274	5.47118	1.14758	1.10946	1.24675	0.886754		SLC7A11_35	2551	-2.33809	-2.99371	-2.33295	-2.42331	-2.80724	-1.72181		GCLM_85	1094	0.679427	-1.9833
GCLM_86	1095	-0.126849	1.18513	-1.65341	-1.80305	-1.14189	1.24074		SLC7A11_36	2552	-0.400686	-1.85572	-2.6401	-2.47072	-2.35846	-2.79486		GCLM_86	1095	-0.914179	-0.195729
GCLM_87	1096	0.201171	0.32828	-2.00128	2.18431	-0.566016	-1.32145		SLC7A11_37	2556	-0.174647	-2.31692	-2.6702	-2.26171	-2.89748	-2.94227		GCLM_87	1096	1.20757	1.32047
GCLM_88	1096	-1.81941	-0.385943	-1.68738	-1.02475	-0.745846	-0.963466		SLC7A11_38	2557	0.123362	0.8133	-1.93738	-1.78729	-2.13857	-2.11448		GCLM_88	1096	0.675795	-0.0030931
GCLM_89	1097	-0.985714	-0.661668	0.201286	-1.03515	2.22236	-1.32842		SLC7A11_39	2557	-1.53685	-1.60172	-2.29754	-2.6091	-2.98903	-3.02399		GCLM_89	1097	-0.0997435	-0.129042
GCLM_90	1098	-0.684527	-0.824109	-1.28288	0.74344	-1.88038	-1.10307		SLC7A11_40	2559	-0.694605	0.481555	-2.60675	-2.54659	-2.35946	-1.82835		GCLM_90	1098	1.66273	-1.60166
GCLM_91	1099	-0.392375	-0.670207	0.475849	-1.73656	0.133741	-1.34989		SLC7A11_41	2560	-1.41229	-1.51416	-2.6728	-2.57093	-2.80679	-2.95671		GCLM_91	1099	1.11416	-0.543676
GCLM_92	1100	-0.0877304	-0.927567	-1.31344	-0.70907	-0.954476	-0.999996		SLC7A11_42	2566	-0.258923	-1.14196	-1.31943	-2.46391	-2.87879	-2.90047		GCLM_92	1100	1.20953	-1.87586
GCLM_93	1103	-1.28926	-1.37851	1.51314	-0.510987	-0.191784	-0.505027		SLC7A11_43	2567	-1.81963	-2.24846	-2.71266	-2.60613	-3.00846	-2.95391		GCLM_93	1103	0.374196	-0.847419
GCLM_94	1104	-0.324516	-1.61971	-0.13796	1.16963	-1.17662	1.95499		SLC7A11_44	2567	-1.02	-0.79603	-2.58805	-2.44999	-2.85385	-2.89414		GCLM_94	1104	-0.028851	-1.86641
GCLM_95	1109	3.60052	1.94327	-1.45236	0.745605	1.48971	-0.149893		SLC7A11_45	2570	-1.69963	-1.73907	-1.93094	-2.55491	-2.73988	-2.84557		GCLM_95	1109	1.36536	-1.76322
GCLM_96	1110	-2.32636	-0.66062	-0.270897	-1.34091	-1.63587	-1.22084		SLC7A11_46	2570	-1.32539	-0.935714	-2.68123	-2.50019	-2.81899	-2.73342		GCLM_96	1110	0.565046	-0.191382
GCLM_97	1111	-0.812805	-1.82631	-0.130882	-1.36624	-1.38065	1.0333		SLC7A11_47	2570	-1.46168	-0.841853	-1.77324	-2.5201	-1.89033	-1.44684		GCLM_97	1111	-0.310752	1.77401
GCLM_98	1111	-1.27993	-1.27803	-1.54975	0.510205	1.37703	0.379346		SLC7A11_48	2575	-0.150684	-1.11836	-2.70044	-2.45627	-2.95219	-2.8495		GCLM_98	1111	0.628602	-1.14445
GCLM_99	1112	-0.657984	-0.703732	-1.50401	-1.49232	-0.701013	-0.952078		SLC7A11_49	2576	1.18835	-0.687831	-0.845745	-2.42563	-2.48497	-1.3447		GCLM_99	1112	0.652973	1.16213
GCLM_100	1112	-1.12994	2.14465	0.398646	-1.14146	-1.1929	-1.01903		SLC7A11_50	2583	-0.082306	-0.47817	-1.96213	1.51477	0.706893	0.844393		GCLM_100	1112	0.707872	-2.02685
GCLM_101	1113	1.09916	-1.65705	-2.53036	-1.43858	-1.09882	-1.19663		SLC7A11_51	2584	0.878115	1.3201	0.182179	-0.818301	-2.45421	-2.43598		GCLM_101	1113	0.572317	0.49124
GCLM_102	1113	-2.03434	-0.496592	-0.30088	0.533621	2.75874	-0.799755		SLC7A11_52	2591	-0.411969	-0.19878	-1.59949	-1.38405	-1.7511	-1.75372		GCLM_102	1113	-1.14701	-1.9129
GCLM_103	1113	-0.83004	-0.669021	0.183367	0.728866	1.52387	-0.985441		SLC7A11_53	2592	-2.86938	-2.6791	-2.59584	-2.3982	-2.60614	-2.77659		GCLM_103	1113	0.758951	-1.93967
GCLM_104	1115	-1.34385	-1.65671	-1.86071	-1.68023	-0.460356	-0.665433		SLC7A11_54	2598	0.252052	-2.16649	2.2718	1.69293	0.34642	-0.124675		GCLM_104	1115	-1.74157	1.54749
GCLM_105	1117	-1.58231	-1.18097	-0.0910014	-0.854808	-1.59179	-1.04625		SLC7A11_55	2606	-1.77277	-0.0653848	-2.78076	-2.57837	-3.02989	-0.211067		GCLM_105	1117	-0.470653	-1.8714
GCLM_106	1117	2.31837	-0.163752	-2.44375	-0.954396	-0.564193	-1.17368		SLC7A11_56	2608	-0.743466	-1.11579	-1.47053	-1.26251	-1.6584	-1.6001		GCLM_106	1117	0.885876	-1.95117
GCLM_107	1117	-1.32293	1.37712	-0.0272172	-1.22345	-1.33243	-1.04697		SLC7A11_57	2618	-1.07893	-1.40231	-1.20941	-1.4761	-1.83537	-1.82196		GCLM_107	1117	0.904972	-1.9782
GCLM_108	1117	3.4546	-0.908245	-1.25585	-1.03568	-0.985511	-1.02568		SLC7A11_58	2618	-2.18926	-1.28094	-2.51583	-2.45565	-2.83279	-2.90926		GCLM_108	1117	0.771774	-1.92575
GCLM_109	1118	-1.52035	-0.595715	1.14444	-0.881999	-0.714004	-0.858056		SLC7A11_59	2622	0.123603	0.429249	-2.12028	-2.27661	-2.51928	-2.69656		GCLM_109	1118	-1.69006	-1.85977
GCLM_110	1119	-1.55153	-1.50045	-0.479003	1.08194	-1.12555	-1.36208		SLC7A11_60	2622	-0.494207	0.225723	-2.3947	-2.33488	-2.65319	-2.75829		GCLM_110	1119	0.297304	-1.86727
GCLM_111	1119	-0.758927	-1.22197	1.25495	-0.998869		-0.930362		SLC7A11_61	2627	-2.56245	-0.731017	-2.49577	-2.41181	-2.70818	-2.73813		GCLM_111	1119	-1.20941	0.946828
GCLM_112	1119	-1.54324	-1.51217	-2.19286	-0.98975		-0.796138		SLC7A11_62	2629	1.08675	0.971373	-2.65319	-2.4034	-2.90451	-1.71771		GCLM_112	1119	0.504618	-2.11807
GCLM_113	1120	5.55549	2.72091	0.255627	0.0611844	0.594445	0.287877		SLC7A11_63	2630	-0.752601	0.0137848	-1.49049	-2.47764	-2.78791	-2.91337		GCLM_113	1120	1.22421	-0.439283
GCLM_114	1121	0.358089	-1.69499	-2.88766	-2.24935		-1.01146		SLC7A11_64	2630	0.801313	0.578022	-0.774671	-2.341	-2.79657	-2.2195		GCLM_114	1121	1.03005	-1.84915
GCLM_115	1121	0.491118	-1.25483	-1.5863	0.51822	-1.43079	-1.33163		SLC7A11_65	2634	0.79749	0.22382	-1.36852	-1.34894	-1.74062	-1.73189		GCLM_115	1121	-0.393444	3.30684
GCLM_116	1121	-0.43317	-0.863434	-1.88727	-1.1935	-1.4769	-1.13975		SLC7A11_66	2639	1.24708	2.60974	1.09965	-1.97089	1.05794	-2.37161		GCLM_116	1121	0.850808	-1.71246
GCLM_117	1121	3.55445	3.72887	0.677871	1.12928	-0.0435992	-0.27272		SLC7A11_67	2647	1.90529	1.9751	-0.544731	-1.05644	-0.260187	-0.68067		GCLM_117	1121	0.138488	0.534081
GCLM_118	1122	5.33084	5.0536	0.568939	0.672486	0.527311	0.247658		SLC7A11_68	2647	0.239324	0.783884	-1.22397	-2.08152	-1.12687	-1.65152		GCLM_118	1122	-1.82593	-1.92578
GCLM_119	1124	-1.04081	-1.0085	-1.75936	0.692326	-1.16138	-1.29069		SLC7A11_69	2654	-1.35209	-1.4533	-2.55428	-2.38634	-2.79961	-2.78171		GCLM_119	1124	-0.124806	-1.96826
GCLM_120	1124	0.449501	-0.983878	-1.69939	-1.86858	-1.42797	-1.18305		SLC7A11_70	2655	-1.0258	-1.01079	-2.6732	-2.34118	-2.86925	-2.90487		GCLM_120	1124	0.383293	-1.94731
GCLM_121	1125	-1.89744	-0.347411	-0.357742	-1.04181	-1.6979	2.39651		SLC7A11_71	2660	-0.692307	0.569419	-2.5343	0.877011	-1.37019	-1.00181		GCLM_121	1125	0.863476	-0.307354
GCLM_122	1126	-1.36888	-1.05267	-1.31858	0.558554	-1.50823	-0.323196		SLC7A11_72	2665	0.0167831	0.328119	0.376719	1.14661	-0.151745	0.616556		GCLM_122	1126	-1.02868	-1.85759
GCLM_123	1126	0.149754	-0.524668	-1.58562	-1.52538	0.859432	-1.0458		SLC7A11_73	2669	0.406676	0.865482	-1.67066	-1.43464	-1.75019	-1.78661		GCLM_123	1126	2.06611	-1.35439
GCLM_124	1126	-1.3428	-1.75891	-0.300852	1.27464	-1.30751	-0.837792		SLC7A11_74	2672	-1.27814	-1.74605	-2.58587	-2.45258	-2.6937	-2.89302		GCLM_124	1126	0.535919	-1.72603
GCLM_125	1127	5.12435	3.26375	-0.115664	-0.474889	-0.458356	-0.370342		SLC7A11_75	2674	-1.17814	-1.80958	-2.65095	-2.4876	-2.88461	-2.911		GCLM_125	1127	1.23282	1.32284
GCLM_126	1128	-0.963361	-1.57047	0.787455	1.12843	-1.94612	-0.274145		SLC7A11_76	2675	0.495317	-0.737638	-2.50534	-2.43534	-0.305479	-0.0490658		GCLM_126	1128	2.09862	0.0570962
GCLM_127	1128	-1.37324	-0.939068	-2.15048	-1.32919	-1.94442	-0.833265		SLC7A11_77	2677	0.659189	0.680159	0.231822	2.84334	1.92738	1.42154		GCLM_127	1128	-0.301736	-1.85342
GCLM_128	1129	0.336568	-1.18672	-1.96275	-0.872878	-1.77351	-1.18363		SLC7A11_78	2681	-0.610576	0.270275	-2.54842	-2.41497	-2.83494	-2.09508		GCLM_128	1129	-0.0586923	-1.77867
GCLM_129	1129	-0.945199	-1.4564	-0.148642	0.381234	0.606603	-1.23095		SLC7A11_79	2692	0.00626396	1.74689	-2.37014	-2.39935	-2.80048	-2.81628		GCLM_129	1129	-0.437069	-1.97261
GCLM_130	1129	-2.03946	-1.06461	0.77735	1.3141	-1.93249	-1.20865		SLC7A11_80	2694	-3.5002	-2.89087	-2.72706	-2.5158	-2.97457	-2.98641		GCLM_130	1129	1.07148	-1.29405
GCLM_131	1130	-0.863911	-0.144779	0.225285	-0.818122	-1.07208	2.15894		SLC7A11_81	2694	-1.0568	1.33045	-1.51739	-2.50762	-0.399906	-2.69515		GCLM_131	1130	-1.80134	-1.79822
GCLM_132	1130	-0.123851	-0.504405	-0.154498	1.82764	-1.36982	-1.17169		SLC7A11_82	2699	0.130684	0.26267	-0.898918	-1.37596	-1.23404	-1.8193		GCLM_132	1130	-0.0949622	-1.66684
GCLM_133	1131	-0.919802	0.77261	-1.74596	0.710605	-1.14917	-1.10863		SLC7A11_83	2700	-1.76665	-1.77971	-2.67367	-2.54142	-2.96229	-2.96855		GCLM_133	1131	-0.805661	-1.84242
GCLM_134	1131	-1.91143	-0.914074	-1.36944	2.16343	-0.363086	-1.23074		SLC7A11_84	2710	0.575745	-0.345455	-1.68474	-0.54704	-0.97252	0.175547		GCLM_134	1131	-0.802186	-1.89353
GCLM_135	1131	0.921409	3.41642	-0.955344	-0.559284	2.43603	-0.583992		SLC7A11_85	2717	1.34525	1.98666	-2.52704	-2.3917	-2.76679	-2.80956		GCLM_135	1131	-1.04146	-1.72305
GCLM_136	1133	1.04332	-1.54318	-1.88483	0.669649	-1.15349	-1.13269		SLC7A11_86	2720	-0.985749	-0.621745	-2.23468	-1.45699	-2.86824	-2.47688		GCLM_136	1133	-1.83014	-1.90874
GCLM_137	1133	-1.44981	-0.562184	0.18342	-1.6125	-0.83061	-1.01701		SLC7A11_87	2722	-2.50986	-3.40058	-2.62121	-2.43903	-2.71727	-2.66251		GCLM_137	1133	1.16897	-0.124558
GCLM_138	1134	-0.955445	2.61228	-1.07969	-0.809566	-0.0704828	-1.17719		SLC7A11_88	2731	-1.2058	0.578508	-1.71383	-1.49486	-1.90229	-1.86956		GCLM_138	1134	2.19998	-1.96504
GCLM_139	1136	0.443003	-1.57135	0.906806	-1.21653	-1.35731	-1.06755		SLC7A11_89	2732	-0.159868	-1.20228	-2.45693	-1.65635	-2.43108	-0.501646		GCLM_139	1136	0.568379	-1.82417
GCLM_140	1136	-0.826802	-1.36913	-1.53161	1.19856	-1.23657	-0.96765		SLC7A11_90	2738	0.599677	-0.35928	-2.24335	-2.61698	-2.85385	-2.87089		GCLM_140	1136	-1.28744	-1.95304
GCLM_141	1137	5.06475	-0.524042	0.111448	0.889738	-1.32079	-0.809045		SLC7A11_91	2751	0.327048	0.0412613	0.625905	0.545794	-2.75885	-2.81624		GCLM_141	1137	1.01054	-1.91347
GCLM_142	1137	-1.21831	-0.165701	-1.35959	-1.2065	-0.569531	-1.1781		SLC7A11_92	2753	0.837025	-0.474576	-2.67307	-1.56823	-2.81214	-2.88897		GCLM_142	1137	1.94093	-0.159818
GCLM_143	1138	-0.249265	-1.28565	-1.39242	-1.17166	-1.17081	-1.24805		SLC7A11_93	2753	-3.11209	-2.94274	-2.7947	-0.814533	-3.00451	-2.85346		GCLM_143	1138	0.360312	-1.84441
GCLM_144	1138	-0.607242	2.3037	-1.47639	1.10484	-1.10284	-1.08302		SLC7A11_94	2754	1.69353	2.20693	-1.88474	-2.29587	-2.70555	-2.74914		GCLM_144	1138	0.401118	-1.81185
GCLM_145	1139	4.36285	2.00222	-0.661398	-0.745148	1.95472	-0.476841		SLC7A11_95	2757	-0.910872	-0.542141	-2.33848	-2.50309	-2.86912	-2.87836		GCLM_145	1139	0.11207	-0.187407
GCLM_146	1139	6.05572	3.36621	0.302883	1.25351	0.720038	0.379848		SLC7A11_96	2759	-2.01714	-1.15369	0.341927	-2.2466	-2.9613	-3.06942		GCLM_146	1139	-1.79431	0.7439
GCLM_147	1140	-1.65404	-0.632917	-2.20319	0.365051	-1.12215	-1.25823		SLC7A11_97	2761	-0.557076	-1.03111	-2.70879	-1.93013	-2.88975	-2.97207		GCLM_147	1140	-0.353961	-1.79093
GCLM_148	1141	5.04138	1.0583	-1.23302	-1.08641	-0.918115	-0.94691		SLC7A11_98	2763	-0.925313	-0.780088	0.555526	1.63301	-2.68601	-0.961945		GCLM_148	1141	-0.46756	1.04757
GCLM_149	1141	1.29206	1.43801	-1.12482	-1.4816	-0.689452	-1.23502		SLC7A11_99	2764	-1.43298	-0.301311	-2.7178	-2.15277	-2.86041	-2.94076		GCLM_149	1141	0.399666	-0.403781
GCLM_150	1141	-1.00471	-0.185407	-1.50512	-1.45743	-0.984565	1.66209		SLC7A11_100	2769	1.6092	1.09773	-2.5111	-2.39712	-2.74512	-2.79496		GCLM_150	1141	-0.108979	-1.79505
GCLM_151	1143	2.41349	0.579109	-1.04096	-1.10141	-1.92666	2.01705		SLC7A11_101	2773	-0.862814	-1.45419	0.562942	-1.6117	-2.48637	-2.84931		GCLM_151	1143	0.591155	0.0367875
GCLM_152	1145	-1.14381	-1.28513	-1.31819	-1.06701	1.71179	-1.05364		SLC7A11_102	2777	-0.245779	-1.37978	-0.162832	-0.284747	-1.86953	0.696468		GCLM_152	1145	-0.393919	0.729016
GCLM_153	1145	-1.44089	-1.53791	-1.12721	-2.2906	-1.5619	-1.18437		SLC7A11_103	2778	1.08502	2.20844	-2.48193	-2.39959	-2.73563	-2.90704		GCLM_153	1145	-2.22575	-2.00224
GCLM_154	1146	-2.01284	-0.772002	-2.65866	1.32664	-1.858	-1.14702		SLC7A11_104	2786	0.824304	-0.907824	0.957295	1.56423	-2.58151	-2.70421		GCLM_154	1146	0.749327	1.6358
GCLM_155	1146	0.982456	0.249518	0.100666	-1.0427	-1.31428	-0.843388		SLC7A11_105	2788	0.104247	0.304028	2.79129	4.08872	-1.41872	-1.58076		GCLM_155	1146	1.79524	-0.975247
GCLM_156	1147	4.9714	3.47244	-0.192929	-0.410071	0.144934	-0.0730024		SLC7A11_106	2792	-1.41884	-1.95777	-1.36117	-1.40313	-1.71678	-1.75066		GCLM_156	1147	0.470647	-1.16486
GCLM_157	1147	-0.961435	-1.52111	-0.577853	-1.53812	-0.605976	-1.16595		SLC7A11_107	2806	-0.610421	-1.75893	-2.54265	-2.28547	-2.79345	-2.79079		GCLM_157	1147	0.2233	1.7743
GCLM_158	1148	-1.49611	-1.06766	-1.9537	-1.04984	-1.44409	-1.17681		SLC7A11_108	2810	0.613951	-0.888978	-2.71044	-2.5814	-2.98906	-2.95369		GCLM_158	1148	-1.94758	-2.15508
GCLM_159	1149	-0.6729	-1.19754	-1.58856	-1.8731	-1.98191	-1.07758		SLC7A11_109	2811	0.776435	0.690765	-2.71558	-2.48141	-2.95167	-2.90747		GCLM_159	1149	0.611273	-2.10283
GCLM_160	1150	-1.94282	-1.12362	-1.99824	0.755103	-2.127	-1.19763		SLC7A11_110	2812	-1.34755	-1.23712	-2.3173	-2.3138	0.66949	-1.26623		GCLM_160	1150	0.491218	-1.61251
GCLM_161	1150	-1.64112	-1.49357	-1.94542	2.80239	-1.52985	2.20147		SLC7A11_111	2812	-0.510598	0.268467	-0.3576	-2.28956	1.2135	0.622043		GCLM_161	1150	2.54539	-1.54039
GCLM_162	1151	0.0321143	-0.816756	0.269201	-1.24347	-1.24825	-0.935013		SLC7A11_112	2816	0.492947	0.0204133	-2.65158	-2.49719	-2.85564	-2.96388		GCLM_162	1151	-0.0913122	-2.24588
GCLM_163	1152	-1.07575	-1.12612	0.10714	0.484517	-1.77643	-1.34529		SLC7A11_113	2816	-0.781628	-1.98676	-0.941922	-2.2239	-2.64935	-1.41396		GCLM_163	1152	0.306634	-2.02655
GCLM_164	1153	-0.748807	-1.12329	-0.859071	-2.06423	-2.73711	-1.0723		SLC7A11_114	2817	-0.88085	1.32842	-2.56235	-2.41062	-2.79938	-2.83193		GCLM_164	1153	0.242631	-1.88975
GCLM_165	1153	-1.77281	-1.09737	-2.11325	-1.18453	-1.36145	-1.1585		SLC7A11_115	2823	-0.291469	-0.535914	-2.57957	-1.60647	-2.88077	0.35124		GCLM_165	1153	-1.87464	0.994537
GCLM_166	1154	0.469756	-0.55117	-0.406637	-0.92599	-0.90587	-1.10604		SLC7A11_116	2837	-0.955117	-0.478886	-2.67157	-2.55957	-2.86642	-2.90522		GCLM_166	1154	-0.42294	-1.78904
GCLM_167	1155	0.479963	-1.04282	1.11121		-1.08408	-1.10723		SLC7A11_117	2838	-0.0992326	0.529402	0.773925	0.0425342	-0.172966	-0.702599		GCLM_167	1155	-1.96199	-1.81855
GCLM_168	1155	-1.52294	-0.245056	-2.1235	-1.0951	-2.46893	-1.16622		SLC7A11_118	2841	-0.615931	-1.17004	-2.7373	-2.61696	-3.04863	-3.05047		GCLM_168	1155	-0.493114	-1.95276
GCLM_169	1157	0.847516	0.281473	-0.34248	1.7325	0.0993431	-1.03667		SLC7A11_119	2842	0.178886	0.0835751	-2.29111	-2.49763	-2.81995	-2.85149		GCLM_169	1157	1.0048	1.13703
GCLM_170	1157	5.79171	4.54599	1.4235	1.20346	0.429193	0.402301		SLC7A11_120	2847	0.238215	0.73707	-1.97245	-2.5244	-2.84354	-2.92185		GCLM_170	1157	1.16388	0.993129
GCLM_171	1157	-0.251176	-0.146583	0.189879	-1.19684	-0.787001	-1.2147		SLC7A11_121	2851	-0.771457	0.465981	-2.61404	-2.41266	-1.30663	-1.29654		GCLM_171	1157	0.519457	-1.12114
GCLM_172	1157	0.543009	1.61884	-2.47304	-1.6015	-0.963176	-0.975216		SLC7A11_122	2853	-3.06469	-1.15149	-2.44666	-2.36939	-2.65829	-2.71467		GCLM_172	1157	-0.660283	0.988984
GCLM_173	1160	6.40222	5.6655	0.837185	0.772476	0.867545	0.799725		SLC7A11_123	2855	0.122431	-0.264814	-0.420048	-1.75761	-1.26189	-0.731123		GCLM_173	1160	1.0406	1.51176
GCLM_174	1160	5.60774	5.17385	0.596317	0.762299	1.10538	0.644528		SLC7A11_124	2857	-1.09694	-1.08637	-2.62343	-2.4749	-2.89538	-2.8207		GCLM_174	1160	1.88771	-1.68651
GCLM_175	1161	4.77868	-0.227745	0.0084346	0.528529	-1.23086	-0.917702		SLC7A11_125	2860	-0.26967	1.3198	-1.27615	0.116204	-1.41397	-2.67583		GCLM_175	1161	1.2115	-1.89031
GCLM_176	1164	6.58633	1.61278	0.089497	0.042537	0.206075	1.55527		SLC7A11_126	2860	0.414817	0.253624	-2.57182	-2.33515	-2.41274	-2.29916		GCLM_176	1164	0.330961	1.46706
GCLM_177	1165	-0.837907	-1.04229	-1.6407	-1.29475	-1.48031	-1.28883		SLC7A11_127	2866	-2.07658	0.99835	-2.67879	-2.53339	-1.6595	-1.59484		GCLM_177	1165	0.277643	-0.139637
GCLM_178	1166	-1.54398	-0.332599	-1.69626	-1.10964	-0.981816	-1.25639		SLC7A11_128	2871	-2.51192	-2.44157	-2.6567	-2.5269	-2.8679	-2.86765		GCLM_178	1166	-1.25667	-1.76758
GCLM_179	1167	0.241675	-0.846292	-2.01932	-1.00715	-1.27594	3.07348		SLC7A11_129	2878	-0.261525	-0.530015	-2.21902	-2.48188	-2.83172	-2.80956		GCLM_179	1167	1.12711	-1.68286
GCLM_180	1171	-1.77192	0.557147	0.145122	0.933312	-1.77175	-1.358		SLC7A11_130	2881	1.12125	1.3294	-2.63745	-2.47378	-2.86634	-2.8444		GCLM_180	1171	0.971448	0.721915
GCLM_181	1172	4.91858	5.11582	0.651437	1.00129	0.854183	0.68621		SLC7A11_131	2889	-0.0238204	-0.267307	0.4455	-1.10033	-1.65985	-2.17346		GCLM_181	1172	-1.22937	-1.90809
GCLM_182	1174	5.37849	4.57739	-0.0476788	0.186509	0.73986	0.321951		SLC7A11_132	2889	-1.13601	-0.513999	-2.68934	-2.46314	-0.0889132	-1.59822		GCLM_182	1174	1.12638	-2.08202
GCLM_183	1174	-0.922183	-0.689595	-1.46637	0.463676	-0.835923	-1.12792		SLC7A11_133	2901	-0.740697	-0.580252	-1.81379	-1.64469	-0.766851	-2.61543		GCLM_183	1174	0.270069	-0.673
GCLM_184	1175	4.66967	4.19338	-0.415688	-0.145991	0.924146	-0.092377		SLC7A11_134	2901	-0.861156	-0.463805	-0.217866	-0.462693	-1.10146	-0.66914		GCLM_184	1175	-0.0140638	1.98033
GCLM_185	1175	0.0441724	3.70251	-0.0776306	-0.662474	1.08682	-0.817887		SLC7A11_135	2905	-0.328089	1.29351	-2.48013	-1.51567	-2.79512	-2.28433		GCLM_185	1175	1.5097	-1.7484
GCLM_186	1175	-0.695977	-0.931629	-1.79934	-1.08344	-1.07567	-1.24653		SLC7A11_136	2906	-0.966341	-0.113664	-2.62005	-1.26467	-2.89211	-2.87163		GCLM_186	1175	0.870387	-1.80515
GCLM_187	1176	-0.900925	-0.229689	-0.228585	0.504597	-1.45629	1.53017		SLC7A11_137	2908	1.9417	0.915518	-2.65968	-2.41988	-2.77838	-2.89887		GCLM_187	1176	-0.23837	-1.78736
GCLM_188	1180	-0.202231	-1.03494	-0.220604	1.0717	-2.65379	-1.0431		SLC7A11_138	2910	1.71383	-1.18634	-2.55693	-2.39981	-2.74933	-2.8212		GCLM_188	1180	0.62657	-1.85834
GCLM_189	1181	-0.920014	0.104244	-1.1915	-0.704215	-1.39254	2.58253		SLC7A11_139	2914	0.445098	1.02603	-2.56959	-2.33238	-2.71849	-2.65591		GCLM_189	1181	0.0179154	-0.910171
GCLM_190	1182	3.87495	0.441201	-0.892734	-0.565223	-0.591517	-0.477345		SLC7A11_140	2914	-1.73389	-0.308492	-1.27783	-2.50202	-2.85096	-2.99774		GCLM_190	1182	-0.212889	-2.05842
GCLM_191	1185	-0.766621	-1.52929	1.29335	-0.849572	-0.329038	0.283699		SLC7A11_141	2918	-0.189899	-0.22995	-1.83639	-2.34235	-2.692	-2.81167		GCLM_191	1185	0.731015	-2.01432
GCLM_192	1185	0.24506	0.630129	0.0430632	1.23953	-1.9792	-1.58211		SLC7A11_142	2921	-2.24099	-2.04191	-2.55332	-2.25535	-2.71388	-2.69621		GCLM_192	1185	-0.0208057	0.624666
GCLM_193	1185	-1.38915	-0.734234	0.959083	1.21853	-2.03555	-1.29393		SLC7A11_143	2922	-0.326004	-0.179523	-2.60473	-2.44472	-2.83981	-2.82378		GCLM_193	1185	-1.73872	-1.88119
GCLM_194	1187	-0.370954	-1.24805	-3.20543	3.15236	-0.708573	-1.25084		SLC7A11_144	2926	-0.446396	0.567213	-2.68278	-2.48579	-2.92731	-2.45774		GCLM_194	1187	-0.787103	0.0897537
GCLM_195	1187	-1.8141	-1.19821	0.403362	-1.3551	-2.52144	2.14484		SLC7A11_145	2927	-1.94932	-2.56991	-2.69961	-2.48846	-2.84026	-2.66861		GCLM_195	1187	-0.113798	-1.8635
GCLM_196	1188	0.188161	1.12342	-1.94249	-1.45144	-1.35042	-1.236		SLC7A11_146	2928	0.610928	0.37351	-2.56735	-2.37713	-2.46258	-2.77962		GCLM_196	1188	0.354028	-1.87907
GCLM_197	1189	-1.02581	-1.96693	-0.432379	0.979976	-1.77725	-1.25436		SLC7A11_147	2928	-1.59258	-1.92317	0.916728	2.25611	-0.853265	-0.723165		GCLM_197	1189	0.314641	1.30584
GCLM_198	1190	-1.18044	-0.600071	0.725155	-1.6203	1.88665	1.10969		SLC7A11_148	2929	1.3073	2.1043	-2.54856	-2.3559	-2.72294	-2.81478		GCLM_198	1190	0.161746	0.735841
GCLM_199	1191	-0.0294682	0.906937	-1.89622	-1.14227	-1.16387	-0.998491		SLC7A11_149	2933	-1.06268	-1.37546	-2.50394	-2.07261	-0.250507	0.119152		GCLM_199	1191	0.324143	-0.70713
GCLM_200	1193	-1.92648	-1.80374	0.299686	-1.70178	-1.15479	0.286425		SLC7A11_150	2933	-0.8446	-0.544628	0.855105	-1.65099	-1.15116	-1.16518		GCLM_200	1193	0.970809	1.07331
GCLM_201	1193	-1.28159	2.54543	1.56907	1.27391	-0.963023	1.21078		SLC7A11_151	2934	2.27433	1.81941	-2.50473	-2.36751	-2.36628	-2.73459		GCLM_201	1193	-0.761481	0.0998561
GCLM_202	1198	-0.357004	-0.0909587	-1.46042	0.685879	-1.39168	-1.09599		SLC7A11_152	2934	-0.911459	0.0664764	-2.486	-2.3974	-1.0088	-0.18105		GCLM_202	1198	-0.466268	1.30803
GCLM_203	1198	6.48799	5.45475	1.08771	1.22758	1.39968	1.19647		SLC7A11_153	2936	0.119076	0.442329	-2.63777	-2.21539	-0.265813	-1.72781		GCLM_203	1198	-1.0635	-1.74371
GCLM_204	1199	-0.88523	0.993989	0.0212774	-1.4237	-0.803764	-0.623339		SLC7A11_154	2943	0.800643	-0.95688	-2.52932	-1.73951	-2.84835	-2.42376		GCLM_204	1199	-0.050964	1.30778
GCLM_205	1200	4.83038	3.65358	0.011453	-0.428299	-0.13368	-0.206842		SLC7A11_155	2948	0.0238692	0.303176	-2.61392	-2.56662	-1.47389	-2.9667		GCLM_205	1200	-1.84964	-2.27861
GCLM_206	1200	-1.34128	-0.413718	0.121855	-0.563078	0.124351	-0.673028		SLC7A11_156	2948	-2.42559	1.05854	-2.40611	-2.24378	-2.63801	-2.57673		GCLM_206	1200	-0.513457	-1.99035
GCLM_207	1201	3.97899	-1.54227	-0.890858	0.591343	0.0230965	-1.02022		SLC7A11_157	2953	-0.644732	0.332215	0.894291	0.554796	-0.875612	0.95391		GCLM_207	1201	0.741354	-1.79832
GCLM_208	1204	-0.209165	-0.666494	1.56449	-1.13318	-1.41184	-1.15014		SLC7A11_158	2953	1.82309	2.61196	0.576232	-1.23525	-2.55564	-0.170534		GCLM_208	1204	1.52458	1.33643
GCLM_209	1205	-1.10364	-0.223478	1.15954	0.992197	-0.480409	-0.765812		SLC7A11_159	2958	-2.50604	-0.533291	-2.77615	-2.5748	-2.64749	-3.00188		GCLM_209	1205	0.577329	1.628
GCLM_210	1205	0.990472	-0.737917	-0.0703729	-1.42839	-0.859954	1.97117		SLC7A11_160	2959	0.337609	0.613935	-2.67178	-2.44414	-2.82777	-2.8897		GCLM_210	1205	0.413434	-1.77075
GCLM_211	1206	-1.03012	2.71549	0.761973	-0.543218	-0.952378	-1.18682		SLC7A11_161	2960	-0.168195	-0.76371	-2.64115	-2.42123	-2.8304	-2.88292		GCLM_211	1206	-0.383135	-1.68671
GCLM_212	1206	-1.65147	-0.870908	0.585106	0.579717	-1.06741	-1.28199		SLC7A11_162	2960	1.11209	0.144047	-1.94396	-1.76626	0.239337	1.28779		GCLM_212	1206	1.0718	-1.70307
GCLM_213	1207	-0.667521	-0.497008	-0.25661	1.0747	-1.10911	-1.25687		SLC7A11_163	2964	2.09424	1.47503	0.498186	2.43827	0.418745	0.624141		GCLM_213	1207	1.93089	0.633638
GCLM_214	1208	-0.590287	-1.46054	-1.16247	1.00106	-1.27281	-0.997633		SLC7A11_164	2965	-0.155252	1.07725	-2.68972	-2.56594	-2.81234	-2.86982		GCLM_214	1208	0.154063	0.436681
GCLM_215	1209	2.74377	-0.928902	1.52707	-1.37248	0.757795	-1.01039		SLC7A11_165	2971	-1.3158	-1.8416	-0.427789	-1.91377	-1.08818	-2.71123		GCLM_215	1209	1.10846	-1.69084
GCLM_216	1210	-1.82296	-1.53681	0.435219	-1.32821	-1.5164	-1.19918		SLC7A11_166	2975	2.68756	1.52282	-2.31022	0.794099	0.303224	-0.544801		GCLM_216	1210	1.20582	-1.84114
GCLM_217	1211	3.07765	2.35316	0.262032	-1.00795	2.45779	-0.0178155		SLC7A11_167	2982	0.869154	1.74837	-2.41905	-0.724808	-2.68913	-2.58782		GCLM_217	1211	0.35627	-0.0385222
GCLM_218	1211	3.26943	1.87167	-1.30785	1.09758	-0.184902	-0.946482		INTRA_1	3100	1.79384	1.8153	-1.06538	-0.921838	-1.2844	-1.24013		GCLM_218	1211	2.16867	-1.42368
GCLM_219	1212	1.89638	0.765162	0.385249	1.74753	-0.643168	-1.17524		INTRA_2	3101	-0.98455	-1.19007	-1.74721	-1.43964	-1.53539	-2.04645		GCLM_219	1212	0.87059	-1.67163
GCLM_220	1214	-2.32469	-1.25733	-1.63363	0.616858	-1.91717	-1.07648		INTRA_3	3102	3.28713	2.2596	-0.029576	1.62953	0.768167	0.277769		GCLM_220	1214	1.50765	-2.01833
GCLM_221	1214	-0.929831	-1.10611	-1.26011	0.440746	-1.06489	-0.967319		INTRA_4	3103	-1.16566	-1.21199	-0.783494	-1.16753	0.735498	-0.455141		GCLM_221	1214	0.818989	1.10715
GCLM_222	1215	-0.0424529	-0.397448	-1.35387	-1.62756	-1.39593	-0.998473		INTRA_5	3104	-0.621247	-0.899022	-1.61295	-1.59695	-2.02251	-1.96957		GCLM_222	1215	1.12101	-1.57456
GCLM_223	1215	-1.03632	1.05099	-1.35404	0.622079	0.7038	0.518343		INTRA_6	3105	-1.33465	-0.744638	0.725977	2.00786	0.894704	0.461671		GCLM_223	1215	1.61494	-1.73957
GCLM_224	1215	1.46056	-1.22186	0.8832	1.01683	-1.30988	-1.41356		INTRA_7	3106	-0.115726	0.667549	0.381051	1.12189	0.7747	0.614984		GCLM_224	1215	-1.14267	3.20339
GCLM_225	1216	-1.66189	1.43052	-0.314281	0.628419	-1.3872	-0.890208		INTRA_8	3107	0.311272	0.581299	0.233636	-0.0613347	0.436519	0.514787		GCLM_225	1216	0.511725	0.401275
GCLM_226	1218	-1.05465	-0.606652	0.185332	-1.69168	-1.46508	-1.08767		INTRA_9	3108	-0.0474465	-0.163687	-0.0323314	0.435193	0.0946827	0.621347		GCLM_226	1218	1.0226	0.260755
GCLM_227	1218	-0.101268	-0.606147	-1.59835	1.07541	-1.09175	-0.0825372		INTRA_10	3109	-0.103441	-1.13345	0.253255	-0.215227	-0.851223	-1.31568		GCLM_227	1218	-1.38518	-0.604274
GCLM_228	1219	0.151318	-1.85233	-2.01702	0.756135	0.244645	-1.65608		INTRA_11	3110	1.37963	1.46863	-0.706648	-0.258637	0.0747381	1.01565		GCLM_228	1219	0.333445	0.502362
GCLM_229	1220	0.930717	-0.477321	-0.0932847	1.02815	-1.50394	-1.36303		INTRA_12	3111	0.126947	-0.290394	2.11797	1.32657	0.748407	-0.137334		GCLM_229	1220	-0.805791	-1.77159
GCLM_230	1221	2.69633	1.03542	1.12129	1.27307	3.57507	-0.528871		INTRA_13	3112	-1.40991	-0.905793	0.785471	0.238272	-0.453483	-1.43903		GCLM_230	1221	-0.558167	-1.87524
GCLM_231	1221	7.08102	6.24845	1.52475	1.37436	1.80106	1.28828		INTRA_14	3113	1.293	0.909185	1.73614	0.410182	0.410532	0.00050411		GCLM_231	1221	0.631954	-0.897369
GCLM_232	1222	-0.0158837	0.20591	-1.32884	-1.27862	-0.204014	-0.857202		INTRA_15	3114	-0.131575	-0.997341	-1.5034	-0.0124368	0.188962	0.659608		GCLM_232	1222	-1.77913	1.77481
GCLM_233	1223	2.73723	1.86906	-0.573948	-0.554217	-0.374534	0.518143		INTRA_16	3115	-0.939084	-0.621482	0.202243	-0.424835	1.07048	-0.0930628		GCLM_233	1223	-1.26958	2.63455
GCLM_234	1224	-1.41336	0.694993	-2.52072	0.558728	-1.00658	-1.04311		INTRA_17	3116	-1.25843	-1.41279	-1.92928	-1.73701	0.155488	-0.705769		GCLM_234	1224	0.935754	0.215972
GCLM_235	1224	-1.68073	-1.71703	-1.69661	1.13667	-1.18121	-0.937639		INTRA_18	3117	-0.600554	0.243032	-0.140315	1.53983	1.22674	0.833188		GCLM_235	1224	-0.134811	1.79217
GCLM_236	1228	6.67097	5.53111	1.34989	0.938874	1.28705	0.886154		INTRA_19	3118	0.634337	0.864776	0.591438	1.05668	1.25176	0.245154		GCLM_236	1228	1.03919	-1.67818
GCLM_237	1231	3.93973	-1.16942	-1.2824	-1.19201	-1.47529	-0.788058		INTRA_20	3119	0.0426445	0.365902	0.975618	-1.37521	-1.415	-1.14726		GCLM_237	1231	0.348316	-1.89576
GCLM_238	1233	-1.49465	-1.0476	-2.04418	0.8271	-0.200423	-1.28471		INTRA_21	3120	-0.430313	-0.0352295	-1.24228	-0.0048992	1.3178	-0.186746		GCLM_238	1233	0.829935	-0.924327
GCLM_239	1234	5.66176	1.02063	-0.717302	1.26435	0.557664	-0.488463		INTRA_22	3121	-0.363126	0.0754735	0.512327	0.453035	0.00739662	0.00927411		GCLM_239	1234	0.340822	-1.8437
GCLM_240	1234	6.39923	1.29932	-0.513403	1.24088	0.0290249	-0.193396		INTRA_23	3122	-0.733484	0.11062	-0.881883	-1.5414	0.84866	-1.10101		GCLM_240	1234	-2.04199	0.384504
GCLM_241	1238	2.85209	2.3565	-1.2553	-0.26408	-0.0312878	-0.365067		INTRA_24	3123	0.203494	0.694238	0.350955	-0.190532	0.331163	0.409658		GCLM_241	1238	-1.96721	0.288841
GCLM_242	1238	-1.55893	1.94964	-0.999503	-0.866671	-1.12444	-1.19766		INTRA_25	3124	-0.542078	-0.80877	0.823001	-1.4189	-0.922349	-1.20708		GCLM_242	1238	0.827406	-0.143295
GCLM_243	1239	-1.34423	-1.05848	-1.46577	0.80951	-0.971057	-1.11475		INTRA_26	3125	1.98157	-0.0058012	1.21137	0.0747951	2.41904	1.08985		GCLM_243	1239	0.0350769	-1.79235
GCLM_244	1242	-1.78102	-0.431572	-1.57302	-1.13953	0.480789	-0.82875		INTRA_27	3126	0.357506	0.851627	-0.0788047	-1.13449	-0.831932	-0.873215		GCLM_244	1242	0.426886	0.400074
GCLM_245	1242	-1.58618	-1.39716	-1.79485	-1.62462	-1.216	2.23109		INTRA_28	3127	1.01242	0.998651	0.215231	0.791376	-2.00916	-0.92972		GCLM_245	1242	0.305196	-1.98728
GCLM_246	1243	4.30837	3.66863	-0.537435	0.531833	-1.05729	-0.312534		INTRA_29	3128	0.969255	0.938307	-0.131609	1.06297	-0.357694	-0.534296		GCLM_246	1243	1.14047	0.0880511
GCLM_247	1243	3.07042	-0.460738	-1.78232	1.1047	-0.655516	-0.786251		INTRA_30	3129	0.316045	-0.112398	-0.418599	0.937542	0.150044	0.644228		GCLM_247	1243	0.724563	-1.65318
GCLM_248	1244	-0.988799	-0.568657	3.07831	0.415812	-0.457831	-1.29956		INTRA_31	3130	-1.67819	-1.41539	0.784333	-0.826404	-0.164614	-0.782793		GCLM_248	1244	1.13221	-1.8716
GCLM_249	1247	7.34645	4.52197	1.65962	2.30554	1.53228	1.09018		INTRA_32	3131	0.963044	1.81144	-1.31517	-1.53343	-1.0663	-0.969355		GCLM_249	1247	0.182246	-1.9038
GCLM_250	1247	4.50282	4.25353	-0.289179	-0.391205	0.299213	-0.143989		INTRA_33	3132	-0.0659727	-0.126585	0.264212	-0.929202	0.134622	0.995125		GCLM_250	1247	-0.595236	-1.86241
GCLM_251	1248	-1.51118	-0.0383554	-1.5937	-1.5322	-2.16336	-1.3372		INTRA_34	3133	-0.120561	0.390215	2.13484	-0.355737	1.2713	0.0126912		GCLM_251	1248	0.581112	0.755155
GCLM_252	1248	-1.37085	-1.52043	-2.16366	-1.26292	-1.0027	-0.977425		INTRA_35	3134	-0.0003263	0.0948325	-0.311266	0.620253	-1.15636	-1.07134		GCLM_252	1248	-1.92741	-0.107188
GCLM_253	1249	-1.5277	-1.32797	-1.87708	-1.26229	-0.680828	-1.01258		INTRA_36	3135	1.05601	0.419458	-1.4628	0.398027	-0.861174	-0.653017		GCLM_253	1249	0.942012	-1.87647
GCLM_254	1251	2.05125	-0.308004	-1.81371	-1.04489	-1.08875	-1.29965		INTRA_37	3136	-1.12765	-0.772561	-1.57695	-1.45954	0.548163	-0.180701		GCLM_254	1251	1.7227	2.6063
GCLM_255	1252	0.678986	-0.444737	0.885189	-1.36342	-1.21685	-1.15038		INTRA_38	3137	0.663166	0.998578	1.44396	-0.807883	-0.220171	0.685013		GCLM_255	1252	1.02585	-1.92913
GCLM_256	1252	1.13014	-1.63163	0.194367	0.580334	-0.893507	-1.27661		INTRA_39	3138	0.333941	1.50908	-0.97257	0.932193	-0.364739	-0.641362		GCLM_256	1252	1.04313	1.67494
GCLM_257	1253	-1.27384	-0.95827	-1.64831	0.433813	-1.06027	-1.08753		INTRA_40	3139	0.0587903	-0.0285521	-0.350758	-1.01615	-0.142989	-0.51741		GCLM_257	1253	-1.79444	0.294215
GCLM_258	1254	0.224866	-0.143074	-2.1146	-0.876272	1.02347	-0.883437		INTRA_41	3140	-1.20262	-0.676104	1.12143	-0.0491052	0.539413	1.7484		GCLM_258	1254	0.44222	-0.0517846
GCLM_259	1255	0.542694	-1.10323	-1.93542	-0.638496	-0.878367	-0.748466		INTRA_42	3141	1.1141	1.47186	0.409378	-1.44428	0.554925	0.977566		GCLM_259	1255	-1.59629	-1.75924
GCLM_260	1255	-1.64383	-0.952618	0.95395	1.68378	-1.46088	-0.924953		INTRA_43	3142	0.864248	1.24136	0.530272	0.27495	0.225272	0.255851		GCLM_260	1255	0.282283	-2.00653
GCLM_261	1256	-0.947036	3.25566	-0.406603	0.652142	-1.05964	2.2905		INTRA_44	3143	-1.38244	-1.79006	-1.17217	0.232247	-0.884452	-2.1525		GCLM_261	1256	0.375404	-2.00875
GCLM_262	1256	-1.83973	-1.92263	-1.66353		-0.630832	-1.45228		INTRA_45	3144	-1.27385	-0.901431	-0.692787	0.298687	0.777002	0.598535		GCLM_262	1256	0.817089	-0.744863
GCLM_263	1258	-1.71903	-1.2909	-1.53309	1.13486	-1.06115	-1.0615		INTRA_46	3145	-0.121717	-0.349055	-1.44788	-0.819288	1.20673	0.858777		GCLM_263	1258	0.467475	1.21636
GCLM_264	1259	-0.160047	1.25038	0.160799	-1.34587	-1.35868	-1.02638		INTRA_47	3146	-0.597529	0.0863239	0.219483	-0.552729	-0.46314	-0.903801		GCLM_264	1259	1.13089	1.53763
GCLM_265	1260	2.83159	3.45554	-1.45472	-0.846942	-0.84538	-0.574916		INTRA_48	3147	1.11248	0.448242	1.51557	0.154502	1.28488	0.891039		GCLM_265	1260	1.10293	0.58687
GCLM_266	1261	0.596373	3.45894	0.729731	0.702571	0.94372	-0.175465		INTRA_49	3148	-1.70962	-2.00408	-0.0532685	-1.3976	-1.47569	-1.05364		GCLM_266	1261	0.909973	-1.65283
GCLM_267	1261	-1.08445	1.0369	-2.3115	-2.06078	-1.54194	-1.03176		INTRA_50	3149	0.267487	0.0213514	0.255631	-0.042305	-0.285353	0.459839		GCLM_267	1261	-0.0643639	-1.86781
GCLM_268	1261	-0.879617	1.83376	-0.969264	1.77581	-0.785561	-0.92929		INTRA_51	3150	0.418425	0.553681	1.02466	-0.756046	-0.858681	0.0161686		GCLM_268	1261	-0.228696	-1.23571
GCLM_269	1265	-0.14325	2.09211	-1.37541	0.754467	-1.09436	-1.23524		INTRA_52	3151	1.74303	1.04993	0.174421	-1.43339	-0.770248	0.10766		GCLM_269	1265	-1.15704	-2.10598
GCLM_270	1267	0.332794	-0.743394	0.212367	-0.90248	0.0973191	-1.26867		INTRA_53	3152	-0.0413879	0.570378	-1.33949	-0.841551	0.33076	0.200937		GCLM_270	1267	0.14755	-1.94866
GCLM_271	1272	-1.44588	-0.715675	-2.06042	-1.71489	-0.941041	0.649975		INTRA_54	3153	1.97889	0.403578	-1.45176	-1.35381	-0.234273	0.295509		GCLM_271	1272	-1.7371	-1.86976
GCLM_272	1272	0.116166	-0.0786373	-1.63515	-0.894143	-1.47525	0.362012		INTRA_55	3154	0.313883	-0.661701	1.31563	1.31222	0.573381	1.17434		GCLM_272	1272	2.01223	-1.79126
GCLM_273	1273	0.420018	-0.899704	-2.00635	-0.996199	-0.330458	0.756604		INTRA_56	3155	-1.63164	-2.15455	0.289842	0.209435	0.305932	-0.490915		GCLM_273	1273	0.153831	0.186631
GCLM_274	1274	-0.97971	3.15946	-1	-1.031	-0.845883	-0.617633		INTRA_57	3156	-0.678759	0.456983	-0.141544	-0.692706	0.901923	0.941629		GCLM_274	1274	0.291903	0.761006
GCLM_275	1275	-0.70766	-0.221284	-1.59411	-1.25542	-0.71206	-1.48751		INTRA_58	3157	0.547804	0.399759	-0.464638	-0.31863	-2.1703	-1.84565		GCLM_275	1275	0.63664	1.67438
GCLM_276	1277	-1.10104	-0.64356	-3.26142	-1.03746	-1.30862	-0.859516		INTRA_59	3158	1.9788	1.24944	-2.39264	-0.700619	-2.49738	-2.65283		GCLM_276	1277	0.244014	-0.0199038
GCLM_277	1285	3.69627	-1.02099	-1.27213	-0.949423	2.0224	-0.242019		INTRA_60	3159	-0.487678	-0.0191141	0.0894581	0.337882	-0.584102	0.169907		GCLM_277	1285	0.215496	3.12135
GCLM_278	1286	-1.27943	-1.5922	-0.537295	0.288513	-1.80178	-1.14572		INTRA_61	3160	0.513699	2.00846	-1.02912	-0.0470608	0.0244272	0.919734		GCLM_278	1286	0.470823	-1.83243
GCLM_279	1287	-1.12411	-1.83003	-3.37395	0.969933	-1.41107	-1.33805		INTRA_62	3161	0.0663669	-0.307612	0.122303	-0.27596	0.039772	0.0471927		GCLM_279	1287	-1.51007	-2.06927
GCLM_280	1288	-1.32687	3.01783	-0.0795917	0.747878	-0.768882	-0.897532		INTRA_63	3162	1.11513	0.751731	-0.851552	0.102595	-1.53017	-0.300648		GCLM_280	1288	-0.152202	-1.73728
GCLM_281	1288	3.46333	4.11826	-0.470999	1.53827	1.50911	-0.262983		INTRA_64	3163	0.511102	0.210662	-0.673228	-0.452717	-0.615981	-0.592904		GCLM_281	1288	-0.668873	-2.00235
GCLM_282	1289	-0.0409657	-1.06442	-0.0982507	1.21705	-1.17418	-1.58364		INTRA_65	3164	0.165955	0.378291	0.0964655	1.5228	0.0539423	0.518876		GCLM_282	1289	-0.0069367	-0.0718436
GPX4_1	1291	-0.6866	-0.442666	-0.382197	1.65174	-1.43269	-1.02889		INTRA_66	3165	-0.907603	-0.265761	-1.99547	-1.95798	1.06091	2.0814		GPX4_1	1291	0.688565	-0.381817
GPX4_2	1292	-0.736208	2.94125	0.191421	-0.694033	-0.28341	-0.786422		INTRA_67	3166	0.595311	-0.0347296	0.953986	-0.690293	0.813679	0.158395		GPX4_2	1292	1.31324	-1.78077
GPX4_3	1293	-0.106097	4.30078	-0.525234	-0.0436648	-1.33503	-0.259993		INTRA_68	3167	-1.34755	-1.38647	-1.10904	-1.33937	-1.84277	-0.107334		GPX4_3	1293	-0.37214	-0.878286
GPX4_4	1293	-0.854978	-1.18288	-1.52055	-1.09523	-0.821851	0.758601		INTRA_69	3168	-1.22438	-1.11461	0.387926	0.0846545	0.495114	0.803822		GPX4_4	1293	-1.88205	-1.57072
GPX4_5	1293	-1.27737	-0.957444	-1.36183	-1.33645	-0.211729	-0.224774		INTRA_70	3169	-0.123276	0.172849	1.18926	1.2763	-0.0580838	0.784191		GPX4_5	1293	1.32776	0.762771
GPX4_6	1294	-1.24647	0.0924283	-1.99966	1.6518	-0.159891	-0.531101		INTRA_71	3170	-0.38142	0.706905	-2.41387	-0.381841	-2.76714	-0.73983		GPX4_6	1294	-1.79506	-2.05614
GPX4_7	1295	-0.896228	-1.26394	-0.720032	-0.928569	-0.465355	-0.628909		INTRA_72	3171	-1.6474	-1.69119	-1.15561	-0.533013	-0.280324	-0.436412		GPX4_7	1295	-0.327699	-1.88365
GPX4_8	1295	1.29852	0.428844	-1.1696	-0.798954	-1.05141	-0.814445		INTRA_73	3172	0.506958	-1.31883	1.35355	0.00773808	-1.31176	1.55255		GPX4_8	1295	0.0151897	-0.383784
GPX4_9	1296	-1.52795	-0.433456	-1.14968	-1.15736	-0.660962	-1.06519		INTRA_74	3173	-1.39302	-1.60691	-0.610837	-1.56965	-2.82417	-1.8845		GPX4_9	1296	0.0403859	-1.66949
GPX4_10	1299	-1.64961	-1.26044	-1.90117	-1.71438	-0.940488	-1.12452		INTRA_75	3174	1.24087	1.11644	-1.22417	0.79252	-2.30289	-2.60817		GPX4_10	1299	0.566972	-0.590853
GPX4_11	1299	-0.334258	-1.50389	-1.70892	1.2586	-0.993344	-1.13868		INTRA_76	3175	0.434602	0.449807	0.623531	1.25326	-0.46256	0.923448		GPX4_11	1299	1.43124	-1.7262
GPX4_12	1300	1.33636	-0.995697	-1.39804	1.09789	-0.0857365	-0.67847		INTRA_77	3176	-0.513955	-0.325463	1.30097	1.70335	-0.3092	-0.0107963		GPX4_12	1300	-0.893559	-1.87641
GPX4_13	1304	-1.34782	-0.962187	-1.88847	-1.40583	-0.890277	-1.04791		INTRA_78	3177	0.269773	0.893938	1.27827	1.80091	1.73842	1.47814		GPX4_13	1304	-0.658377	-2.07829
GPX4_14	1304	-0.155326	-1.11558	-1.39807	-1.12575	-1.25941	-1.10605		INTRA_79	3178	-1.21463	-1.85617	2.34704	-1.49509	1.07021	-0.254173		GPX4_14	1304	1.12352	-1.85355
GPX4_15	1305	-1.46249	-0.092447	-2.49645	-1.19863	-0.840061	-1.04705		INTRA_80	3179	0.261019	0.228794	0.309681	1.68705	-1.59642	-1.1277		GPX4_15	1305	0.335318	0.520036
GPX4_16	1308	-0.725958	-1.06457	-0.264889	-1.58522	-0.548935	-0.017863		INTRA_81	3180	-0.293296	-0.873741	-0.93077	-2.28781	-2.69194	-1.92147		GPX4_16	1308	-1.15528	-1.91084
GPX4_17	1308	-0.415413	-1.16512	0.893254	-1.61458	-1.38193	-0.753112		INTRA_82	3181	1.04535	-1.13788	-2.35002	-2.29384	-0.0501373	0.620134		GPX4_17	1308	0.0108029	-2.02761
GPX4_18	1309	-1.29787	-0.387596	-1.55482	-0.939559	-1.11958	-0.916072		INTRA_83	3182	0.0945447	0.0767711	-0.640667	-1.13615	-0.458435	0.614031		GPX4_18	1309	-0.0817072	-1.91361
GPX4_19	1311	-1.68077	0.00337908	1.09464	-1.61523		-1.35426		INTRA_84	3183	-0.838235	-0.867331	-0.281729	-1.30546	1.13855	1.18478		GPX4_19	1311	-1.75144	-1.91894
GPX4_20	1311	-0.899529	0.0350883	-0.699736	1.66132	-1.34947	-0.795313		INTRA_85	3184	-1.48507	-0.857936	1.11581	1.62301	0.978551	0.553694		GPX4_20	1311	-0.529181	-1.67163
GPX4_21	1313	-1.45004	0.198173	0.542742	1.05346	-1.17202	-1.03374		INTRA_86	3185	2.46561	0.801845	-1.30672	-1.80204	0.753384	1.56572		GPX4_21	1313	0.0446521	-2.00735
GPX4_22	1319	-1.70684	-1.07586	-1.72369	1.47435	-1.23467	0.786649		INTRA_87	3186	-0.661122	-0.902142	-1.2323	-0.191145	0.829431	1.09585		GPX4_22	1319	-0.249669	0.610172
GPX4_23	1320	3.11791	-1.21557	-1.51957	1.57754	-0.820952	-0.623761		INTRA_88	3187	0.73386	-0.222624	0.894361	0.47881	0.896149	-1.41996		GPX4_23	1320	0.553407	-2.09224
GPX4_24	1321	-1.13356	0.253617	-1.39581	-0.480781	-1.43412	-0.733823		INTRA_89	3188	-0.266155	-0.517281	1.27337	-1.40529	0.0486567	0.705149		GPX4_24	1321	0.181604	0.178146
GPX4_25	1322	-1.19065	0.789097	-2.12857	1.20375	-0.277256	-1.20202		INTRA_90	3189	0.131407	-0.681901	-0.557185	0.899614	0.333843	-0.171225		GPX4_25	1322	0.240419	0.849937
GPX4_26	1323	-0.0774049	-0.606412	0.802151	0.403872	-0.30332	-0.984589		INTRA_91	3190	-0.108213	-0.120856	0.615153	0.779622	-1.60561	-1.45457		GPX4_26	1323	0.750429	0.405746
GPX4_27	1323	-1.8933	-1.54751	-1.47078	-0.841896	-1.09772	-1.16082		INTRA_92	3191	-0.585472	-0.935177	-1.51103	1.23333	1.46726	0.32376		GPX4_27	1323	0.664756	-2.03602
GPX4_28	1324	-0.947284	1.26331	-1.53608	-0.810514	-1.06388	-0.94426		INTRA_93	3192	0.516984	0.5579	-0.987203	1.1884	1.33433	2.36479		GPX4_28	1324	-1.88658	0.954687
GPX4_29	1325	-1.20268	-0.337908	1.13097	-1.21132	-0.397975	-1.11335		INTRA_94	3193	0.169536	-0.23483	-0.329892	0.686515	-1.64418	0.124913		GPX4_29	1325	0.540681	-0.0556259
GPX4_30	1328	-1.12539	-0.767285		-0.567068	-1.12252	-0.644995		INTRA_95	3194	-1.86395	-1.61163	-0.399904	1.30678	-0.990116	-1.57301		GPX4_30	1328	-0.931384	-0.022269
GPX4_31	1328	-0.827521	-1.14321	-1.47286	-1.46602	-0.900536	-0.955365		INTRA_96	3195	-1.20472	-1.13422	-2.15737	0.775632	0.494537	0.0833817		GPX4_31	1328	0.732813	-0.73453
GPX4_32	1328	-0.692177	0.878417	-2.11619	0.785644	-1.68531	-0.807435		INTRA_97	3196	-0.933963	-1.21867	-0.200747	1.36851	-2.49234	0.337011		GPX4_32	1328	-0.0837136	-1.84446
GPX4_33	1329	-1.60157	-1.61105	-2.02923	-1.01552	-1.28496	-1.39294		INTRA_98	3197	1.07476	0.684125	0.684934	-0.221477	0.854045	0.00184827		GPX4_33	1329	-1.90542	-1.9436
GPX4_34	1330	-0.50095	-0.13971	-1.69244	1.7732	-1.52742	-0.727232		INTRA_99	3198	-0.0745054	0.306725	0.26597	-1.66235	0.734955	0.263496		GPX4_34	1330	-0.0317441	1.06715
GPX4_35	1330	-1.91058	0.188742	-2.86325	-1.42177	-0.144782	-0.784355		INTRA_100	3199	-0.827452	-1.6034	0.562158	0.711073	1.2974	1.73408		GPX4_35	1330	0.903021	0.717761
GPX4_36	1332	-0.632343	-0.69019	0.776943	1.19733	-0.360716	-0.774466		NEG_1	3200	-1.09872	-1.62902	1.13616	0.261651	0.0475879	-0.110562		GPX4_36	1332	1.04905	-0.878709
GPX4_37	1333	-1.27084	2.1654	-1.31403	-1.2961	-0.810588	-0.803742		NEG_2	3201	0.13521	0.160662	-0.91067	0.577403	-0.964326	-0.474722		GPX4_37	1333	1.29598	-1.80825
GPX4_38	1334	-0.664925	1.74363	-2.28131	-1.06442	-0.644199	0.0458569		NEG_3	3202	0.0698086	-0.2936	-0.444072	1.15036	-0.292011	-0.701308		GPX4_38	1334	-0.193173	-0.159787
GPX4_39	1336	-1.04219	-0.909315	1.37303	1.30142	4.213	-0.733672		NEG_4	3203	-0.0597755	-0.118802	-1.13006	1.00574	0.31953	-0.540783		GPX4_39	1336	0.606493	-0.338845
GPX4_40	1337	-0.548249	-1.4507	-1.69279	1.34091	-1.38331	-1.32807		NEG_5	3204	0.707136	1.15907	1.71843	1.58464	-1.05769	0.363082		GPX4_40	1337	0.693833	-1.72634
GPX4_41	1338	2.19871	-1.04573	1.0733	1.83987	-0.503178	-1.05176		NEG_6	3205	0.889662	-0.538197	-1.15279	-0.747026	-0.798189	0.32233		GPX4_41	1338	1.55646	0.214268
GPX4_42	1339	3.65775	-0.979355	0.943305	-1.37961	-1.44972	-1.04298		NEG_7	3206	-0.310244	-0.114242	2.10885	-0.101426	-0.718043	-1.02319		GPX4_42	1339	-1.22876	0.261851
GPX4_43	1339	4.29166	-0.85854	-0.412329	1.39775	-1.08782	-0.901598		NEG_8	3207	-0.149101	-0.121962	1.4652	0.36289	0.482881	-0.784099		GPX4_43	1339	0.928922	1.4634
GPX4_44	1340	0.138688	-1.00743	-0.0343978	2.43499	-1.17946	-1.13369		NEG_9	3208	-0.588732	0.141422	-0.182568	0.517745	0.77886	-1.52171		GPX4_44	1340	1.41373	-0.976477
GPX4_45	1341	-0.896453	-0.685818	-0.446907	-0.861903	-1.66837	-0.870615		NEG_10	3209	-0.668203	-0.143998	0.0444653	1.07045	-0.773252	-0.886756		GPX4_45	1341	-0.822739	0.396407
GPX4_46	1342	0.547866	-0.197062	-0.772028	-1.18378	-0.689455	-0.780714		NEG_11	3210	0.984571	1.19702	-0.769418	-0.172622	0.526854	0.987479		GPX4_46	1342	-2.17085	-2.40346
GPX4_47	1342	0.361911	-1.69701	0.352723	-0.869628	-0.495092	-0.982603		NEG_12	3211	0.807523	1.43048	0.883907	1.18772	-0.310346	0.0443511		GPX4_47	1342	0.918831	-1.72308
GPX4_48	1342	-1.26712	-1.15215	-2.07874	-1.35515	-1.65122	-0.913459		NEG_13	3212	0.660629	1.85127	0.16227	0.225534	0.440765	1.45223		GPX4_48	1342	1.04176	-0.234726
GPX4_49	1343	-0.152164	-0.735186	1.09526	-1.05744	-0.408782	-0.890157		NEG_14	3213	-0.298405	0.116411	-0.0831291	-0.583162	-0.570625	-0.650697		GPX4_49	1343	0.305471	0.822553
GPX4_50	1344	-0.387915	1.78019	-0.062264	0.620104	-0.685649	-0.94463		NEG_15	3214	-0.450997	0.789256	-0.275901	-0.100746	-0.152389	-0.840934		GPX4_50	1344	0.654907	0.477906
GPX4_51	1347	-0.951618	1.3577	-1.43834	-0.319639	-1.50391	-1.12638		NEG_16	3215	0.426854	1.18654	0.484478	-0.433116	0.772409	0.55312		GPX4_51	1347	-1.39958	-1.96842
GPX4_52	1348	0.0717794	2.82244	-1.69826	0.731567	-1.21152	-0.845887		NEG_17	3216	-0.985336	-1.28231	-0.209512	1.19171	-0.78569	-1.03713		GPX4_52	1348	-0.156439	0.558995
GPX4_53	1348	-0.393306	-0.354629	-1.88811	-0.685067		-0.832322		NEG_18	3217	-0.330423	0.327092	0.41191	0.826942	0.512695	0.995898		GPX4_53	1348	-0.431009	-1.83462
GPX4_54	1349	0.231621	2.4867	-2.01029	-1.07692	-0.643143	-0.838484		NEG_19	3218	0.11253	0.00048247	0.676738	0.838543	-0.0667124	-0.462691		GPX4_54	1349	1.12233	-1.93744
GPX4_55	1350	-1.46482	-0.0956388	-1.42819	1.11394	-0.914527	-0.966942		NEG_20	3219	1.73283	2.12626	0.361238	-0.987001	0.388285	0.133816		GPX4_55	1350	-0.28691	-0.738807
GPX4_56	1350	-1.09316	1.91316	-1.49187	1.27852	-0.651313	-1.23136		NEG_21	3220	0.941068	1.68959	0.142485	-0.547789	0.614427	-0.194702		GPX4_56	1350	1.12809	-0.512761
GPX4_57	1352	-1.27913	-0.85747	-1.36326	-0.715296	-0.855414	0.296084		NEG_22	3221	-0.412465	-0.531564	-0.0389742	0.641157	-0.442462	-0.72197		GPX4_57	1352	1.97076	0.814017
GPX4_58	1353	-0.90841	-0.595105	-1.62045	-0.968249	-0.684909	-1.08501		NEG_23	3222	0.568358	-0.361764	0.684594	0.525022	0.0225675	-0.424894		GPX4_58	1353	0.559818	-1.90184
GPX4_59	1355	4.86915	0.79824	-1.25826	-0.873802	-0.810941	-0.426921		NEG_24	3223	1.1425	1.02827	0.789396	-0.92816	-0.0743905	0.861925		GPX4_59	1355	-0.981253	0.100761
GPX4_60	1355	-1.19887	-1.55208	0.303883	-0.969229	-1.12926	-1.52173		NEG_25	3224	-1.12766	-0.662874	-0.392954	-0.819331	0.076953	0.732316		GPX4_60	1355	-0.695945	0.333246
GPX4_61	1356	-1.6688	-0.935256	-1.60816	0.64727	-0.901607	0.837161		NEG_26	3225	-0.375146	-0.427586	0.943022	0.826041	0.400388	1.55635		GPX4_61	1356	-0.251823	-2.06678
GPX4_62	1356	-1.4901	-0.497818	0.443353	-0.689491	-0.612174	-1.11862		NEG_27	3226	-0.464519	-0.291683	0.571461	-0.914288	0.269512	-0.431304		GPX4_62	1356	2.17099	0.578579
GPX4_63	1357	-1.39701	-0.840076	-1.90423	-1.1213	-0.622082	1.9654		NEG_28	3227	-0.308709	-0.721434	-0.109203	0.378324	0.940344	1.1751		GPX4_63	1357	-1.96503	-2.15737
GPX4_64	1359	-0.249494	-1.06679	-1.65252	-1.82901	2.00245	0.00133489		NEG_29	3228	1.49565	0.838664	0.60881	-0.837347	0.643264	-0.32024		GPX4_64	1359	-0.110022	-1.90623
GPX4_65	1359	-0.203838	-1.61445	0.378965	-1.72796	-1.18302	-1.00054		NEG_30	3229	-0.178152	-0.51601	0.686414	0.0651244	-1.06788	-0.890577		GPX4_65	1359	-0.164009	2.26982
GPX4_66	1359	-0.903765	0.00024758	0.241464	1.35869	-0.492591	2.84836		NEG_31	3230	1.08928	1.39501	0.64969	0.113152	-0.183093	0.916855		GPX4_66	1359	-1.84961	0.129331
GPX4_67	1359	-1.25976	-1.39212	-2.04219	-0.651237	-0.892108	-0.916413		NEG_32	3231	-1.51022	-1.22134	-1.51831	0.288949	0.210765	0.817182		GPX4_67	1359	-1.85093	1.02112
GPX4_68	1360	1.25926	-0.723659	-1.29398	-0.492901	-0.843463	3.35679		NEG_33	3232	-0.055053	0.646258	-0.328102	-1.16402	1.54064	0.756574		GPX4_68	1360	1.54858	0.242659
GPX4_69	1361	-1.12717	-0.0827308	-0.727448	1.3282	-0.742169	-0.824331		NEG_34	3233	-1.41459	-1.20144	0.521526	-0.72764	-0.13175	-0.739082		GPX4_69	1361	0.339122	-2.13334
GPX4_70	1361	-1.08514	0.405116	0.58281	1.54185	-1.25992	-0.79841		NEG_35	3234	-0.468761	-0.642934	-0.836452	0.313246	1.27742	0.440694		GPX4_70	1361	0.269769	1.21712
GPX4_71	1362	0.223412	-0.947273	-1.24667	-1.37316	-0.655967	2.88341		NEG_36	3235	-0.853257	-0.717076	0.558985	-1.20794	-0.923783	-0.582038		GPX4_71	1362	0.644723	1.58426
GPX4_72	1363	-0.370317	-1.23512	-0.493211	-0.964906	-0.29119	-1.11879		NEG_37	3236	-0.445157	-0.987989	-0.0534382	0.119518	0.292719	0.512854		GPX4_72	1363	0.695781	-1.83708
GPX4_73	1363	-0.130043	2.36411	-0.51818	-0.671648	-0.281585	-0.610301		NEG_38	3237	-0.655228	-1.05059	-0.0040581	0.696515	0.186861	-1.94804		GPX4_73	1363	0.884934	-1.92483
GPX4_74	1364	0.34962	-0.637525	-1.7522	-1.4547	-1.20951	-0.973156		NEG_39	3238	-0.958875	-0.0874423	0.551898	0.861853	0.481778	1.37789		GPX4_74	1364	0.805129	-1.23222
GPX4_75	1368	-0.797378	-0.821631	-1.34889	1.68699	-1.76371	-0.82547		NEG_40	3239	0.137173	0.10275	1.03088	-0.221072	0.404268	1.09019		GPX4_75	1368	-1.09349	0.652866
GPX4_76	1368	-1.70525	-1.08942	-2.34238	0.692774	1.77629	-1.02827		NEG_41	3240	-0.274695	-1.53876	-0.848538	0.731184	0.131182	0.0340054		GPX4_76	1368	1.1313	0.276977
GPX4_77	1371	-1.2871	-1.22769	-2.03293	-1.22995	-0.967136	-1.36375		NEG_42	3241	-0.500376	-0.550035	0.836361	1.47508	0.136061	-0.704291		GPX4_77	1371	-0.632755	-0.0703472
GPX4_78	1374	-1.73179	-0.50244	0.0733128	-0.894195		-0.95646		NEG_43	3242	-1.41855	-1.85892	0.304081	0.934749	0.287835	-1.61531		GPX4_78	1374	-0.10345	-1.99702
GPX4_79	1375	-0.881256	1.45089	0.79661	-1.2773	2.45917	-1.07353		NEG_44	3243	0.599806	0.517117	1.11153	0.154725	-0.338162	-1.28597		GPX4_79	1375	-0.536105	1.00218
GPX4_80	1376	-1.58872	-1.39631	-1.57424	-1.81361	-1.04749	-1.16448		NEG_45	3244	0.789395	0.685335	-0.329698	-0.130431	0.108744	-0.936387		GPX4_80	1376	1.6272	-1.60515
GPX4_81	1377	-1.58744	-1.15852	-1.1447	0.921516	-1.34993	-0.726631		NEG_46	3245	0.813835	1.01134	-0.636833	0.411639	0.137661	-0.112131		GPX4_81	1377	-0.62564	-0.37922
GPX4_82	1377	-1.4771	-0.969186	-1.78593	-0.51229	-0.835565	-0.989128		NEG_47	3246	0.339469	1.0559	-0.896875	-0.843042	-0.984557	-1.2881		GPX4_82	1377	0.513476	0.508027
GPX4_83	1378	-0.405112	-1.03148	0.149457	-0.867591	2.76495	-1.2105		NEG_48	3247	0.370031	0.573126	-1.05456	-1.4862	1.36714	0.189549		GPX4_83	1378	0.878705	-0.175769
GPX4_84	1379	-0.869412	-1.423	-1.12574	1.00606	-1.73732	-0.8752		NEG_49	3248	0.109998	1.09014	0.308129	-0.106739	0.336899	0.604598		GPX4_84	1379	-1.76727	0.980618
GPX4_85	1381	0.672906	0.143117	-2.17839	-1.8619	-2.51891	-1.20757		NEG_50	3249	-0.0905481	-0.571425	-1.27441	-0.900518	-1.10256	1.11413		GPX4_85	1381	0.50082	-1.94993
GPX4_86	1384	-1.55284	-0.864869	0.264435	1.47608	-1.25848	-1.17433		NEG_51	3250	0.327284	0.21921	0.671207	0.450196	-0.768963	0.0214852		GPX4_86	1384	-1.10631	2.02862
GPX4_87	1384	-0.828837	-1.54762	-2.91104	-1.46212	-0.812861	-1.21763		NEG_52	3251	1.96714	2.11631	-0.297594	-0.230606	0.144076	-1.15193		GPX4_87	1384	0.856186	-0.774858
GPX4_88	1385	0.0903913	0.631873	-1.95288	-0.653236	-1.21545	-1.06968		NEG_53	3252	-0.0904045	-0.445131	0.184048	1.58328	-1.70671	-0.103946		GPX4_88	1385	-0.341836	-1.80419
GPX4_89	1385	1.42761	-1.17071	-1.70385	-0.987983	-1.9811	-1.48265		NEG_54	3253	1.28914	1.19541	-1.64511	0.741107	-1.09457	-1.2879		GPX4_89	1385	-0.0465763	-1.9079
GPX4_90	1388	-1.3711	-0.790889	-1.64641	-1.20148	-2.35577	-1.43938		NEG_55	3254	-0.955229	-2.21977	-0.119087	0.731131	0.317626	1.55722		GPX4_90	1388	0.510505	-1.64488
GPX4_91	1388	0.452462	-1.31204	-1.18253	-0.973779	-0.918759	-0.781887		NEG_56	3255	1.59645	0.554864	-1.24146	0.464696	-0.358045	-0.539493		GPX4_91	1388	-1.75782	-1.79317
GPX4_92	1389	0.0889522	-1.47154	-1.92456			-0.827807		NEG_57	3256	-0.14181	0.362388	0.206693	-0.201394	0.0686022	1.10444		GPX4_92	1389	-1.97664	-1.81117
GPX4_93	1390	-1.43695	2.08682	-1.93692	-1.07151	-0.651843	-0.837114		NEG_58	3257	0.545903	0.244528	0.790981	1.05343	-0.914519	-1.34864		GPX4_93	1390	-0.808795	-1.80042
GPX4_94	1391	-1.50889	-1.148	-0.0099316	1.00087	-0.843576	-0.995757		NEG_59	3258	0.0548079	0.66914	-1.06459	0.224075	0.601272	-0.451401		GPX4_94	1391	1.0171	2.0797
GPX4_95	1392	-1.56175	-1.08332	-1.5827	-1.77007	-1.14496	-0.96091		NEG_60	3259	-0.661161	-0.157247	-0.0092748	-1.83862	0.235699	0.695922		GPX4_95	1392	1.21062	-1.88228
GPX4_96	1392	-0.431922	-1.27031	3.80405	-1.34082	-1.26347	-1.0178		NEG_61	3260	-1.5713	-1.2958	-2.37264	-0.38269	1.05856	1.70798		GPX4_96	1392	-1.84969	0.985935
GPX4_97	1394	-0.582252	-0.961598	0.836919	0.48922	2.57692	-0.286871		NEG_62	3261	0.312881	0.883165	0.208592	1.19256	0.395436	0.379481		GPX4_97	1394	0.433478	0.4839
GPX4_98	1394	-0.89959	-1.82088	-0.199868	-1.28407	-1.10896	1.67145		NEG_63	3262	-2.05686	-0.699512	-0.316978	-1.76961	-1.13139	-0.0845425		GPX4_98	1394	-0.775771	-0.876729
GPX4_99	1397	-0.790346	-0.800878	-0.951231	0.567584	-0.974714	-1.01674		NEG_64	3263	-1.3153	-0.934871	1.2744	0.261819	0.444824	0.942437		GPX4_99	1397	-2.01929	0.746264
GPX4_100	1397	-1.0638	2.85964	-1.14454	0.415604	-1.23643	-0.731575		NEG_65	3264	-1.36835	-0.287733	-0.778522	-2.07678	-0.915176	-0.177092		GPX4_100	1397	0.457727	-1.98999
GPX4_101	1397	0.96395	-1.10759	0.0881535	-0.10368	-0.256327	-0.996149		NEG_66	3265	0.562803	0.483114	1.06735	0.214808	1.63729	2.07696		GPX4_101	1397	-0.316111	1.43114
GPX4_102	1398	-0.147411	-1.17458	-0.394396	-1.32671	-1.21591	-1.21631		NEG_67	3266	0.176395	0.114401	0.722113	0.487614	0.145111	1.51969		GPX4_102	1398	1.31509	-1.83474
GPX4_103	1399	-1.54735	0.254883	0.434557	-1.43388	-0.814746	1.98749		NEG_68	3267	-1.1137	-1.38217	1.27381	0.674257	0.892205	0.371521		GPX4_103	1399	-1.7857	-0.644398
GPX4_104	1399	-0.858588	2.16819	-1.21907	1.27061	-0.669483	0.60891		NEG_69	3268	2.77174	1.56619	1.42625	0.541122	1.22034	0.392419		GPX4_104	1399	-0.916272	-2.00117
GPX4_105	1401	-1.33712	-1.32673	-1.56244	-1.50581	-1.03675	-0.990869		NEG_70	3269	-0.233026	0.704469	-0.838481	0.981	-1.53917	-2.52154		GPX4_105	1401	0.119848	0.957149
GPX4_106	1402	-1.3646	-1.46955	-1.00634	-1.2835	-0.475814	-1.17776		NEG_71	3270	-0.189647	0.235672	-0.0946605	0.664359	1.97919	1.68219		GPX4_106	1402	0.154931	-0.586867
GPX4_107	1404	-0.136302	1.5586	-1.54257	0.928464	-1.21421	-1.2149		NEG_72	3271	1.9053	1.84971	1.4897	1.1157	1.19046	1.09662		GPX4_107	1404	0.479372	-2.13076
GPX4_108	1404	-1.28519	-0.921363	-0.981309	0.851235	-0.394319	-0.866791		NEG_73	3272	-1.03447	-0.0491732	-0.310923	-1.10764	-1.32883	-1.52614		GPX4_108	1404	-1.77078	-1.80427
GPX4_109	1405	0.278686	-1.5372	0.838155	2.06713	-1.82693	0.62688		NEG_74	3273	1.35701	1.70066	1.41573	-1.30919	-1.19959	-0.316201		GPX4_109	1405	0.225804	0.214801
GPX4_110	1406	-1.44903	-1.53009	-0.895473	-1.01276	-1.0541	-1.04269		NEG_75	3274	-0.881948	-0.8383	0.860346	1.15099	1.79242	1.02961		GPX4_110	1406	1.86854	-1.59998
GPX4_111	1407	1.28545	-1.35742	-2.56525	-1.46803	-0.9027	-1.01419		NEG_76	3275	-0.509274	0.192388	0.615813	-0.160895	-0.269143	0.258393		GPX4_111	1407	-0.895075	-1.96005
GPX4_112	1408	-1.20137	1.56819	-1.54992	-1.28393	-0.70416	-1.19473		NEG_77	3276	-0.761659	0.887179	0.976953	0.792016	-0.10447	0.378037		GPX4_112	1408	0.791992	1.06444
GPX4_113	1409	-1.34248	-1.56197	-1.37268	1.02689	-1.23629	-1.08692		NEG_78	3277	0.237283	-0.426832	0.567588	0.925172	0.255043	0.604076		GPX4_113	1409	0.716254	2.01967
GPX4_114	1410	-0.650654	-1.27893	-1.4749	-1.15477	-1.32936	0.0729233		NEG_79	3278	-1.64443	-0.793452	1.32755	0.393461	0.803221	1.36306		GPX4_114	1410	0.449299	-0.60877
GPX4_115	1413	-1.51916	-0.615021	-1.5173	-1.00597	0.114775	0.81808		NEG_80	3279	-1.79353	-2.48352	0.712152	-0.463603	0.0284848	-0.44314		GPX4_115	1413	-0.496905	1.31465
GPX4_116	1414	-2.08092	-0.515448	0.184942	1.10269	-0.930382	-0.913349		NEG_81	3280	-0.836451	-0.438777	-1.14591	0.355736	1.28017	-0.723613		GPX4_116	1414	-0.567878	-2.01858
GPX4_117	1416	-0.891904	-1.04517	-2.34804	-1.38274	-1.80309	-1.14681		NEG_82	3281	1.0737	0.0726655	-0.243968	1.59707	0.100955	1.51095		GPX4_117	1416	-0.0878727	-0.142623
GPX4_118	1416	-0.704869	-0.481953	-1.39768	-1.50064	-0.533218	-0.885218		NEG_83	3282	0.78054	0.433977	0.983257	-0.655495	1.84548	1.00033		GPX4_118	1416	0.477472	1.20294
GPX4_119	1416	-0.142404	-1.83414	-0.0642796	1.48999	-0.91537	-1.42195		NEG_84	3283	0.50826	0.936066	0.57777	-1.20307	-0.102559	0.949401		GPX4_119	1416	-0.834295	-1.78074
GPX4_120	1417	-0.953561	2.16886	-0.410727	0.339617	-0.681708	-1.02533		NEG_85	3284	-0.982275	-1.19022	-1.49549	2.20002	1.66215	1.39531		GPX4_120	1417	1.55816	-0.427842
GPX4_121	1417	3.81524	-1.22747	-1.0826	0.571523	-0.555463	1.05347		NEG_86	3285	-0.345311	0.627153	-0.748835	0.265043	0.335274	-0.977943		GPX4_121	1417	-1.92914	-0.833117
GPX4_122	1418	5.43325	-1.14123	-1.64659	1.47512	-0.9366	1.82691		NEG_87	3286	0.39802	0.859638	0.755244	-2.01705	0.484114	-1.32989		GPX4_122	1418	0.656566	-1.8598
GPX4_123	1419	-0.328224	-0.91331	-2.99467	-1.32141	-1.29365	-1.33767		NEG_88	3287	-2.65582	-2.92231	-1.42486	-1.99795	0.688194	-0.198829		GPX4_123	1419	0.893599	0.0547245
GPX4_124	1419	0.389321	-1.18157	-1.67007	0.694193	-1.95034	-1.16095		NEG_89	3288	1.43831	1.14404	-0.2251	0.325976	-0.871966	-1.43088		GPX4_124	1419	0.577977	-2.03441
GPX4_125	1420	-1.20666	-1.40717	-1.74841	-0.778448	-1.35048	-1.00944		NEG_90	3289	1.65056	0.879297	1.26201	0.622396	0.342259	-0.36376		GPX4_125	1420	1.47667	-1.99328
GPX4_126	1420	-1.35765	-1.29092	0.457053	-1.03967	-1.08312	-1.10643		NEG_91	3290	0.116204	-0.579854	0.0859415	1.73798	0.349709	-0.823793		GPX4_126	1420	0.952798	-1.67018
GPX4_127	1420	-1.66049	-0.201699	-1.13237	-1.78581	-1.01752	-0.939523		NEG_92	3291	-0.679922	-0.562562	1.18775	-0.772733	-1.97701	-0.113572		GPX4_127	1420	0.172758	1.82798
GPX4_128	1421	-0.179299	-0.788384	-1.59345	0.92433	-0.743789	-1.33701		NEG_93	3292	0.128211	-0.997814	0.0629147	0.752444	-0.768176	-0.0672673		GPX4_128	1421	0.643545	-0.0241855
GPX4_129	1422	0.404739	0.0570061	-1.70994	-1.46643	-0.817511	-1.41004		NEG_94	3293	0.542973	0.237198	0.815316	0.364041	0.720574	0.776134		GPX4_129	1422	-1.72551	-1.72765
GPX4_130	1422	-0.878375	3.53371	-0.884822	0.551677	3.48661	-0.677124		NEG_95	3294	1.06038	0.817022	1.41605	-0.270785	0.299369	0.25945		GPX4_130	1422	1.44598	-1.89419
GPX4_131	1424	-0.55774	-0.207577	-0.832771	-1.39896	-0.921519	-0.932992		NEG_96	3295	0.733127	0.391454	-1.02749	0.977592	0.452139	-0.38279		GPX4_131	1424	0.73347	-1.58559
GPX4_132	1424	-0.739272	-0.629228	-1.25552	-1.16932	3.66853	1.1962		NEG_97	3296	-0.254399	0.174993	-1.37442	-0.390674	1.76913	1.24367		GPX4_132	1424	-0.12657	-1.94559
GPX4_133	1426	0.0958247	-0.144445	-1.17971	-0.560337	-0.916188	-0.667123		NEG_98	3297	1.26017	1.31159	-0.329503	0.123759	0.349125	0.137787		GPX4_133	1426	-0.100709	-1.84602
GPX4_134	1426	-0.145706	-1.35788	-1.65195	-0.751453	-0.742402	-1.35603		NEG_99	3298	0.70572	1.13284	0.184642	0.212417	0.47336	0.52872		GPX4_134	1426	0.18117	1.33574
GPX4_135	1426	0.0243473	-0.79753	-1.92595	-0.928327	-0.786281	-0.86083		NEG_100	3299	1.86512	1.66534	1.04468	0.0347384	0.989037	0.850576		GPX4_135	1426	0.312025	-1.56262
GPX4_136	1427	-0.647265	-1.12568	-0.59374	-1.23301	-0.970436	-1.0132											GPX4_136	1427	-0.168526	-1.97467
GPX4_137	1427	0.155318	-0.788094	0.398491	0.634438	-1.19304	-1.17063											GPX4_137	1427	1.82733	-1.52157
GPX4_138	1427	3.0371	-1.11429	0.254562	2.62722	1.71493	-1.0954											GPX4_138	1427	0.397322	-1.88303
GPX4_139	1428	-0.806148	-0.334657	0.138444	-2.193	2.70185	-0.642967											GPX4_139	1428	0.139717	-1.89994
GPX4_140	1428	-0.623553	-0.918139	1.18023	-2.18304	-0.453527	-0.91256											GPX4_140	1428	0.619917	1.6543
GPX4_141	1429	-0.720049	0.171523	-0.684964	-1.79245	-0.847917	-1.01835											GPX4_141	1429	0.961244	-1.70458
GPX4_142	1430	-1.6808	-0.22948	0.538452	-1.14028	-1.19162	-1.38477											GPX4_142	1430	-1.73907	-1.87683
GPX4_143	1432	-1.28075	-1.19269	-1.55875	-0.716417	-0.679861	0.301479											GPX4_143	1432	-1.79869	-1.83425
GPX4_144	1434	-2.06494	-0.657578	-1.63806	-0.59877	-1.4779	-1.02108											GPX4_144	1434	1.22513	-1.89755
GPX4_145	1435	-2.61996	-0.0050799	-1.565	1.17832	-1.0902	-1.2318											GPX4_145	1435	0.303531	-1.85737
GPX4_146	1436	-1.63534	-0.610892	-0.828636	1.25023	-1.83914	0.554765											GPX4_146	1436	0.323656	-1.75901
GPX4_147	1437	-0.575247	-1.33618	-2.2079	-1.6755	-0.72179	-1.40804											GPX4_147	1437	0.133334	-1.7407
GPX4_148	1437	-1.4818	0.646126	-1.5892	-1.15319	-1.11224	-1.00649											GPX4_148	1437	-0.449496	-2.10286
GPX4_149	1438	0.601683	0.116583	-1.10096	0.800407	-1.05233	-0.668948											GPX4_149	1438	-1.99161	-1.6971
GPX4_150	1439	0.275284	0.179504	-0.744242	-0.756291	-0.291847	-0.505043											GPX4_150	1439	-0.152872	-1.96401
GPX4_151	1440	-0.834513	-0.810241	0.028538	0.58774	1.45873	-1.03046											GPX4_151	1440	1.7376	-0.624575
GPX4_152	1440	-1.60249	0.00957757	-2.42522	0.912271	0.178507	-1.04023											GPX4_152	1440	-1.11249	-1.88013
GPX4_153	1440	-0.320307	-0.299931	-1.66924	0.61319	-1.07933	-1.0261											GPX4_153	1440	1.83281	0.215708
GPX4_154	1441	0.369235	-0.711393	-1.33372	-1.8577	-1.64413	-1.15861											GPX4_154	1441	-1.57419	-1.92523
GPX4_155	1442	-0.802674	2.68628	-0.350289	0.91421	-1.13513	-0.905934											GPX4_155	1442	1.241	0.390889
GPX4_156	1443	-2.01565	-1.65784	0.488683	-1.11916	1.19625	-1.14539											GPX4_156	1443	1.71951	1.183
GPX4_157	1446	5.77257	-0.357041	-0.836539	1.57758	0.236604	-0.456306											GPX4_157	1446	1.0295	-1.66191
GPX4_158	1446	-0.31813	-1.3729	-1.63956	-0.388731	0.344709	-0.687399											GPX4_158	1446	1.25794	1.87616
GPX4_159	1446	0.825025	-1.03856	1.14614	0.861843	1.07257	-0.782492											GPX4_159	1446	0.714832	-1.90321
GPX4_160	1447	-1.2683	-1.50112	-1.41443	0.151649	-0.869658	0.891516											GPX4_160	1447	0.915633	-1.9398
GPX4_161	1447	-0.034747	-1.55632	1.35399	-0.244654	0.751884	-0.478544											GPX4_161	1447	0.293596	1.01855
GPX4_162	1447	-1.28568	-1.4999	-1.9648	0.811264	-1.2263	1.36171											GPX4_162	1447	1.04074	-2.02744
GPX4_163	1448	0.205633	-1.11262	0.497705	0.660618	-0.732218	-0.738898											GPX4_163	1448	0.748207	1.08882
GPX4_164	1448	-1.79495	-0.606874	-1.36265	-1.98021	0.622795	-0.103326											GPX4_164	1448	0.314381	-0.484044
GPX4_165	1449	-1.84767	-0.855702	0.315852	0.389248	-1.41724	-1.17417											GPX4_165	1449	-0.56479	0.705212
GPX4_166	1450	0.422966	-1.01933	-2.87222	2.43883	0.143865	-0.999836											GPX4_166	1450	-1.03693	3.50617
GPX4_167	1450	-0.42182	0.750681	-1.20996	-1.64	-2.2796	-0.869584											GPX4_167	1450	-0.574106	-2.06157
GPX4_168	1451	-2.05697	-0.44227	-0.485639	1.43414	0.516618	-1.33895											GPX4_168	1451	-0.276162	1.02939
GPX4_169	1452	-2.09879	-0.32829	-2.03424	-1.39497	0.855653	-1.46577											GPX4_169	1452	-1.16358	1.33362
GPX4_170	1452	-0.392979	-0.764086	-0.307387	1.84808	-2.89176	-1.06176											GPX4_170	1452	0.181915	-1.95013
GPX4_171	1454	-0.392476	-1.08613	-2.24022	-1.02973	-1.15586	-1.35518											GPX4_171	1454	0.968761	-1.75845
GPX4_172	1454	-0.754264	3.59399	0.338401	-0.737865	-0.383627	0.330145											GPX4_172	1454	0.148382	-0.642273
GPX4_173	1455	-1.2266	-0.377962	-2.07507	-1.18814	0.948101	-0.91069											GPX4_173	1455	1.48084	-1.69444
GPX4_174	1455	-0.951962	-0.852136	-1.77455	-0.687282	-1.19752	1.19253											GPX4_174	1455	-0.966849	-1.80265
GPX4_175	1455	-0.85983	-0.897286	0.397559	-1.04791	-0.91524	-1.35937											GPX4_175	1455	0.839009	-2.06624
GPX4_176	1455	-1.17323	-1.02402	-0.410211	-1.20193	-1.12796	-0.962472											GPX4_176	1455	1.13306	-2.34837
GPX4_177	1455	-0.304187	-0.0585177	0.105592	-0.904621	-1.28747	-1.00977											GPX4_177	1455	-0.673018	-2.11515
GPX4_178	1455	-0.675112	-0.807136	-0.879118	1.17842	-0.977987	1.11716											GPX4_178	1455	0.248589	-1.91662
GPX4_179	1456	-1.15209	-0.269262	0.0304966	-1.23812	-1.61833	0.058607											GPX4_179	1456	0.463394	-1.95908
GPX4_180	1457	-0.854665	-0.101186	1.6035	-1.19233	-0.833267	-1.04143											GPX4_180	1457	-1.03417	-2.35691
GPX4_181	1457	-1.39585	-1.24754	-1.4402	0.911087	-1.61896	-1.2486											GPX4_181	1457	0.883159	-1.69021
GPX4_182	1457	-0.158593	0.554735	-2.19915	1.35148	-1.98873	-1.08323											GPX4_182	1457	-1.75956	0.493871
GPX4_183	1459	-1.44402	-0.156082	-1.26766	-1.17957	-1.23399	-0.864478											GPX4_183	1459	0.970905	-2.00758
GPX4_184	1459	-0.0580034	-0.565271	0.281895	-0.640328	-0.140233	-0.208733											GPX4_184	1459	-1.84852	-2.09444
GPX4_185	1460	-0.0591825	-1.17564	1.03186	-1.18835	-1.79254	-1.16191											GPX4_185	1460	-0.664892	-1.7965
GPX4_186	1460	-1.66243	-0.191776	-1.03148	-1.1915	-0.376593	2.27436											GPX4_186	1460	1.03819	-1.89731
GPX4_187	1461	-0.48074	-1.42184	0.660552	-1.25924	-0.770832	-0.669812											GPX4_187	1461	1.3691	-2.01483
GPX4_188	1463	2.16406	-1.65983	-1.46882	-1.5607	-1.8729	0.211736											GPX4_188	1463	1.09217	-1.883
GPX4_189	1463	-1.28119	-1.55767	0.111986	-1.60108	-2.23764	-1.2406											GPX4_189	1463	0.945524	0.840392
GPX4_190	1463	0.764289	-0.498592	-1.42575	-1.12842	-1.40672	-0.237273											GPX4_190	1463	-1.68054	-1.95233
GPX4_191	1465	0.766236	-0.614183	0.294387	0.86101	-1.36579	-0.84628											GPX4_191	1465	-1.83208	-2.10915
GPX4_192	1465	-0.479122	-1.11775	-0.100394	0.276172	-0.780862	-0.856346											GPX4_192	1465	-0.0673028	1.06536
GPX4_193	1465	-0.655162	-1.25368	0.0488634	-1.37053	-0.714095	-0.592376											GPX4_193	1465	1.2491	-1.81976
GPX4_194	1466	1.23617	-1.18686	1.87475	-0.563292	-1.24056	0.0503082											GPX4_194	1466	-1.99402	-2.17717
GPX4_195	1466	4.41482	-0.0723147	-1.38867	-0.983895	-0.90086	-0.705672											GPX4_195	1466	0.437994	-1.84629
GPX4_196	1467	-1.82427	-1.23653	0.747827	-0.794193		-1.02349											GPX4_196	1467	-1.80921	0.578991
GPX4_197	1470	-1.16634	-1.08083	-1.33096	-0.524121	-0.328057	-0.670244											GPX4_197	1470	-0.141936	-2.1522
GPX4_198	1475	-0.486701	-0.948926	-1.65187	-1.50392	-0.941404	-1.50052											GPX4_198	1475	-0.465365	-1.7614
GPX4_199	1475	-1.59747	1.70557	0.302312	2.33963	-0.594713	0.668757											GPX4_199	1475	0.590173	0.261596
GPX4_200	1478	-1.35805	-0.31796	-1.24401	-1.23699	-0.746843	-1.28251											GPX4_200	1478	-0.483021	-0.785401
GPX4_201	1478	-0.529987	1.74394	-1.47533	-1.5662	-0.658569	-1.00931											GPX4_201	1478	1.98805	-1.76119
GPX4_202	1478	-1.20614	-0.999453	-2.10077	-0.912008	3.04404	-1.00912											GPX4_202	1478	-1.63198	-2.01457
GPX4_203	1480	-1.26884	-1.81843	1.12524	-1.98231	-1.77851	-1.08124											GPX4_203	1480	1.38111	-0.274317
GPX4_204	1481	0.494626	-0.649755	-0.126359	0.744944	-1.46984	-1.24818											GPX4_204	1481	0.438488	-1.87304
GPX4_205	1482	-1.93479	0.635017	0.0253461	1.7876		-0.891328											GPX4_205	1482	1.65721	0.262995
GPX4_206	1482	-0.903266	-0.850836	-0.75495	-1.276	-0.124833	0.871096											GPX4_206	1482	0.680536	-1.67109
GPX4_207	1482	0.00440048	-1.30696	-2.57408	-1.98463	2.40004	-1.02084											GPX4_207	1482	0.878837	1.41307
GPX4_208	1482	-0.164504	-1.47072	-2.82757	-1.27842	2.42592	0.674334											GPX4_208	1482	0.240775	2.20254
GPX4_209	1483	1.95352	-1.02619	-1.81511	0.40245	-0.740026	-1.05969											GPX4_209	1483	0.34447	-1.81914
GSR_1	1487	-1.4983	-1.1369	0.411565	-0.866755	-0.132157	-0.773909											GSR_1	1487	1.60099	-0.471588
GSR_2	1488	-1.8174	0.429405	-1.51113	1.53468	-0.813269	-1.33747											GSR_2	1488	-1.65966	-0.359866
GSR_3	1490	-0.830354	-1.07797	-1.77924	1.38676	-1.37855	-0.984089											GSR_3	1490	-1.62175	-1.81409
GSR_4	1490	-1.08041	2.87879			-0.119592	2.74038											GSR_4	1490	0.321648	-1.90009
GSR_5	1492	-0.371473	-1.19869	0.52925	-1.03121	-2.17214	0.556563											GSR_5	1492	-0.0598537	-1.78695
GSR_6	1492	-2.53229	0.547098				-0.603926											GSR_6	1492	0.060154	1.05006
GSR_7	1492	-1.44992	-0.782256	-0.302767	-1.66042	-0.63003	0.420102											GSR_7	1492	-1.89749	-2.17599
GSR_8	1492	-0.434648	-1.01217	-0.0264246														GSR_8	1492	0.40783	-2.01749
GSR_9	1494	-0.395389	-1.16221	-1.50099	1.75248	-0.9808	-0.892115											GSR_9	1494	0.409414	-1.98786
GSR_10	1495	-0.557424	-0.276148		-0.591775	0.81924	-0.895333											GSR_10	1495	0.785145	-1.86132
GSR_11	1496	-0.794736	-0.575286	-2.20847	0.956253	2.97926	-0.688393											GSR_11	1496	1.17015	-0.591659
GSR_12	1498	0.523569	4.57561	0.0251897	-0.299449	-0.23019	3.60415											GSR_12	1498	-0.506344	2.25645
GSR_13	1499	0.646769	-0.863506	-0.735697	-1.45094		-0.795647											GSR_13	1499	1.46335	-2.09997
GSR_14	1499	5.56439	0.655579	-0.82114	-1.68697	1.26022	-0.645747											GSR_14	1499	-1.53771	-1.62365
GSR_15	1499	3.62195	-0.605273	0.117352	0.929136	-0.341685	3.25838											GSR_15	1499	-1.93636	-1.8499
GSR_16	1501	-1.48013	-0.567434	-1.78841	-1.32136	1.07946	-1.35779											GSR_16	1501	0.563189	-0.140437
GSR_17	1504	-1.67102	-1.72407	-1.23267	-1.06351	-1.10883	-1.58202											GSR_17	1504	-0.72768	1.00553
GSR_18	1504	-0.967796	2.36702	-0.949774	1.51984	-1.07916	-0.874873											GSR_18	1504	-0.537692	-0.351159
GSR_19	1516	-0.578326	-1.51458	-1.93964	-1.03797	-1.02663	-0.997231											GSR_19	1516	0.341436	-1.75165
GSR_20	1517	-0.411102	-1.24281	0.255862	1.29198	-0.818081	-1.1529											GSR_20	1517	2.26822	-1.23677
GSR_21	1517	-0.695739	-0.60714	-1.72344	-1.13259	-1.00656	-1.11215											GSR_21	1517	0.0360595	-0.794407
GSR_22	1520	-0.942931	-0.0500047	-1.08806		-0.428098	1.19724											GSR_22	1520	-0.709155	1.41156
GSR_23	1520	-1.80744	-0.746628	-1.79574	1.76967	-0.80585	0.24033											GSR_23	1520	0.757618	-2.06516
GSR_24	1523	-1.25688	-1.14677	-1.59923	0.330506	2.58143	-1.01405											GSR_24	1523	-0.54374	-1.77203
GSR_25	1524	-2.17352	-1.62257	-1.58398	0.840382	3.6145	-1.05754											GSR_25	1524	0.867899	1.74486
GSR_26	1525	-0.101074	-1.44532	-1.3362	0.726833	0.216251	-1.10466											GSR_26	1525	0.26998	-0.825754
GSR_27	1525	-1.22004	0.672327	-1.83852	-1.66149	-0.706682	-0.941224											GSR_27	1525	-1.62304	-1.78382
GSR_28	1526	-0.440951	0.152402	-1.53055	-0.758436		1.41735											GSR_28	1526	-0.119071	0.547778
GSR_29	1527	-1.61866	-0.824766	-1.45734	-0.907947	-1.16895	0.746654											GSR_29	1527	-0.780818	-2.2072
GSR_30	1528	-1.68441	1.47735	1.82888	-0.697545	-1.49112	0.269909											GSR_30	1528	0.148603	-0.729555
GSR_31	1530	-1.56647	-1.02469	-1.90882	-1.42301	-0.504152	0.152303											GSR_31	1530	0.353742	-1.73245
GSR_32	1533	-1.4245	-1.50137	-1.37534	-0.874556	-0.689643	-1.10793											GSR_32	1533	0.638354	-1.79487
GSR_33	1535	0.617383	-0.733474	-1.97174	1.32543	-1.5538	-1.1291											GSR_33	1535	1.05063	-0.751843
GSR_34	1535	0.163075	-1.11355	-0.232479	0.440903	-0.706682	-0.308677											GSR_34	1535	2.2383	1.12722
GSR_35	1537	-1.26676	-1.33792	-1.81808	0.528163	-2.51206	-1.26751											GSR_35	1537	0.63311	-0.711862
GSR_36	1539	2.93115	-0.499052	-1.99619	-1.70808	0.74587	-0.858761											GSR_36	1539	-0.247949	-0.485536
GSR_37	1540	-0.820914	-0.546754			-0.550776	-0.519713											GSR_37	1540	-1.90925	-2.01926
GSR_38	1544	-0.185831	-1.30986	-1.78157	-1.01776	-1.05949	-1.00969											GSR_38	1544	0.466331	-1.91993
GSR_39	1545	0.121082	0.291185	-1.49291	-2.25408	-0.796683	-0.975956											GSR_39	1545	1.31544	-1.78875
GSR_40	1545	-1.53734	-0.798933	1.08455	1.40751	-1.97861	-1.07485											GSR_40	1545	0.792378	-1.67963
GSR_41	1545	-1.53862	-0.888538	-1.66736	1.33416	-0.727618	-0.772555											GSR_41	1545	1.25129	0.0694415
GSR_42	1546	-0.235722	-0.211304	-1.39807	-1.28966	-0.710339	0.515319											GSR_42	1546	0.0160211	1.37937
GSR_43	1547	-0.0605692	-1.33876	-1.17943	0.912885	-0.366865	-0.996005											GSR_43	1547	1.06925	-1.8298
GSR_44	1548	-1.37823	-1.25327	-1.44439	-1.19484	-0.485976	-0.832887											GSR_44	1548	0.276992	-1.90781
GSR_45	1548	-1.05115	0.034184	-1.56991	2.07076	3.73316	-0.755478											GSR_45	1548	0.816461	-0.739137
GSR_46	1550	0.6959	-0.262375	-1.56612	3.54756	-0.75756	0.0867443											GSR_46	1550	0.913027	1.5735
GSR_47	1550	-1.66604	-1.20466	-0.477137	1.41916	-0.991759	2.48022											GSR_47	1550	-0.633407	-2.11682
GSR_48	1550	-1.48682	-0.551664	0.768048	1.42528	-1.39188	-0.615091											GSR_48	1550	-0.142981	-1.90531
GSR_49	1551	-1.40097	-0.638501	1.35773	-1.24473	-0.539773	-0.91102											GSR_49	1551	0.403848	0.52049
GSR_50	1551	-1.20424	-1.46342	-1.45367	-0.740938	-0.988844	-0.927397											GSR_50	1551	-0.307036	-2.13541
GSR_51	1552	-1.01573	-0.862561	-1.15224	0.84756	-1.12891	0.763641											GSR_51	1552	1.05127	-1.76694
GSR_52	1554	-1.7317	-1.05044	-1.48146	-0.964142	-0.908366	-0.961844											GSR_52	1554	-0.422323	0.32204
GSR_53	1555	0.893244	-0.699375	-0.0614456	-1.1917	-1.65172	0.63576											GSR_53	1555	1.05437	-1.72581
GSR_54	1555	-2.55251	-0.718861	-0.101555	1.15965	-0.971011	-1.20223											GSR_54	1555	1.4078	0.00440606
GSR_55	1558	0.513309	-1.43674	-1.73009	-1.08752	-1.13473	1.3859											GSR_55	1558	0.333014	-0.691914
GSR_56	1559	-0.0389937	0.156879	-0.189461	0.585472	-1.46506	0.66734											GSR_56	1559	0.525903	-1.92794
GSR_57	1561	-1.55768	0.465047	0.722168	-1.28301	-1.02436	-0.49087											GSR_57	1561	-0.378203	-1.7031
GSR_58	1562	-0.95001	-0.459613	0.563751	1.28999	-1.12056	0.403754											GSR_58	1562	0.190676	1.84284
GSR_59	1566	-1.20479	0.0652367	-1.23545	-0.941062	-1.20466	1.39061											GSR_59	1566	-1.887	-1.97294
GSR_60	1566	-1.38629	0.112181	-1.76133	-1.08718	-1.91132	-0.925379											GSR_60	1566	-0.683497	-1.77744
GSR_61	1572	-1.648	-0.412619	-1.33001	1.31678	-1.09167	0.541934											GSR_61	1572	0.00216443	-2.09015
GSR_62	1572	5.4051	-0.209619	-0.774791	-1.20871	-0.0739704	-0.390952											GSR_62	1572	0.659124	-1.79988
GSR_63	1573	0.497116	-1.29197	-1.66515	1.58209	-0.581183	-1.0328											GSR_63	1573	1.93239	-1.78866
GSR_64	1575	3.27372	-0.401554	-1.23407	1.06227	-0.56103	2.96732											GSR_64	1575	0.26156	-1.55603
GSR_65	1576	-1.81481	-0.426258	-1.37488	-0.972258	-1.36042	-0.881565											GSR_65	1576	-0.280952	-2.0439
GSR_66	1578	3.87115	-0.676845	-1.02569	1.00566	-0.69251	-0.971798											GSR_66	1578	0.0787992	-1.80881
GSR_67	1578	-0.525806	-1.34965	-1.99657	0.976314	-1.57641	-1.10258											GSR_67	1578	-1.98866	-2.15385
GSR_68	1579	-1.63258	-0.951446	-1.85266	0.59944	-1.1242	1.43754											GSR_68	1579	0.600123	0.408438
GSR_69	1581	1.55261	-1.88951	-0.264151	-1.2526	-0.190225	0.119357											GSR_69	1581	-0.232733	-1.93896
GSR_70	1582	0.687065	-0.504324	-2.09608	-1.5811	-0.674638	-1.05805											GSR_70	1582	0.943883	-1.70988
GSR_71	1582	-1.63757	-1.7497	-1.64975	1.63155	-1.48854	-0.910382											GSR_71	1582	0.12729	-1.84548
GSR_72	1585	-0.992	0.0402405	0.0306522	-1.16863	-1.3443	-1.00433											GSR_72	1585	0.0610877	-1.7112
GSR_73	1586	-1.61319	-0.502646	-0.450245	-1.29647	-1.36006	-1.33558											GSR_73	1586	0.363082	0.307458
GSR_74	1589	-2.18548	-1.24789	-0.424601	0.647517	-0.567324	-1.21117											GSR_74	1589	-0.0779951	-1.91772
GSR_75	1589	-1.03409	-1.12033	0.111198	1.48518	-1.28237	-1.17027											GSR_75	1589	-0.466557	-1.71755
GSR_76	1594	-0.0618371	-1.30059	-2.26778	-0.0106234	-1.09749	-1.18738											GSR_76	1594	-0.185159	1.24806
GSR_77	1594	0.00273808	-0.439493	0.312633	1.00856	-2.49535	-1.12846											GSR_77	1594	1.18111	-1.89479
GSR_78	1595	0.00175901	0.119233	1.03404	1.20586	-1.20776	-0.981279											GSR_78	1595	0.674994	-1.93848
GSR_79	1595	-0.828702	2.49887	-1.60795	-1.431	-0.984877	-0.236025											GSR_79	1595	0.278824	-2.05488
GSR_80	1595	-0.956687	-1.63117	-2.14688	1.61589	-1.5365	1.13295											GSR_80	1595	0.233014	-1.86784
GSR_81	1596	3.52049	-0.824509	-0.0818632	0.664891	-0.710234	-0.96987											GSR_81	1596	0.817405	-1.91292
GSR_82	1600	-1.63441	-1.319	-1.8058	0.939198	-1.34808	-1.2632											GSR_82	1600	-0.269392	-2.18773
GSR_83	1600	0.826	-0.24691	-1.8209	-1.23556	-0.973183	-1.20403											GSR_83	1600	1.49286	0.286185
GSR_84	1602	3.15108	-0.503453	0.435996	1.6973	-1.89017	-0.195138											GSR_84	1602	1.99037	1.05635
GSR_85	1603	0.0945491	-1.44519	-0.0021732	-1.32014	-1.26348	-1.09095											GSR_85	1603	0.512516	1.80573
GSR_86	1603	0.82414	-1.27392	1.28036	-1.37806	-1.35475	-1.45069											GSR_86	1603	-1.08361	-0.0756019
GSR_87	1604	0.140841	-1.27644	1.41878	-1.67249	-1.44439	-1.2591											GSR_87	1604	-1.94757	1.13518
GSR_88	1604	-1.54634	-0.563946	-1.96198	-0.794842	0.761005	-1.07653											GSR_88	1604	0.352943	-0.241486
GSR_89	1604	-1.42687	-0.17574	-2.04486	1.27122	-1.29919	-1.22275											GSR_89	1604	-1.72295	-1.83271
GSR_90	1605	-0.458706	-0.634123	-2.24373	0.808702	-0.809063	-0.980715											GSR_90	1605	0.520873	-1.78055
GSR_91	1607	0.983741	-1.05171	0.695329	1.71592	-0.820908	-1.34379											GSR_91	1607	-1.04594	0.723639
GSR_92	1607	-0.527844	-0.652802	-1.00521	0.274862	-1.89412	-1.0853											GSR_92	1607	-0.905171	0.245333
GSR_93	1608	1.01662	2.74927	0.343686	-0.633613	-0.804175	-0.493421											GSR_93	1608	-0.443548	-1.85538
GSR_94	1609	-1.56195	-1.04109	-1.90512	1.7958	-1.04986	-1.33307											GSR_94	1609	0.927741	-1.74501
GSR_95	1611	-1.02276	-1.15504	-1.74083	0.471759	-0.845629	2.14308											GSR_95	1611	0.934457	-1.81932
GSR_96	1612	-1.11862	-1.1949	-0.26905	-1.14351	-1.1018	-1.24139											GSR_96	1612	-0.620901	0.740623
GSR_97	1612	-0.737572	-1.53854	-1.21197	0.567903	-1.63906	-1.11212											GSR_97	1612	1.28081	1.16508
GSR_98	1613	-0.610903	-1.10661	-1.7297	1.1143	-1.01226	-1.2934											GSR_98	1613	0.949122	-1.8693
GSR_99	1614	-0.40256	1.40554	1.45955	-1.59497	-0.689605	-0.757838											GSR_99	1614	0.499917	-2.03522
GSR_100	1615	-0.627947	-0.55691	-2.08428	-1.57113	-1.88415	2.24043											GSR_100	1615	0.206167	1.86288
GSR_101	1615	-0.782351	1.7708	-0.417728	-1.15124	-0.882254	-0.887776											GSR_101	1615	1.30437	-1.85471
GSR_102	1616	-1.3679	0.501902	-1.97827	0.531611	-0.758412	-1.02633											GSR_102	1616	0.537233	-1.6152
GSR_103	1616	-1.66808	-0.789917	-1.71718	0.803492	-1.10664	-1.20018											GSR_103	1616	-0.0583877	-2.22238
GSR_104	1616	-0.903374	-1.39607	-1.86118	0.512473	-1.53661	-1.33541											GSR_104	1616	-0.0811943	-1.74827
GSR_105	1618	-0.616046	-1.63721	-1.39652	0.731635	2.49177	0.766268											GSR_105	1618	0.865967	0.752613
GSR_106	1618	-0.710036	-0.771809	0.335569	-2.47182	-0.659179	-1.06372											GSR_106	1618	0.18063	-1.89555
GSR_107	1619	-0.0306021	-1.30385	-2.02243	-1.51892	-0.95758	-1.15568											GSR_107	1619	-1.38182	0.0581497
GSR_108	1620	-1.86855	-1.42059	-1.73883	1.24626	-1.28711	1.74447											GSR_108	1620	0.281779	0.275765
GSR_109	1620	2.415	-0.20569	-0.250399	1.71117	-1.20693	2.42754											GSR_109	1620	1.32081	-0.714166
GSR_110	1621	-0.0952842	1.18605	-1.47826	-1.73257	-1.50918	-1.31271											GSR_110	1621	-0.0153265	-1.89726
GSR_111	1623	3.21496	-0.321419	-1.29393	-0.769992	-0.615529	-0.908103											GSR_111	1623	-1.68572	-1.82728
GSR_112	1623	-0.57607	-1.53661	1.59217	-1.29942	-0.720867	-0.119298											GSR_112	1623	1.02224	-1.58979
GSR_113	1623	0.140637	-0.475917	-1.43779	0.69478	-2.57049	-1.42848											GSR_113	1623	-0.551274	1.04604
GSR_114	1625	0.12581	1.75386	1.27163	-1.96896	-1.21503	-1.04783											GSR_114	1625	0.581617	-1.95745
GSR_115	1626	1.11005	-1.46691	0.691722	1.15987	-0.873649	-1.09118											GSR_115	1626	-0.157472	-0.418088
GSR_116	1626	-0.23939	-1.07248	0.338157	0.871294	-0.857498	-1.26638											GSR_116	1626	-0.879502	-0.933669
GSR_117	1627	0.477121	-1.23588	-0.532306	-1.5458	-1.85683	-0.961603											GSR_117	1627	0.0164594	1.68033
GSR_118	1627	-1.01432	-0.934624	-2.04532	-1.40432	-1.70425	-1.47412											GSR_118	1627	-0.190497	-1.05085
GSR_119	1628	-1.33748	0.464587	-1.51154	-1.49868	-1.48483	0.857858											GSR_119	1628	-0.0549031	-0.463965
GSR_120	1628	-0.814048	-1.54535	-1.48705	0.992223	-1.66161	-0.952542											GSR_120	1628	0.152671	-1.84066
GSR_121	1630	-1.3611	2.4181	-1.69098	1.06757	-0.521235	-0.857978											GSR_121	1630	-1.48618	0.738637
GSR_122	1632	-0.548583	-0.997587	-1.42838	0.913534	-1.7303	-1.00938											GSR_122	1632	1.14	-2.24326
GSR_123	1633	-0.744915	-0.353894	-2.51215	2.9165	0.60781	-0.94505											GSR_123	1633	1.69717	0.821345
GSR_124	1633	-1.45725	-1.51362	-1.66078	-1.0023	-0.949512	-1.11539											GSR_124	1633	-0.362579	-1.93604
GSR_125	1634	-1.00064	-1.11422	-1.31553	-0.922152	-1.50546	1.0244											GSR_125	1634	0.558758	-0.329586
GSR_126	1634	-0.17554	-1.46043	-1.65697	0.328422	2.94913	-1.12911											GSR_126	1634	0.24328	-0.23353
GSR_127	1634	-1.14988	-1.08278	-1.40917	-1.16511	-1.67417	1.27185											GSR_127	1634	0.84502	0.392431
GSR_128	1636	-1.57438	-0.502783	0.669239	1.44871	-0.860042	3.01853											GSR_128	1636	0.318632	0.204871
GSR_129	1637	-1.23013	-1.27271	-1.93655	0.967658	-0.237021	-1.24593											GSR_129	1637	-1.01927	-1.8758
GSR_130	1638	-1.14986	-0.609991	-1.09881	-1.45965	-0.8102	-0.683921											GSR_130	1638	1.00447	0.761149
GSR_131	1638	4.34859	-0.438215	1.09356	-0.800151	1.43107	0.587159											GSR_131	1638	-1.95565	0.341838
GSR_132	1643	-0.816743	-0.688082	-1.36988	1.3734	-1.61834	-1.47209											GSR_132	1643	-0.235129	-2.03155
GSR_133	1644	-0.774695	-0.889708	0.267784	-1.36008	-1.10748	-1.40894											GSR_133	1644	0.551767	-0.293932
GSR_134	1645	-1.77685	-1.12553	0.0810605	-1.27057	-2.43027	-1.27273											GSR_134	1645	0.778132	0.81556
GSR_135	1646	-0.443252	-1.19007	-1.59246	0.487988	-1.1152	-1.10623											GSR_135	1646	0.0308317	0.431106
GSR_136	1647	-0.341704	3.7246	0.883947	1.34472	-0.777926	-0.70766											GSR_136	1647	0.749523	-1.98552
GSR_137	1648	-1.02	1.23599	-2.02213	-0.911441	-0.851532	-1.08542											GSR_137	1648	-1.0495	-0.594503
GSR_138	1648	-0.748073	-0.655419	-2.06467	-1.25675	-1.31723	0.514542											GSR_138	1648	0.737019	0.806685
GSR_139	1650	0.085292	-0.516802	0.583271	0.536878	2.03845	-1.0694											GSR_139	1650	0.932704	0.932789
GSR_140	1650	-1.40614	-0.707615	-1.33913	1.59207	-1.02899	-0.999184											GSR_140	1650	-0.701667	0.948598
GSR_141	1653	-0.974934	-1.1718	-1.65287	0.874161	-0.942318	-0.927467											GSR_141	1653	1.0477	1.2149
GSR_142	1653	-1.62817	-0.929753	0.140589	-1.30683	-1.59912	-1.16659											GSR_142	1653	0.862844	1.60964
GSR_143	1653	-1.41966	0.743799	-1.28509	1.21164	-0.766443	-0.921614											GSR_143	1653	0.405241	-2.04248
GSR_144	1655	-1.24906	2.5522	0.197345	-0.874569	2.679	-0.721256											GSR_144	1655	0.761113	0.078353
GSR_145	1655	0.675753	-0.758908	1.07585	0.663766	-0.402077	-1.58308											GSR_145	1655	0.602364	-1.92264
GSR_146	1657	0.523502	-0.485491	0.311708	1.46986	-0.605402	-1.16548											GSR_146	1657	-0.110919	-1.6747
GSR_147	1658	-1.57434	-0.822368	-1.10889	1.38046	-0.674955	2.27301											GSR_147	1658	0.0565536	-2.09936
GSR_148	1658	-1.23984	-0.120146	-1.54977	1.36357	-1.02521	-0.880291											GSR_148	1658	0.16722	-1.9756
GSR_149	1659	2.09035	-0.159678	0.0816933	-1.70687	-0.755619	-0.663497											GSR_149	1659	0.483951	-1.79898
GSR_150	1659	-1.97814	-0.423583	-1.84839	-2.55418	-1.52497	-1.20627											GSR_150	1659	-0.032428	0.090701
GSR_151	1659	0.240283	-0.153818	0.420014	1.39397	-0.567762	-1.05714											GSR_151	1659	-0.149656	-1.85648
GSR_152	1660	-1.38945	-1.38716	0.129559	1.23783	0.446914	-1.2224											GSR_152	1660	0.331624	0.614352
GSR_153	1661	-0.293947	-0.569324	0.756335	-1.6207	-1.9376	0.00380028											GSR_153	1661	0.949703	-1.75537
GSR_154	1662	-1.15283	-1.5294	0.681656	-0.694841	-1.06124	-0.581561											GSR_154	1662	-0.767829	-0.0274153
GSR_155	1662	0.215342	-0.137777	-1.2729	1.46836	-0.917574	-1.08896											GSR_155	1662	1.19016	-1.71631
GSR_156	1663	-1.46036	-0.323933	-1.21886	-1.21576	-1.27302	3.10389											GSR_156	1663	0.667662	-2.09321
GSR_157	1663	-1.86711	0.893644	-1.95166	-1.29526	-0.771036	2.20924											GSR_157	1663	0.660053	-1.52638
GSR_158	1664	1.18918	5.70906	0.640182	1.19387	0.695392	4.44638											GSR_158	1664	0.451907	-2.07168
GSR_159	1667	-0.393092	-0.494319	0.515101	0.0600663	2.10494	-1.03376											GSR_159	1667	-0.145105	0.732565
GSR_160	1667	0.324291	-1.32522	-1.21083	0.616269	2.14195	-1.13348											GSR_160	1667	1.11618	-1.97626
GSR_161	1668	-1.51137	-1.38432	-0.133566	-0.942613	-0.779372	-1.00823											GSR_161	1668	0.446957	-2.19377
GSR_162	1668	-1.20841	-0.178677	-1.11216	-2.00266	1.38111	-0.833645											GSR_162	1668	-1.82171	-1.79158
GSR_163	1668	-1.02949	0.658863	-1.50477	1.66355	-1.35656	-0.965893											GSR_163	1668	-1.36926	-1.80324
GSR_164	1668	-0.185202	-0.650912	0.17777	-1.58675	0.0837544	-1.04957											GSR_164	1668	0.898826	-0.963592
GSR_165	1669	-0.966189	3.68222	3.27	0.637025	-0.441994	-0.67205											GSR_165	1669	0.409481	-1.96537
GSR_166	1670	-0.264284	-1.40511	-0.143745	0.513302	-1.15859	-1.38218											GSR_166	1670	-1.85874	-2.10576
GSR_167	1670	-1.12491	-1.02682	-1.41021	1.49316	-0.721392	0.0312897											GSR_167	1670	0.92011	-1.79204
GSR_168	1674	-1.28443	-1.51048	-0.0819167	-1.40815	-0.48813	-0.903727											GSR_168	1674	0.511907	-0.729642
GSR_169	1674	0.0723072	-1.63374	-0.909311	-1.17488	1.31293	-1.07268											GSR_169	1674	0.688728	-1.9475
GSR_170	1676	-0.363478	-0.54804	-1.79763	-1.24262	3.38273	-1.47609											GSR_170	1676	1.20381	-1.85141
GSR_171	1678	-1.64048	-0.831608	-1.9399	-1.0175	-1.05921	-0.918907											GSR_171	1678	0.919855	-1.88667
GSR_172	1679	-0.939989	-0.967699	-1.55731	1.46398	-0.948612	-0.955409											GSR_172	1679	-0.488224	-2.1231
GSR_173	1680	1.35674	1.04954	-0.494764	1.12442	-1.016	-1.07661											GSR_173	1680	0.296839	-1.93118
GSR_174	1680	-0.403192	-0.122576	-1.38507	2.80597	-0.774002	2.69952											GSR_174	1680	-0.193373	1.444
GSR_175	1681	-1.13413	-0.873031	-1.60196	-1.22786	-0.773851	-1.52539											GSR_175	1681	0.690026	-1.87235
GSR_176	1685	-1.24164	-0.567229	-2.04275	-1.53608	-0.976083	-1.20643											GSR_176	1685	-1.83044	-1.93646
GSR_177	1685	3.07721	-0.792078	-1.74186	-0.686404	-1.02333	0.241445											GSR_177	1685	-1.82203	-2.08311
GSR_178	1686	-0.927233	1.60841	-1.09014	-1.31103	2.15366	-0.991213											GSR_178	1686	-0.299188	-0.0653535
GSR_179	1687	-1.37041	-0.696542	-1.39553	-1.1536	-1.11268	-1.1309											GSR_179	1687	-0.212584	-2.05036
GSR_180	1688	-0.266253	-1.56933	-0.0715538	3.06212	2.4135	-0.980129											GSR_180	1688	-2.02178	-2.13179
GSR_181	1688	0.286428	-0.575768	-1.2788	-1.23638	-0.508455	1.16783											GSR_181	1688	-1.02434	-1.98307
GSR_182	1690	-0.209673	1.43254	-1.56162	-1.37705	-0.859237	-1.21079											GSR_182	1690	-0.534704	0.663831
GSR_183	1693	-1.46416	-1.36537	-1.78262	1.11217	-1.32698	-1.41473											GSR_183	1693	-1.69084	0.497199
GSR_184	1693	-1.32708	-0.995778	-1.68835	-1.02557	-1.2958	-1.16978											GSR_184	1693	1.30185	-1.87895
GSR_185	1694	-0.404427	3.99298	-0.917103	1.8425	-0.140128	-0.392454											GSR_185	1694	0.248475	-1.65528
GSR_186	1695	-1.46641	-1.0988	-1.19704	-1.26735	-0.830703	-0.465492											GSR_186	1695	1.06845	0.640129
GSR_187	1696	-0.441818	1.87934	0.881792	1.40491	2.93155	-0.672952											GSR_187	1696	1.02986	-1.77899
GSR_188	1697	-1.74461	-1.30083	0.344058	-0.171209	-0.923505	0.0442316											GSR_188	1697	0.00033774	-1.7497
GSR_189	1697	-1.66252	2.09727	-1.67711	-1.2274	-0.49877	-1.15445											GSR_189	1697	-1.22358	-1.87544
GSR_190	1698	-0.602441	1.053	-1.83896	0.461222	-0.912655	-1.17869											GSR_190	1698	1.97714	-1.62776
GSR_191	1698	-0.553689	1.53264	-1.63633	-1.29105	-1.03303	-1.22306											GSR_191	1698	0.00325106	-0.356903
GSR_192	1699	-2.0441	-1.48674	0.0209282	-1.83047	-1.38687	-1.54632											GSR_192	1699	1.23717	-1.78111
GSR_193	1699	-1.18342	-0.467539	-1.51233	0.510659	1.47122	-0.0461568											GSR_193	1699	1.33145	-1.79137
GSR_194	1699	-1.07695	-0.754123	-1.82806	-1.86397	0.773301	-0.160813											GSR_194	1699	0.262217	-0.55078
GSR_195	1700	-0.524682	-0.976547	-0.272253	-1.15778	-0.889301	-1.02035											GSR_195	1700	1.76473	-1.74831
GSR_196	1700	1.64569	-0.953372	-1.59381	0.419669	-0.888542	1.84383											GSR_196	1700	1.3395	-1.87557
GSR_197	1702	-1.1666	-0.746887	2.57155	-0.914666	-1.72527	-1.18345											GSR_197	1702	-1.16382	-1.76708
GSR_198	1702	-0.0589802	-1.67075	0.32451	0.863152	-0.690561	-1.17721											GSR_198	1702	-1.97938	-1.98261
GSR_199	1702	0.261515	-1.44373	-1.92808	-1.02821	-1.42076	-1.3858											GSR_199	1702	0.934037	-2.0142
GSR_200	1704	-1.47052	-0.776264	-1.49289	1.08259	-1.14666	-0.210652											GSR_200	1704	0.36938	-2.00543
GSR_201	1705	-1.79481	-0.687681	-1.60154	0.795577	-0.751155	0.488871											GSR_201	1705	1.06875	-0.901408
GSR_202	1705	-0.119876	-0.920573	-0.467567	1.16201	-1.5677	-0.615361											GSR_202	1705	0.129853	-1.81951
GSR_203	1705	-0.408087	-0.427379	-1.78636	1.16008	-0.620551	-0.0194276											GSR_203	1705	1.7582	-1.83142
GSR_204	1706	1.88324	-1.73208	-0.180969	1.14244	3.25496	-1.40654											GSR_204	1706	0.00748412	1.72931
GSR_205	1706	-1.16526	-0.494029	-1.73499	0.729043	-1.01708	-1.27782											GSR_205	1706	0.136266	0.465696
GSR_206	1707	-0.663369	-0.941611	-1.43186	1.20814	3.15496	-1.14623											GSR_206	1707	1.12233	-0.0085587
GSR_207	1707	-1.28825	-1.11322	0.314787	-1.4108	-0.757516	-0.943549											GSR_207	1707	0.087532	-1.87201
GSR_208	1708	-1.5093	-1.27772		-1.34152	-1.40864	-1.05756											GSR_208	1708	0.585743	0.513743
GSR_209	1708	-1.43801	-1.12039	-1.45088	0.860089	-1.22403	-0.856237											GSR_209	1708	0.0733268	-1.95894
GSR_210	1709	-1.84176	0.594251	0.273496	-1.28416	-0.476522	-1.08674											GSR_210	1709	-1.29595	-1.81976
GSR_211	1711	0.361599	-0.304362	-1.36346	0.572426	3.06829	-1.17377											GSR_211	1711	-0.371245	-2.19007
GSR_212	1711	-0.689433	0.364449	-1.76636	1.46849	-1.59471	-1.16295											GSR_212	1711	0.998486	0.341294
GSR_213	1712	-1.80857	1.21661	-2.24113	0.886692	-1.47788	-0.770029											GSR_213	1712	-0.177983	1.37328
GSR_214	1714	0.907676	-1.36393	-0.664792	0.411575	-1.27105	-1.39087											GSR_214	1714	-0.320599	-1.84307
GSR_215	1715	1.58166	-0.94402	-0.624649	0.34596	-1.21936	-1.16043											GSR_215	1715	-0.0173808	-1.88987
GSR_216	1717	7.44118	0.742384	0.144067	1.39225	0.629384	2.0771											GSR_216	1717	0.76376	-1.96256
GSR_217	1718	0.856248	0.148626	-0.254959	-1.31166	-0.802993	1.98526											GSR_217	1718	0.496415	-0.535964
GSR_218	1719	-1.21329	0.808098	0.383752	-1.47677	-1.5545	-1.17825											GSR_218	1719	0.786405	1.35488
GSR_219	1719	-1.91261	-0.383363	-1.46456	-1.42318	-2.04578	-0.994336											GSR_219	1719	-1.97827	0.583101
GSR_220	1720	-1.05038	2.02227	-1.96733	1.0082	-0.87057	2.89576											GSR_220	1720	-0.0363762	-1.94209
GSR_221	1723	1.20492	-0.74731	0.524814	-1.12986	1.58936	2.33543											GSR_221	1723	-0.932819	-1.82022
GSR_222	1724	-1.1763	-0.809873	-1.29279	1.16653	-0.563369	0.410471											GSR_222	1724	0.192894	-0.315333
GSR_223	1724	4.09906	0.815179	-0.846497	4.06641	-0.757253	-0.735775											GSR_223	1724	-1.90653	-1.86224
GSR_224	1725	-0.528266	-1.50666	-1.78366	-1.31735	-1.06139	0.979353											GSR_224	1725	-0.686492	1.51152
GSR_225	1726	-1.93981	-0.437035	-1.65181	-1.10795	-1.93372	0.0657485											GSR_225	1726	0.353453	-1.91385
GSR_226	1726	-1.46491	-1.30648	-1.28476	-1.32792	-1.24956	-1.16695											GSR_226	1726	0.992041	-0.134782
GSR_227	1727	-1.37711	-0.697841	-1.26689	-1.29215	-1.58329	-1.20206											GSR_227	1727	1.38134	-1.52442
GSR_228	1727	-1.59005	-1.3529	-0.972233	-1.14148	-1.09961	-0.931527											GSR_228	1727	0.827896	-1.70887
GSR_229	1727	-0.023115	4.04378	1.16692	-0.691417	-0.335241	-0.428897											GSR_229	1727	-0.0536616	1.72864
GSR_230	1729	-0.955507	-0.312337	0.181948	-0.923406	-1.59027	-1.22487											GSR_230	1729	-0.630076	-1.71562
GSR_231	1729	-0.394641	-1.18526	-1.29264	1.82493	-0.896893	-1.08128											GSR_231	1729	-0.865498	-1.87756
GSR_232	1730	-1.04003	-0.216468	-1.40217	1.28897	-1.81222	-1.28329											GSR_232	1730	1.89472	-1.90467
GSR_233	1731	0.159423	-1.21021	0.28253	0.896723	-1.84083	-0.257803											GSR_233	1731	0.781547	0.73455
GSR_234	1733	-0.579682	-1.15206	-1.29132	0.841601	-1.33899	-1.21711											GSR_234	1733	-1.97	-2.16234
GSR_235	1733	3.6211	-1.40855	0.39089	-1.27557	-1.56541	-0.803889											GSR_235	1733	-0.164657	-0.217483
GSR_236	1733	-1.42778	-0.142409	-1.61462	-1.01074	2.92903	-0.961124											GSR_236	1733	0.928987	-1.70069
GSR_237	1735	-1.07791	3.34553	0.306611	0.924471	-0.788914	-0.738972											GSR_237	1735	0.342917	-0.335106
GSR_238	1735	-0.639187	-0.497011	-2.06862	1.22588	-0.51948	-0.8488											GSR_238	1735	0.0958818	-1.7785
GSR_239	1735	1.37969	-1.59306	-1.4601	-1.04419	-1.12485	-1.14096											GSR_239	1735	-1.92888	-1.75389
GSR_240	1736	-1.88557	-0.543685	-1.88689	-1.29127	-1.03326	0.848487											GSR_240	1736	1.34253	-0.778191
GSR_241	1736	4.81429	-1.02431	-0.855019	2.2254	-0.60053	1.5187											GSR_241	1736	-1.72441	1.00046
GSR_242	1738	0.00755702	-0.406483	0.78696	-1.0857	-1.13276	-1.07031											GSR_242	1738	1.03554	-1.83718
GSR_243	1738	-1.5595	-0.962417	-2.50621	-1.25428	-1.39803	-1.0658											GSR_243	1738	-1.65476	-1.88098
GSR_244	1739	-1.0053	-0.74133	0.406181	-0.889897	-0.663818	-1.18706											GSR_244	1739	0.647955	-1.85292
GSR_245	1740	-0.15486	-1.12724	-1.44806	-2.35015	-1.07704	-1.40946											GSR_245	1740	0.554678	-1.92258
GSR_246	1741	-2.24031	-1.74373	-1.44838	-1.75475	-0.984027	-1.25047											GSR_246	1741	0.678086	-0.387923
GSR_247	1743	-1.1043	-1.4859	-1.66461	1.34251	-0.953006	-0.966801											GSR_247	1743	0.687878	0.68472
GSR_248	1743	0.312447	-0.921052	-1.70484	0.346625	-1.5387	-1.1356											GSR_248	1743	1.50363	0.478707
GSR_249	1743	-1.00635	2.72596	-1.41328	0.946814	-0.952074	-0.866482											GSR_249	1743	1.12105	0.46509
GSR_250	1744	-1.93134	1.17664	-1.50192	-0.868188	-1.67515	-0.849468											GSR_250	1744	-0.757685	-1.8559
GSR_251	1745	-0.925247	-0.0708841	-1.12714	0.726638	-1.33394	-1.14201											GSR_251	1745	-1.70214	-1.84104
GSR_252	1745	-1.76922	0.27995	-0.215754	-1.14592	-1.28116	-1.42342											GSR_252	1745	0.252175	-1.89828
GSR_253	1745	-1.27394	-1.03367	-2.1282	-1.3969	-2.24533	1.10762											GSR_253	1745	0.617933	0.248298
GSR_254	1745	-0.0104743	-0.973207	-1.81678	-0.538341	-0.863658	-1.11341											GSR_254	1745	0.818462	-1.95962
GSR_255	1746	-0.425648	-0.675718	-1.55709	-1.53713	1.19393	-1.13832											GSR_255	1746	0.673488	-0.481113
GSR_256	1749	-0.606854	-1.16108	-0.929129	-1.15577	-1.55832	0.296815											GSR_256	1749	0.128021	-1.71276
GSR_257	1749	-1.31048	-1.37358	-0.813017	-1.3049	-0.726772	-0.476778											GSR_257	1749	0.931288	0.324148
GSR_258	1752	-0.930953	0.267064	-1.62673	-1.36947	-1.01182	-1.32352											GSR_258	1752	-1.26494	-1.93054
GSR_259	1752	-0.132949	-1.79373	0.181286	0.60459	-1.03775	-1.02368											GSR_259	1752	0.627934	0.430872
GSR_260	1752	-2.0963	1.57665	-1.67247	-1.52131	-0.801201	-1.38996											GSR_260	1752	0.499861	-1.54442
GSR_261	1752	-0.997506	3.45243	-0.0552314	1.42526	-0.430122	-0.653659											GSR_261	1752	1.41561	-1.48604
GSR_262	1754	0.892451	-0.566208	-1.8848	0.720353	-0.710169	-1.25217											GSR_262	1754	0.294522	-2.01914
GSR_263	1754	-0.514665	-0.690026	-1.72057	1.64247	-0.538333	-1.22949											GSR_263	1754	1.00194	0.547217
GSR_264	1755	0.789372	-0.843496	-1.31399	0.508494	-0.824825	0.0931025											GSR_264	1755	0.170325	0.935547
GSR_265	1756	-1.35387	2.56773	-1.77031	0.664486	-0.872472	-1.0012											GSR_265	1756	1.18397	-1.76975
GSR_266	1757	-1.71078	-0.597044	-0.223106	1.2807	-1.04516	-1.13206											GSR_266	1757	-0.373966	-2.19028
GSR_267	1759	-1.67903	-1.67363	-1.84233	-1.36688	-1.29156	-1.415											GSR_267	1759	-1.8144	-1.81503
GSR_268	1760	-1.04251	-0.957853	-1.73022	1.28647	0.113207	1.80432											GSR_268	1760	0.854649	0.978366
GSR_269	1761	0.884948	-0.633092	0.119381	-0.747212	-0.729074	-0.971561											GSR_269	1761	-0.384194	2.36031
GSR_270	1762	2.4305	-0.958526	-1.59305	-1.15644	-1.20904	-0.798618											GSR_270	1762	-1.66473	-2.01179
GSR_271	1762	0.586954	1.32263	-1.00847	-0.549698	-0.233531	-0.770266											GSR_271	1762	-1.88844	-2.30097
GSR_272	1763	1.05552	1.16426	-0.836813	-1.02716	-0.976322	-0.716879											GSR_272	1763	-1.75418	-1.88837
GSR_273	1764	4.92042	-0.972563	0.274665	-0.745382	-0.76575	-0.742806											GSR_273	1764	-1.80647	-2.04632
GSR_274	1764	-1.34822	-1.0871	-1.24325	-0.974358	-0.835922	-0.935522											GSR_274	1764	1.20357	2.13745
GSR_275	1765	-1.46461	-0.832823	-1.47264	-1.05479	-1.32731	-0.85417											GSR_275	1765	1.92078	-1.72454
GSR_276	1766	-1.22009	2.94287	-1.07833	-1.23104	-0.968314	0.277867											GSR_276	1766	1.05582	-1.99495
GSR_277	1766	-0.0777969	-0.424744	0.504917	1.62587	-0.139382	4.23032											GSR_277	1766	-1.71329	-1.9818
GSR_278	1766	-1.37536	-0.794235	-1.44204	1.19324	2.92867	-0.937635											GSR_278	1766	-0.0173488	-1.88422
GSR_279	1767	4.34013	2.99735	-0.92258	-0.379106	-0.476524	0.365498											GSR_279	1767	-0.791317	-1.90493
GSR_280	1768	1.09099	-1.08663	1.53024	-1.3734	-0.572764	-1.08601											GSR_280	1768	-1.41633	0.0239639
GSR_281	1768	0.026128	0.124305	-1.69515	-1.24263	-1.52988	-0.995026											GSR_281	1768	1.50706	0.996941
GSR_282	1769	0.491229	-0.792287	-1.34495	-0.53593	-0.485218	-0.845502											GSR_282	1769	-0.254473	-1.80173
GSR_283	1770	-0.0331741	0.583291	1.47767	-1.00647	-0.726129	-0.77908											GSR_283	1770	-0.282145	0.304758
GSR_284	1770	2.55884	-1.45981	-1.40969	-1.16555	-1.12557	-1.1148											GSR_284	1770	-0.573835	-0.0996883
GSR_285	1772	0.162965	0.5865	-1.11416	-1.26129	-1.00094	-0.892182											GSR_285	1772	1.62636	1.63158
GSR_286	1774	-1.34037	-0.760425	-0.767843	-1.10285	-0.83007	-1.00358											GSR_286	1774	1.22584	-0.0972756
GSR_287	1774	-0.897629	-0.402756	-1.2368	-0.721764	-0.419092	-0.783032											GSR_287	1774	1.5425	-1.89332
GSR_288	1777	-0.503554	-0.546646	-0.717197	-0.697162	-1.06374	-1.26101											GSR_288	1777	1.90599	-0.173743
GSR_289	1780	-0.0267342	-1.11264	-1.80998	-1.09241	-1.81118	0.905668											GSR_289	1780	-0.660408	0.457513
GSR_290	1781	-1.26786	-1.22025	0.559453	0.411554	-2.00566	-1.20673											GSR_290	1781	0.54212	0.0968729
GSR_291	1784	-1.23932	-0.732918	-2.28657	1.32433	-2.79416	-1.15924											GSR_291	1784	-2.00461	-1.79243
GSR_292	1786	-1.36748	-0.228905	-0.0732826	-1.41601	-1.16779	0.248293											GSR_292	1786	0.430575	-0.429229
GSR_293	1786	0.235037	-1.64385	-1.34595	0.923556	-0.579425	-1.02449											GSR_293	1786	0.809664	-0.994294
GSR_294	1788	-0.20568	-0.335514	1.58301	0.519156	3.14797	-1.18319											GSR_294	1788	1.17023	-2.06966
GSR_295	1789	-1.41363	2.23455	-1.72368	-1.13279	0.385701	-0.822738											GSR_295	1789	-2.07627	-2.06045
GSR_296	1789	0.580479	-0.636417	-1.87699	1.58893	-1.00193	-1.15876											GSR_296	1789	-0.492093	0.35608
GSR_297	1790	-0.447048	-0.735781	-1.43693	0.674809	-1.3881	-1.18055											GSR_297	1790	0.612346	-0.33669
GSR_298	1791	0.148844	-1.5731	0.217804	-2.31872	-0.599852	-1.16089											GSR_298	1791	0.503841	-1.80232
GSR_299	1792	-1.81636	-0.936911	0.0330365	-1.19979	-1.48368	-1.11965											GSR_299	1792	-2.00463	-1.68396
GSR_300	1794	0.217445	-1.30042	-1.25156	1.69121	-0.369121	-0.995684											GSR_300	1794	-1.50015	-1.76123
GSR_301	1795	0.941632	-1.58096	0.468083	-1.0954	-1.6923	-1.79904											GSR_301	1795	1.05686	-1.85042
GSR_302	1796	6.23976	-0.101277	-0.308053	1.51607	-0.403175	-0.278085											GSR_302	1796	-1.78451	-1.78302
GSR_303	1797	0.419438	1.31844	-1.34512	0.316118	1.01743	2.53937											GSR_303	1797	0.644341	-2.02708
GSR_304	1799	-0.956675	-0.764552	-1.05685	-0.973882	-0.463098	-1.04773											GSR_304	1799	-1.22748	-1.97769
GSR_305	1799	-0.219871	-1.11361	-2.04823	-1.03155	2.95453	0.537976											GSR_305	1799	0.408142	0.800591
GSR_306	1801	1.10627	-0.0527188	0.668446	-1.19444	-1.07327	-0.952031											GSR_306	1801	-0.372776	-1.83355
GSR_307	1801	-1.00904	-1.30999	-1.5673	0.631761	-0.651909	1.69044											GSR_307	1801	-0.838204	-2.15253
GSR_308	1801	-0.801573	-0.74994	0.82822	0.829748	0.637286	-1.14692											GSR_308	1801	1.57764	0.0281165
GSR_309	1802	-0.286542	-1.40875	-1.47618	1.48024	-1.10264	2.73479											GSR_309	1802	1.73622	-1.78897
GSR_310	1804	0.0287852	-0.242494	-1.83064	-0.92526	0.54306	-1.09187											GSR_310	1804	1.49292	-2.09135
GSR_311	1806	-0.259997	-0.627095	-1.28381	-1.56842	-1.33216	-0.900484											GSR_311	1806	1.35641	-1.70332
GSR_312	1806	0.836119	-1.17041	-1.49026	0.727872	-1.25989	-1.1332											GSR_312	1806	-1.63329	0.615263
GSR_313	1806	-1.00595	-1.36451	-0.103461	0.610227	-0.385291	1.04355											GSR_313	1806	1.10339	0.87918
GSR_314	1807	-0.676745	-1.18317	-1.22097	-1.35147	-1.36472	-1.52799											GSR_314	1807	0.235528	-1.94234
GSR_315	1808	-0.403921	-0.626056	0.307215	-0.879378	-0.84133	-1.21443											GSR_315	1808	-1.88262	-1.94245
GSR_316	1808	-0.837573	-1.24635	-1.86552	1.38478	-1.13591	-1.07292											GSR_316	1808	-1.27519	0.121464
GSR_317	1812	-0.659804	3.47355	0.529132	-0.780983	0.419643	2.25013											GSR_317	1812	-1.08824	-0.596292
GSR_318	1813	0.0316015	0.301572	0.537721	0.512413	1.43937	-1.12815											GSR_318	1813	1.23131	1.64475
GSR_319	1813	-0.468866	1.29858	-1.88523	-1.40309	-0.781543	-1.01871											GSR_319	1813	0.856291	-1.78157
GSR_320	1813	-0.944207	3.68703	-0.654932	0.975728	1.27978	1.36545											GSR_320	1813	0.34715	-1.96445
GSR_321	1814	-0.463857	-0.597195	-0.698843	-0.64869	-0.340287	3.88475											GSR_321	1814	0.708734	-1.92201
GSR_322	1816	-1.36207	1.77666	0.210766	-1.14783	-1.00069	-1.15773											GSR_322	1816	0.232736	-1.26967
GSR_323	1817	0.435872	0.920627	-1.87575	-1.39509	-0.77292	-1.15783											GSR_323	1817	0.936121	-1.87378
GSR_324	1817	0.840524	0.796338	1.71679	0.444489	-1.3477	-1.43188											GSR_324	1817	-0.0488726	-1.74905
GSR_325	1818	0.0662934	-0.353483	0.358288	-0.445273	-0.669989	-1.15875											GSR_325	1818	-0.934415	-2.49992
GSR_326	1818	-0.939546	-0.15864	-1.43114	-1.52889	-0.740451	-0.86521											GSR_326	1818	0.0291898	-2.11194
GSR_327	1819	-1.97507	-1.61873	-1.43276	-1.35312	2.47826	2.43841											GSR_327	1819	-1.75299	-1.88633
GSR_328	1820	-0.980094	-1.92436	-1.59014	-1.15397	-0.978501	-1.32793											GSR_328	1820	0.3805	-0.821033
GSR_329	1820	-1.06569	2.12625	0.769553	0.45415	-1.06235	-0.0453858											GSR_329	1820	1.15369	-0.39253
GSR_330	1821	5.48254	-0.0751833	-1.07211	1.22183	0.520085	-0.512717											GSR_330	1821	-1.82806	-1.82357
GSR_331	1822	-0.947874	-1.21402	0.116077	-1.02969	-0.751171	-1.05231											GSR_331	1822	-0.645328	-1.90382
GSR_332	1823	2.68837	-0.21959	0.106966	-1.30182	-1.04464	-1.0746											GSR_332	1823	0.425611	-1.80622
GSR_333	1827	0.810295	-1.47492	0.19349	-1.42607	0.911877	-1.18548											GSR_333	1827	-1.89978	-2.06129
GSR_334	1827	-1.7597	-0.116577	-1.46389	-1.21131	-2.04518	-1.08135											GSR_334	1827	0.641411	-1.75942
GSR_335	1827	-0.82751	-0.205924			-0.624617	-0.727066											GSR_335	1827	0.297825	-0.825742
GSR_336	1829	-0.510539	-0.13644	-0.0146783	1.24784	-0.689774	2.70175											GSR_336	1829	0.15603	-1.04229
GSR_337	1830	-0.257409	-0.688209	-1.45827	-1.43857	-1.19211	-1.12991											GSR_337	1830	0.83614	-1.9477
GSR_338	1831	-0.520121	1.71591	0.325381	1.20454	-1.21271	-1.21366											GSR_338	1831	1.79737	-0.0070765
GSR_339	1832	-1.46876	-0.0705087	-1.37744	-1.38547	-0.813665	-1.14924											GSR_339	1832	2.05459	-1.55137
GSR_340	1833	0.475842	-1.66913	-2.76389	1.10094	-0.129819	-1.08003											GSR_340	1833	0.0269306	-1.87052
GSR_341	1834	-0.863756	-0.93699	-1.23787	1.09489	-0.936805	-1.0729											GSR_341	1834	0.201892	-1.73958
GSR_342	1834	-0.198634	-1.04855	-0.444985	1.17168	-1.29431	-1.28118											GSR_342	1834	0.791002	-0.55896
GSR_343	1835	-0.0260067	-0.733372	-2.07106	-1.31282	1.81901	-0.957164											GSR_343	1835	1.01084	-1.54335
GSR_344	1839	-1.81986	-0.475793	0.468286	-1.11569	-1.04299	0.181802											GSR_344	1839	-0.682257	1.94695
GSR_345	1840	-0.498315	0.284514	-2.46332	0.806146	-1.27552	0.691287											GSR_345	1840	1.39949	1.78565
GSR_346	1840	-0.95089	-1.27347	-1.6276	1.00873	-1.14719	-1.05842											GSR_346	1840	0.830744	1.79114
GSR_347	1840	-0.344319	-2.03784	-1.4198	-1.68323	-2.00504	-1.26868											GSR_347	1840	0.354059	-1.859
GSR_348	1841	0.799066	-1.46785	-0.0528796	0.840369		-0.951475											GSR_348	1841	1.9837	-1.8321
GSR_349	1842	1.02545	0.644406	-0.068556	-1.39687	-0.919264	-1.21645											GSR_349	1842	-1.82036	-0.22673
GSR_350	1843	0.769002	0.00771961	-0.451659	0.65609	-0.994883	1.26632											GSR_350	1843	-1.22969	-1.7445
GSR_351	1843	0.35416	1.2759	-1.58698	-0.987406	-1.11022	0.705241											GSR_351	1843	0.459964	-1.03904
GSR_352	1844	-0.224157	-1.8346	-2.07914	-1.56679	-2.60531	-1.24857											GSR_352	1844	1.28396	-1.77892
GSR_353	1845	-0.664554	-0.035228	0.741269	-1.17495	-1.13571	-1.09749											GSR_353	1845	1.39322	-1.91575
GSR_354	1845	-0.863422	-1.24126	-1.48284	2.89717	-0.893288	-1.0504											GSR_354	1845	1.41245	-1.60224
GSR_355	1847	-0.342184	-1.23055	-1.11991	-1.56397	-0.778283	-0.896513											GSR_355	1847	-1.73898	-1.8621
GSR_356	1850	-1.00659	-1.58266	-1.91646	-1.13163	-1.00552	-1.37705											GSR_356	1850	-1.3895	1.08672
GSR_357	1851	-0.200132	0.0125045	-0.210603	-1.41871	-0.621622	-1.20274											GSR_357	1851	1.11928	0.604819
GSR_358	1851	-1.90588	1.64961	-1.1391	0.744983	-0.757104	-0.885261											GSR_358	1851	0.973016	-1.75521
GSR_359	1851	-2.15083	0.0192758	-2.03438	1.79241	-1.28965	-1.01157											GSR_359	1851	2.49314	-1.3079
GSR_360	1853	0.274042	-1.64776	-1.58801	-1.15218	-1.52564	-1.06058											GSR_360	1853	-1.88549	-1.92472
GSR_361	1853	5.01997	-0.642174	-1.16209	-0.0721589	-0.816686	-0.631247											GSR_361	1853	0.385123	1.18155
GSR_362	1854	-0.30253	-0.706376	-1.94322	1.0584	-0.885465	-0.641702											GSR_362	1854	0.918085	-2.05435
GSR_363	1856	-1.0517	-0.527701	1.35897	1.05047	-0.581224	-1.083											GSR_363	1856	0.16168	-1.95023
GSR_364	1856	-0.86684	-1.60256	0.860115	-0.969507	1.09709	-0.865596											GSR_364	1856	1.29503	-1.78061
GSR_365	1857	-0.486902	-1.61494	0.604353	-0.668165	-1.58155	-0.963496											GSR_365	1857	1.4535	-1.68478
GSR_366	1857	-1.17598	-0.960406	0.497224	-1.56421	-1.15085	-1.23154											GSR_366	1857	0.577623	-1.9443
GSR_367	1857	4.12327	-1.19901	-0.14029	1.75154	0.983838	-1.17599											GSR_367	1857	0.273649	-2.146
GSR_368	1857	2.65951	-1.12224	-0.608347	0.173118	-0.752941	-1.31326											GSR_368	1857	0.206745	0.368135
GSR_369	1858	3.6973	-1.32251	0.379078	1.44553	-0.880366	-1.17768											GSR_369	1858	0.434557	-1.85642
GSR_370	1858	-0.537545	-1.63408	2.79486	-2.26937	-0.546631	-1.33739											GSR_370	1858	2.15715	1.60615
GSR_371	1859	-1.67126	2.05163	0.493517	1.25003	-1.41239	-1.19032											GSR_371	1859	0.339236	-0.888408
GSR_372	1861	0.0331818	-1.64158	-1.86398	0.314298	1.41882	0.251569											GSR_372	1861	-0.35195	-1.91056
GSR_373	1861	-0.394461	-1.10986	-1.5785	-1.14415	-2.22501	-1.1029											GSR_373	1861	0.145079	0.372659
GSR_374	1865	3.781	-1.06329	-0.161035	-1.44823	-0.844497	-1.04052											GSR_374	1865	-0.0610542	-1.95568
GSR_375	1866	0.611006	-1.27932	-0.118258	1.48617	-1.2857	-0.990343											GSR_375	1866	-1.84552	-1.94721
GSR_376	1867	3.34165	-1.21008	0.342506	0.612671	-0.772913	1.96819											GSR_376	1867	1.66264	0.367866
GSR_377	1870	-0.763195	-0.41163	0.397821	1.72782	-0.790299	-0.736897											GSR_377	1870	1.06623	-1.7413
GSR_378	1871	-1.40582	-1.48699	1.56896	1.17148	-0.589993	-0.964174											GSR_378	1871	-0.510312	1.30364
GSR_379	1871	-0.648504	2.05165	-0.133208	3.05083	-1.42893	-1.06434											GSR_379	1871	-1.10642	-0.845103
GSR_380	1871	5.30119	-0.434281	-1.50431	-0.649771	-0.983827	-0.634491											GSR_380	1871	-0.28289	1.07378
GSR_381	1873	-0.611971	-1.81311	-0.564848	1.28968		-1.12753											GSR_381	1873	1.51512	0.809353
GSR_382	1874	-0.201033	2.4813	-0.958464	0.859307	1.95922	-0.921154											GSR_382	1874	-0.425424	-1.95828
GSR_383	1875	-1.05717	-0.918004	-1.52743	-1.44627	-0.443522	1.88946											GSR_383	1875	1.82163	-1.77713
GSR_384	1876	-0.668662	-0.460936	-0.524974	0.440551	-1.62609	-1.2545											GSR_384	1876	1.09433	0.718961
GSR_385	1877	0.642764	-1.56397	-1.34208	1.33497	1.9019	-1.37912											GSR_385	1877	0.770068	0.1446
GSR_386	1877	-1.76343	-1.59889	-1.46695	1.64573	-1.8712	-0.870692											GSR_386	1877	-0.489871	-1.82303
GSR_387	1879	-0.987614	-1.86302	-1.60958	0.552889	-0.902898	-1.17061											GSR_387	1879	-1.7811	-1.98909
GSR_388	1879	2.1299	-0.786672	-1.66951	-1.1229	-1.07957	-1.05104											GSR_388	1879	0.536929	-1.94276
GSR_389	1880	-1.71896	-1.33894	-1.7505	0.731746	-1.58027	-1.25204											GSR_389	1880	-1.82406	0.700017
GSR_390	1880	-1.46906	-0.857901	-1.37768	-0.790021	-0.264816	-1.00317											GSR_390	1880	0.536809	-1.99619
GSR_391	1881	5.26669	-1.0714	-0.813482	-0.603431	-1.04838	0.656697											GSR_391	1881	0.719357	0.951411
GSR_392	1881	-0.553855	-1.2581	-1.60729	0.497971	-1.0999	-1.27839											GSR_392	1881	0.984143	0.561017
GSR_393	1881	-0.107599	2.19087	0.0945784	-0.976471	-1.33615	-0.972845											GSR_393	1881	0.160699	1.30158
GSR_394	1882	-1.74909	0.203121	-2.45814	0.949095	-0.949614	-0.963995											GSR_394	1882	0.100794	-1.94076
GSR_395	1884	-1.60428	-1.46209	0.0451732	1.566	-1.56753	-1.36099											GSR_395	1884	0.0128846	-2.00827
GSR_396	1886	-0.853127	-0.290704	-2.4149	-0.895875	-1.40819	-1.26277											GSR_396	1886	-1.97973	-1.88536
GSR_397	1887	0.545494	-1.70536	-1.45583	-1.78365	-2.11333	-1.18632											GSR_397	1887	0.186177	1.23663
GSR_398	1888	0.428459	-1.05974	-1.9792	-1.61635	-1.01153	-1.29279											GSR_398	1888	-0.77243	-0.792976
GSR_399	1889	-0.865237	-0.958037	-1.72542	2.48764	-1.00837	0.605596											GSR_399	1889	0.607164	-1.95068
GSR_400	1891	-1.41594	-1.1747	-1.84175	1.46791	-1.11428	-1.04061											GSR_400	1891	0.500774	1.23253
GSR_401	1892	-1.40489	0.406071	-2.47133	0.0406007	-1.13838	-1.18006											GSR_401	1892	0.855593	-1.85992
GSR_402	1892	-1.81024	-1.69833	-1.31111	0.86916	0.125736	-1.1868											GSR_402	1892	-0.0091508	-2.05518
GSR_403	1892	-0.673602	-1.55306	0.337557	1.70299	-0.757363	-0.905958											GSR_403	1892	1.36608	-1.73874
GSR_404	1894	-2.00823	-1.40857	-1.46407	1.33138	-1.86858	-1.43812											GSR_404	1894	-1.86103	0.348274
GSR_405	1894	-1.9641	0.316406	0.869747	-1.43581	-1.18914	-1.30068											GSR_405	1894	0.56537	-1.96401
GSR_406	1898	-1.2218	-1.10952	1.11852	-0.67568	-1.17073	0.994791											GSR_406	1898	0.690794	-1.77195
GSR_407	1898	0.767163	-0.621117	-2.6406	-1.36774	-1.11573	-1.10144											GSR_407	1898	-0.14373	0.697351
GSR_408	1898	-0.0458235	-1.66256	-3.09438	-1.40558	0.193872	-0.90143											GSR_408	1898	0.664437	-0.0629442
GSR_409	1900	-0.646877	-1.52658	-1.00759	-1.31394	3.61089	-1.0402											GSR_409	1900	0.847133	1.23942
GSR_410	1900	0.528123	-0.70035	-1.67418	2.03076	1.10729	-1.19455											GSR_410	1900	-0.337446	0.407308
GSR_411	1901	0.0575494	-0.81345	-1.18251	1.50908	-1.93343	-1.20943											GSR_411	1901	1.04453	-1.85198
GSR_412	1901	-0.837507	-0.892281	-1.48273	-0.993296	-1.19207	-1.11939											GSR_412	1901	0.677414	-2.14418
GSR_413	1902	-0.741798	-0.665192	0.164775	1.06294	2.10636	-0.803444											GSR_413	1902	-1.83138	-1.85583
GSR_414	1902	-1.32629	-0.812549	0.527859	0.793747	-1.45211	-0.880235											GSR_414	1902	1.29544	-1.59675
GSR_415	1902	-1.23321	-0.551261	-1.28323	1.3689	-0.46136	1.07215											GSR_415	1902	0.467955	-1.73634
GSR_416	1904	-0.892168	-1.85499	-0.143535	1.14571	-1.41173	-1.11258											GSR_416	1904	0.304957	-0.109747
GSR_417	1904	0.721981	5.37881	0.144095	1.13433	0.400283	0.262672											GSR_417	1904	-0.325253	0.736792
GSR_418	1904	-0.708288	0.882935	0.12348	-1.54272	1.64686	-1.31745											GSR_418	1904	0.262318	0.769972
GSR_419	1905	-1.81358	-1.0116	-1.20796	-1.17657	-1.08633	-0.59605											GSR_419	1905	1.24005	-1.82465
GSR_420	1906	-1.04254	-1.21097	1.099	0.928217	-0.463686	3.2813											GSR_420	1906	-0.724239	-1.65204
GSR_421	1907	-0.252174	1.54602	-1.37017	-0.242108	-0.684941	1.64416											GSR_421	1907	-2.08684	0.394212
GSR_422	1907	-0.158156	2.91743	-0.0504	0.805451	-1.155	2.63687											GSR_422	1907	-1.94193	-0.498128
GSR_423	1908	-0.711477	-0.819559	-1.28371	-2.27019	-1.2187	-0.778107											GSR_423	1908	-0.053968	-1.76797
GSR_424	1908	-2.07558	-0.592401	-2.81249	-1.0037	-1.99805	-1.1713											GSR_424	1908	1.33772	0.307261
GSR_425	1909	-1.00092	-0.418504	-1.83913	1.37121	-0.135853	-1.20452											GSR_425	1909	0.180595	0.0641415
GSR_426	1910	0.0189812	-1.16345	-1.95131	1.61299	-0.488182	1.28571											GSR_426	1910	-0.217249	-1.86741
GSR_427	1910	-0.118111	-0.422967	4.81539	0.650454	0.557705	-1.07075											GSR_427	1910	-1.28287	-1.88453
GSR_428	1910	-1.36232	-1.57035	1.22234	1.64813	-1.59397	0.359229											GSR_428	1910	0.594345	1.53491
GSR_429	1911	-0.077884	-0.922798	1.11903	-1.6465		-1.38217											GSR_429	1911	-0.513096	-1.8465
GSR_430	1911	-1.38251	-1.50134	-1.47509	-1.86382	-2.19979	-0.975511											GSR_430	1911	-0.852948	-1.65618
GSR_431	1912	-1.34126	-1.51831	-1.54061	0.855708	2.27225	-1.09392											GSR_431	1912	0.458384	1.14202
GSR_432	1912	1.68855	3.24004	0.242504	1.34156	0.839872	0.514498											GSR_432	1912	-2.24075	-1.97218
GSR_433	1912	-1.5573	-1.80271	0.0104707	-1.28275	1.22024	-1.21071											GSR_433	1912	-1.86976	-1.75169
GSR_434	1913	-0.12126	-1.63548	-1.82268	0.84404	-1.24134	-1.01681											GSR_434	1913	-0.266419	-1.79215
GSR_435	1913	-0.691084	-0.504729	-2.0984	-1.58305	-1.34793	0.612909											GSR_435	1913	0.24345	0.275722
GSR_436	1913	-0.84531	1.17703	0.711345	-1.37935	-1.02248	-0.061397											GSR_436	1913	0.323903	-2.25409
GSR_437	1914	-1.01661	0.449761	-0.111689	1.07674	-0.61049	-1.12739											GSR_437	1914	0.905752	-1.82939
GSR_438	1915	-0.712666	-0.215929	1.36263	1.31646	4.22913	-1.0424											GSR_438	1915	-1.818	-1.86534
GSR_439	1915	-0.485273	1.0908	-1.17159	-1.39629	0.366115	-1.04626											GSR_439	1915	-1.16545	0.611622
GSR_440	1917	-1.19582	-0.489321	-1.41126	-1.67601	0.841415	-1.3313											GSR_440	1917	-1.77869	1.28133
GSR_441	1917	-0.887249	-0.611053	-0.091173	-0.99334	-0.436059	-1.25365											GSR_441	1917	1.70352	-1.89119
GSR_442	1917	3.3331	-0.668803	-0.343471	-1.37024	-0.941664	-1.07692											GSR_442	1917	-0.760028	-1.80742
GSR_443	1917	-0.166786	2.73396	0.257327	-0.937161	-1.84283	-0.847221											GSR_443	1917	-0.916072	0.153492
GSR_444	1917	3.06873	-0.682601	0.260818	0.392288	-0.873837	-0.963765											GSR_444	1917	-1.79827	-1.72914
GSR_445	1918	-0.882972	-0.963362	-0.0933771	0.956283	-1.08629	-0.962803											GSR_445	1918	-0.394244	-1.86154
GSR_446	1918	-1.76322	0.116523	-2.17236	-1.48158	-0.0648577	0.537754											GSR_446	1918	1.28771	-1.72478
GSR_447	1920	-1.8337	-0.64585	-1.39035	-1.60768	-0.597533	-1.01271											GSR_447	1920	-2.12344	-3.08716
GSR_448	1920	-1.18451	-0.6924	-0.35514	2.78091	-1.45608	1.25334											GSR_448	1920	0.816351	-1.78927
GSR_449	1921	1.81791	1.73146	3.85454	-0.985004	-1.25205	-0.958968											GSR_449	1921	-1.82767	-1.92802
GSR_450	1922	2.62758	-1.51967	-1.11768	-1.16618	-1.44744	-0.953569											GSR_450	1922	0.312889	-0.0862678
GSR_451	1925	-1.64505	0.721323	-1.15138	-1.59054	-1.35601	-0.488125											GSR_451	1925	1.2822	0.344273
GSR_452	1927	-0.741895	-1.22309	1.06239	-1.07749	-2.34416	-1.32874											GSR_452	1927	0.39723	-2.09465
GSR_453	1929	-1.50945	0.52158		-1.97926	-1.04938	-1.26708											GSR_453	1929	0.869174	0.877834
GSR_454	1929	2.80803	-0.330159	-1.29259	2.06984	-1.48457	0.858074											GSR_454	1929	0.502848	-0.172131
GSR_455	1929	-1.27152	-1.34478	-2.54756	-0.780045	1.31791	-1.09695											GSR_455	1929	1.10149	-1.94667
GSR_456	1931	-1.282	-0.743848	-1.87836	1.09398	-0.865066	-1.07227											GSR_456	1931	-1.74004	2.10146
GSR_457	1934	-0.732615	2.21027	-1.68151	0.513346	0.0517838	2.30031											GSR_457	1934	-0.910512	-1.84552
GSR_458	1935	-0.926381	-0.819922	-0.242183	1.89698	-1.55749	-1.15598											GSR_458	1935	-2.04653	-1.88107
GSR_459	1935	-0.0805838	-0.984036	-1.84895	-1.25924	-0.892946	2.05856											GSR_459	1935	-0.0328911	0.474404
GSR_460	1938	0.118862	-0.949357	-2.03335	-1.28098	1.54555	-1.05601											GSR_460	1938	0.142405	-0.713062
GSR_461	1938	-0.730328	-0.496684	0.388695	-0.967891	-0.552192	-0.0716333											GSR_461	1938	0.359066	1.36431
GSR_462	1941	-1.93068	1.19808	-2.09078	-1.78793	-1.16423	-1.24261											GSR_462	1941	1.53643	0.489833
GSR_463	1942	0.0414191	-0.908254	-1.71173	1.25209	-1.4392	-1.16321											GSR_463	1942	0.657947	-1.79707
GSR_464	1942	0.0691193	-1.04556	-1.37872	-1.23748	0.177539	-1.14613											GSR_464	1942	-0.795421	-0.72821
GSR_465	1943	0.54322	-0.863506	-1.22213	1.09519	-1.42042	-1.14767											GSR_465	1943	1.91997	1.43099
GSR_466	1945	-1.6991	-0.735232	-2.12629	0.896582	-0.907715	-1.22706											GSR_466	1945	-1.70146	-1.66751
GSR_467	1945	-0.0552932	-1.20097	0.614796	-1.58497	-0.800925	1.71946											GSR_467	1945	1.441	-1.72559
[truncated: 1,160 more rows]

## Sheet: ST2 - InvivovInvitro - Mini Lib
Cas9 sgRNA	A549_Cont_1	A549_Cont_2	A549_βMe_1	A549_βMe_2	A549_Fer-1_1	A549_Fer-1_2	A549_Tumor_1	A549_Tumor_2	HT1080_Cont_1	HT1080_Cont_2	HT1080_βMe_1	HT1080_βMe_2	HT1080_Fer-1_1	HT1080_Fer-1_2	HT1080_Tumor_1	HT1080_Tumor_2	log2FC(norm to T0)
AIFM2_sgRNA_1	0.396191	0.475415	0.472929	0.499484	0.0904112	0.457385	0.485084	-0.182042	0.138689	-0.0454206	0.455612	0.134256	0.234749	0.10389	0.107297	-0.0973201
AIFM2_sgRNA_2	-0.0392142	-0.173761	-0.159478	0.156737	-0.175815	0.344745	0.197525	-0.395278	-0.286506	-0.24435	-0.264501	-0.11556	0.160549	-0.0855897	-0.123175	-0.252455
AIFM2_sgRNA_3	-1.09327	-0.485323	-0.771347	-1.42073	-0.651887	-1.06712	-0.2207	-0.0848656	-0.671883	-0.337789	-0.378839	-0.424343	-0.132405	-0.169292	-0.313055	-0.273803
AIFM2_sgRNA_4	0.670004	0.6474	0.765671	0.531505	0.63155	0.367073	0.559007	0.369448	0.44762	0.59436	0.401809	0.440134	0.534355	0.35053	0.374155	0.408457
AIFM2_sgRNA_5	-0.444379	-0.470429	-0.387549	-0.604495	-0.0750581	-0.49996	-0.339431	-1.51532	-0.446557	-0.3861	-0.50993	-0.326468	-0.0709901	-0.076615	-0.144352	-0.0864748
AIFM2_sgRNA_6	0.402206	0.472301	0.538395	0.196776	-0.0004094	0.408968	0.720635	0.642442	-0.117291	-0.0577227	-0.298133	-0.156455	0.19057	0.120183	0.149218	0.390928
AIFM2_sgRNA_7	-0.586035	-0.790804	-0.365106	-0.1529	-0.155964	-0.225683	-0.542607	-0.600492	-0.143106	-0.372848	-0.224087	-0.151743	0.071322	0.00349603	-0.0449037	0.241881
AIFM2_sgRNA_8	-0.581407	-0.99203	-0.107178	-0.807857	-0.112685	-0.231464	0.0480605	-0.970131	-0.575087	-0.502473	-0.471423	-0.786174	-0.619873	-0.273045	-0.301891	-0.227399
AIFM2_sgRNA_9	-1.15461	-1.07599	-0.788031	-0.26112	-0.732087	-1.14297	-0.785492	-1.41906	-0.545594	-0.194727	-0.348534	-0.202654	0.223041	0.054143	0.0210972	0.0966065
AIFM2_sgRNA_10	-1.11626	0.200596	-0.192127	0.516852	-0.308922	-0.150856	0.226629	-0.777281	-0.336452	-0.541057	-0.193688	-0.172034	0.00303074	-0.146252	0.0320803	-0.241562
GCLC_sgRNA_1	-0.682035	-0.343062	-0.703688	-0.124914	-0.496523	0.0303243	-0.0694984	1.38482	-0.0626237	-0.294772	-0.239446	0.0950656	0.065857	0.303532	0.348172	0.371009
GCLC_sgRNA_2	-1.25212	-0.997985	-1.21848	-1.18696	-1.91069	-1.82242	0.472409	-0.37548	-0.335436	-0.295155	-0.568593	-0.447112	-0.198333	-0.185847	0.129028	0.249808
GCLC_sgRNA_3	-0.645849	-0.306185	-1.15165	-0.930191	-1.60634	-1.32746	-0.861803	-0.0434371	-0.0790982	-0.188606	-0.656927	-0.183729	-0.093493	-0.340394	0.173693	-0.0586135
GCLC_sgRNA_4	0.654425	0.638004	0.928367	0.84799	0.571607	0.86716	0.603862	-0.0410519	0.409164	0.329961	0.494627	0.404768	0.465501	0.518478	0.376264	0.317569
GCLC_sgRNA_5	-0.099772	0.0935664	0.417972	0.475236	-0.970871	-0.286041	0.159054	0.939681	0.0376618	0.0929936	-0.0493924	-0.129251	0.190767	0.0437539	0.022861	0.316692
GCLC_sgRNA_6	0.121439	-0.966975	-0.463472	-0.58511	-0.979714	-1.47601	0.172638	-0.312533	-0.152609	-0.28324	-0.345753	-0.173451	-0.0594087	-0.0613751	-0.047754	0.135687
GCLC_sgRNA_7	0.408295	0.597065	0.264378	0.416936	0.132041	-0.188789	0.0573791	-0.470261	0.157766	0.311325	-0.0371788	0.0912489	0.238275	0.18167	-0.0389851	0.0336933
GCLC_sgRNA_8	0.507975	0.589238	0.642262	0.472618	0.425252	0.628986	0.266376	0.277216	0.444911	0.364277	0.258907	0.40955	0.331603	0.387597	0.320238	0.327096
GCLC_sgRNA_9	0.179149	-0.206759	-0.602108	0.075915	-0.23872	-0.200206	0.66574	0.0213233	0.0036861	0.139822	-0.0937707	-0.127564	-0.0554808	0.06218	0.112573	0.0392528
GCLC_sgRNA_10	0.447059	0.147099	0.374782	0.178912	-0.0542666	-0.282272	0.0931175	-0.0056847	0.00553222	-0.0123858	-0.260109	-0.107259	0.133202	0.0271447	0.201707	0.169887
GCLM_sgRNA_1	-0.0900018	-0.111551	-0.0262791	-0.0138098	-0.0220761	0.0964173	0.164662	1.36265	-0.0945601	0.110959	-0.286734	-0.13263	0.164192	-0.0399109	-0.0008976	0.0698701
GCLM_sgRNA_2	0.344188	0.0851535	0.623397	0.880329	0.0796037	0.218233	0.356052	0.114691	0.184974	0.413616	-0.13286	0.00078453	0.0663808	0.241589	0.210029	-0.0506371
GCLM_sgRNA_3	-0.0917933	-0.201135	0.771172	-0.151892	-0.187763	-0.154369	1.56114	0.800904	-0.191988	0.0164204	-0.063215	-0.521266	-0.140536	-0.346633	-0.559224	-0.131629
GCLM_sgRNA_4	0.460661	0.057591	0.219991	0.0671727	-0.47323	-0.2206	0.117197	-0.480861	0.00092106	0.106826	-0.33739	-0.190376	0.136956	0.0307198	0.112073	-0.138707
GCLM_sgRNA_5	0.307492	-0.249863	0.0955037	0.482387	-0.132502	-0.229933	-0.666739	0.338375	-0.228173	-0.139226	-0.626551	-0.427105	0.102006	-0.143713	-0.242764	-0.0701012
GCLM_sgRNA_6	0.126837	0.122148	0.483357	0.378025	-0.0082865	0.0996118	-0.10368	0.97131	0.134755	0.269726	0.139708	-0.254104	0.33698	0.376461	0.107419	0.135124
GCLM_sgRNA_7	0.229399	0.467166	0.00414805	-0.0171602	0.635513	0.476491	0.130959	0.259287	0.135904	0.09878	0.0462009	0.150827	0.22961	0.0540007	0.247887	0.514313
GCLM_sgRNA_8	0.423157	0.41409	0.416187	0.82995	0.248803	0.0753625	0.893633	0.395634	0.133036	-0.02791	-0.158996	0.00576617	-0.0142412	0.110477	0.0866192	0.0846946
GCLM_sgRNA_9	-0.317444	0.251316	0.0462907	0.402322	0.524775	0.0691864	-0.0473261	0.110969	0.0499247	0.0407578	-0.112486	-0.225215	-0.0972886	0.0341119	0.0394826	-0.0862964
GCLM_sgRNA_10	0.308622	0.176835	0.744321	-0.0788762	0.190047	0.763615	0.00336095	-0.131183	0.0371064	0.178413	0.0762879	0.0985898	0.224346	0.0524938	0.0540322	0.146941
GPX4_sgRNA_1	-4.87253	-3.53977	-3.79568	-3.35865	0.60242	0.673755	0.331999	0.921786	-2.64341	-3.03932	-3.68189	-3.18525	-0.872622	-0.885226	-0.860976	-0.829483
GPX4_sgRNA_2	-1.08174	-0.158569	0.0634367	-0.71751	-0.199822	-0.274614	0.292821	-0.764625	-2.68401	-2.3081	-0.842476	-1.35408	-0.63613	-0.106263	-0.184151	-0.544877
GPX4_sgRNA_3	-0.326302	-0.0278955	0.0602854	0.193256	0.219162	0.68636	0.519214	0.0576267	-0.462554	-0.636565	-0.286163	-0.129648	0.473256	0.505793	0.205093	0.124498
GPX4_sgRNA_4	-0.456477	-0.595415	-0.199763	-0.0362919	0.274423	0.359011	0.138879	-0.169363	-1.09585	-1.11469	-0.579672	-0.368791	0.0203909	0.0445053	-0.163896	0.141528
GPX4_sgRNA_5	-3.66856	-2.48477	-2.87627	-2.81828	0.222029	-0.452367	0.348085	-0.571131	-1.82739	-1.75291	-1.65973	-1.46772	-0.794667	-0.309652	-0.580451	-0.847119
GPX4_sgRNA_6	-3.15327	-3.65268	-2.21827	-2.35889	0.256313	0.492586	-0.110512	-1.18309	-2.25163	-2.64145	-2.32105	-2.51802	-0.519732	-0.650802	-1.13923	-1.34754
GPX4_sgRNA_7	-2.10938	-1.40724	-1.52317	-1.83172	0.254733	0.735912	0.0532294	-1.23978	-1.61285	-1.86495	-1.76758	-1.5343	-0.301953	-0.0351832	-0.493177	-0.43258
GPX4_sgRNA_8	-5.11764	-4.66952	-3.28006	-4.02777	0.22121	-0.163238	0.319775	-1.42064	-2.97786	-3.1145	-2.05257	-3.03123	-0.866052	-0.845637	-1.56189	-1.79245
GPX4_sgRNA_9	0.21153	0.0399708	0.055454	-0.302817	-0.10567	0.227156	0.359157	-0.24197	-0.0127771	-0.0048264	0.108988	0.155987	-0.148365	0.0601988	-0.0467981	-0.137301
GPX4_sgRNA_10	-0.700383	-0.649558	-0.684849	-0.992466	-0.167188	-0.463064	-0.84085	0.0136316	-0.200403	0.0252893	-0.113182	-0.149726	0.100199	0.161555	-0.388541	-0.18645
GSR_sgRNA__1	0.344442	0.650645	0.251703	-0.319461	0.141034	0.141292	0.0593942	0.379796	0.100298	0.11253	-0.0452073	-0.101588	0.0237369	0.0367916	0.211182	0.234192
GSR_sgRNA__2	0.178931	0.266962	-0.0265426	-0.0857555	0.341103	-0.0313794	0.618061	1.05811	0.256535	0.333532	0.0295768	0.0875462	0.251022	0.309416	0.524876	0.473741
GSR_sgRNA__3	0.186234	-0.139116	-0.360055	0.0200702	-0.258796	-0.289955	1.01636	-0.0516107	0.00676206	0.0945419	-0.3544	-0.168918	0.012922	0.056924	0.386389	0.476952
GSR_sgRNA__4	0.71315	0.356965	0.0948399	-0.179584	0.316922	0.241418	0.110246	0.631131	0.200219	0.403868	-0.0807917	-0.108623	0.516781	0.300499	0.233746	0.402913
GSR_sgRNA__5	-0.0066038	-0.688635	-0.147091	-0.181442	0.0498004	-0.0199191	-0.574072	-0.456631	0.269924	0.25533	-0.155684	-0.130671	0.189047	0.0948461	0.127144	0.329695
GSR_sgRNA__6	0.210659	0.0728917	0.0888438	-0.352046	-0.324089	-0.341177	-0.429799	-0.333392	-0.0394688	0.265528	-0.222603	-0.258058	0.147966	0.144178	0.14364	0.0686463
GSR_sgRNA__7	0.0728964	0.297548	0.0647806	-0.120176	0.214424	-0.265039	0.262494	0.168767	0.166123	0.203151	-0.173429	-0.381569	0.0731336	0.163554	-0.0898253	0.278702
GSR_sgRNA__8	0.329441	0.288036	-0.20106	0.243527	0.00977963	0.0979276	0.315633	1.36539	0.241562	0.157222	0.0114149	-0.0805268	0.24699	-0.0807455	0.759352	0.540965
GSR_sgRNA__9	0.459176	0.243311	0.541683	0.47636	0.209993	0.181141	0.659316	0.10506	0.500061	0.59002	0.553141	0.637256	0.422777	0.590869	0.341754	0.303692
GSR_sgRNA__10	0.495053	0.693188	0.63082	0.498953	0.641283	0.572056	0.707769	0.458697	0.461588	0.307969	0.397764	0.133591	0.262852	0.29698	0.462085	0.43121
GSS_sgRNA_1	-0.515315	0.0683995	-0.406021	-0.317191	-0.191773	-0.769009	0.151153	-0.759722	-0.107693	-0.150035	-0.251101	-0.183829	-0.0060938	-0.161592	0.240464	0.195543
GSS_sgRNA_2	-0.067273	-0.349164	-0.180139	-0.122047	0.0772197	-0.677691	0.227429	-0.0164703	-0.0392638	0.0706218	-0.0142749	-0.14283	-0.059003	-0.0291791	0.412446	0.741962
GSS_sgRNA_3	-0.178048	-0.247773	-0.346424	-0.193117	-0.343622	-0.746401	0.167768	-0.595994	-0.217789	-0.0585061	-0.205489	-0.192783	-0.14395	-0.0924724	0.288775	0.48174
GSS_sgRNA_4	-0.0677558	-0.41625	-0.873297	-0.333023	0.232749	-0.977924	-0.584453	-0.804065	0.0668126	-0.0745952	-0.0536254	-0.107818	-0.118647	0.041814	0.36483	0.0127173
GSS_sgRNA_5	0.0411931	-0.316318	-0.62114	-0.0807759	-0.331632	-0.611694	0.506008	0.0140671	0.00584547	-0.166049	-0.0327224	-0.068079	-0.0509201	0.0101695	0.415462	0.312844
GSS_sgRNA_6	-0.128443	-0.0025301	-0.0011607	-0.255382	-0.469622	-0.514881	-0.0374642	-0.287245	0.114208	0.217415	0.0906702	0.244575	0.142088	0.305032	0.570553	0.797935
GSS_sgRNA_7	0.566895	0.665448	0.430215	0.691292	0.358961	0.0168242	-0.0245838	-0.313514	0.37168	0.3061	0.453946	0.221881	0.394378	0.293457	0.501158	0.28623
GSS_sgRNA_8	0.910773	-0.443493	1.53786	0.945277	1.02808	1.23092	-0.62299	0.441967	0.0319622	0.255424	0.324475	0.556829	0.285434	0.415576	0.473458	0.288208
GSS_sgRNA_9	0.628568	0.379204	0.149453	-0.0750733	-1.50594	-0.291387	0.121497	0.240223	-0.0306538	0.290226	-0.159513	0.130495	0.135512	0.35327	0.287322	0.458929
GSS_sgRNA_10	0.103845	-0.165002	0.10741	-0.0663577	0.0530407	-0.226989	-0.404769	0.179405	0.0497606	-0.0010501	-0.122122	0.0730115	0.0683225	-0.112879	0.350625	0.369503
SLC7A11_sgRNA_1	1.09104	0.999467	1.1324	0.931605	0.883065	0.678329	0.148933	-0.218139	-0.0053239	-0.214382	0.521443	0.432835	-0.0913182	-0.0674109	0.166507	0.159292
SLC7A11_sgRNA_2	0.299277	0.71213	0.398574	0.00559155	-0.149131	-0.0876503	-0.169834	-0.502823	-0.0890474	-0.0741181	0.574724	0.416913	-0.167866	-0.133872	0.36052	0.143715
SLC7A11_sgRNA_3	0.672092	0.629467	1.25672	0.756145	0.567459	0.809463	0.0199325	-0.293239	-0.204381	-0.21216	0.08375	0.477891	0.0782612	-0.0545155	0.257973	0.31992
SLC7A11_sgRNA_4	0.450688	0.406414	0.752994	1.10249	0.927749	0.722355	0.0577484	0.115724	0.194615	0.0978707	0.832288	0.715487	0.390492	0.144327	0.396723	0.193972
SLC7A11_sgRNA_5	0.851896	0.368262	0.998273	0.838816	0.471739	0.324523	0.062741	-0.208519	0.311819	-0.0250315	0.244557	0.546384	-0.0532702	-0.167732	0.233949	0.156492
SLC7A11_sgRNA_6	0.412431	0.686981	0.605192	0.735441	0.48144	0.705491	1.10343	1.23466	-0.0247667	0.0472058	0.101821	0.226587	0.0893797	0.0802681	0.273803	0.353716
SLC7A11_sgRNA_7	0.782563	0.758477	0.323578	0.488987	0.994773	-0.0578636	-0.606383	-0.471392	-0.298	-0.096789	0.396664	0.598293	-0.120881	0.0105276	0.0481437	0.0226093
SLC7A11_sgRNA_8	0.0902457	0.0351057	-0.0179577	0.899363	1.07723	0.352772	1.7588	0.559206	0.225381	0.243362	0.555064	0.540163	0.291778	-0.0874478	0.442029	0.28518
SLC7A11_sgRNA_9	0.885382	0.855395	0.759396	0.967616	1.18713	0.277048	0.900436	0.0596467	-0.0761436	0.15796	0.523171	0.250063	-0.109141	-0.0303918	-0.0219544	0.0451664
SLC7A11_sgRNA_10	0.401123	0.617863	0.62383	0.798673	0.32246	-0.0129319	1.08514	0.399327	-0.267169	-0.156334	0.205367	0.233619	-0.117254	-0.22571	-0.494715	-0.276253
DBR1_sgRNA_1	-2.77459	-3.55258	-2.54921	-3.65223	-5.68416	-3.1936	-2.33542	-3.09004	-5.04968	-6.43289	-5.12972	-5.30803	-5.74447	-3.9694	-5.34553	-6.39679
DBR1_sgRNA_2	-2.20617	-1.49134	-1.74377	-1.884	-1.78847	-2.70459	-2.46406	-2.3284	-3.5373	-4.07505	-2.87159	-2.78251	-3.16295	-3.68064	-4.21882	-3.77828
DBR1_sgRNA_3	-1.55542	-1.14152	-0.980009	-1.83854	-1.25122	-0.789977	-1.90821	-2.18459	-2.65586	-2.78216	-2.86745	-2.34144	-2.71856	-2.13119	-2.41311	-2.96389
DBR1_sgRNA_4	-3.18692	-4.62337	-4.41491	-3.52679	-2.59936	-5.00131	-1.94682	-2.91258	-3.58611	-3.41819	-4.03707	-3.81377	-3.37323	-3.72875	-3.75518	-3.06559
DBR1_sgRNA_5	-3.61069	-2.68001	-4.33868	-4.53378	-4.17966	-4.83265	-2.004	-2.35038	-3.30911	-3.43112	-4.18293	-4.15426	-3.39636	-3.58104	-3.75358	-4.03015
DBR1_sgRNA_6	-3.88252	-4.40136	-2.23197	-1.85878	-2.79835	-2.18174	-4.93114	-2.90796	-4.4422	-4.39536	-4.41609	-5.00548	-4.08439	-4.98185	-5.02161	-5.05349
DBR1_sgRNA_7	0.611329	0.537786	-0.276157	0.762545	-0.105848	0.636845	0.147702	0.810985	0.758826	0.51258	0.30733	0.324738	0.29893	0.36415	0.517187	0.478529
DBR1_sgRNA_8	-0.746149	-0.618392	-0.927937	-1.71621	-1.08339	-0.72582	-0.566919	0.611467	-1.85015	-2.19558	-2.23704	-1.934	-2.01909	-2.1383	-2.2169	-2.43366
DBR1_sgRNA_9	-0.0426254	-0.0074347	0.561813	0.356269	0.424565	0.814751	-0.785067	-0.991978	-0.821469	-0.597249	-0.497088	-0.845445	-0.569635	-0.687115	-0.862128	-0.492237
DBR1_sgRNA_10	-2.32782	-1.92799	-1.13259	-2.27324	-1.55443	-1.2087	-1.43194	-0.611057	-1.8916	-1.95194	-2.1418	-2.06806	-2.04831	-1.96528	-1.77487	-2.14285
EEF2_sgRNA_1	-4.84093	-4.03804	-4.32975	-4.13287	-3.2948	-3.81133	-5.83445	-2.51239	-3.49156	-3.69305	-3.646	-2.95223	-3.10067	-3.74999	-4.25612	-3.84965
EEF2_sgRNA_2	-0.161257	-0.229137	-0.440471	-0.300724	0.0583021	-0.482685	-0.0522032	2.21639	-1.93419	-2.05468	-2.01166	-1.67997	-2.01259	-1.92066	-2.46747	-2.10386
EEF2_sgRNA_3	-0.51122	-0.834967	-0.0349834	-1.21074	-0.718405	-0.881628	-0.216517	-1.5192	-2.13665	-1.81852	-2.24219	-2.19102	-1.59728	-1.7797	-1.12523	-1.37062
EEF2_sgRNA_4	-3.06064	-2.76043	-3.27385	-2.05612	-2.95356	-2.38682	-2.09993	-2.22485	-1.24243	-1.26553	-1.45913	-1.36719	-1.34162	-1.19914	-2.02112	-2.09963
EEF2_sgRNA_5	-1.94866	-3.61197	-2.40435	-3.92572	-3.7706	-3.56967	-2.14573	-2.55918	-4.18212	-3.44953	-4.84178	-2.83143	-3.42887	-3.39708	-2.93805	-3.40602
EEF2_sgRNA_6	-4.00702	-7.14831	-4.17834	-3.32662	-4.05466	-3.88827	-4.02779	-3.75857	-3.6363	-4.08122	-4.0445	-4.63815	-4.13343	-3.05866	-3.5402	-4.14719
EEF2_sgRNA_7	-1.60332	-1.8683	-1.65527	-1.21358	-1.22627	-1.53459	-1.19013	-2.63656	-1.92133	-1.7371	-1.45646	-1.34293	-1.72513	-1.6464	-1.6001	-1.75871
EEF2_sgRNA_8	-2.54817	-2.17654	-1.90058	-2.18385	-2.55507	-2.11757	-0.916408	-0.289088	-3.78597	-3.71118	-4.00092	-3.25656	-3.2191	-3.20095	-4.10001	-4.00296
EEF2_sgRNA_9	-1.45421	-1.80693	-1.6955	-1.50573	-1.68779	-1.78434	-2.01614	-2.08522	-3.34433	-2.86795	-3.28863	-3.03642	-3.14422	-3.18995	-3.7829	-3.99006
EEF2_sgRNA_10	-1.40512	-1.1911	-1.06404	-1.93577	-1.10295	-1.31804	-1.46064	-0.834583	-1.63144	-1.65163	-1.8651	-1.76087	-1.99727	-1.64261	-1.9421	-2.21686
GAPDH_sgRNA_1	-3.02357	-4.10459	-4.23023	-2.5851	-4.28061	-3.09226	-0.637295	-2.22829	-2.29101	-2.5776	-3.04294	-2.29793	-2.54541	-2.06578	-1.81208	-3.08556
GAPDH_sgRNA_2	-2.981	-5.93119	-4.16231	-3.34301	-3.86038	-5.95188	-0.980978	-2.91204	-4.14528	-4.29276	-3.52242	-3.99842	-3.41615	-3.73405	-3.69662	-4.31268
GAPDH_sgRNA_3	-3.09689	-4.5884	-5.29464	-3.91509	-3.97373	-4.15085	-3.37772	-3.49996	-6.10983	-6.07972	-5.03191	-5.23472	-7.08825	-4.80199	-3.81714	-5.28488
GAPDH_sgRNA_4	-2.2739	-2.87844	-2.91845	-3.66928	-3.83914	-2.642	-1.90486	-3.00245	-4.597	-5.22573	-5.44557	-4.6554	-4.78578	-4.98939	-4.55041	-4.48302
GAPDH_sgRNA_5	-7.87108	-5.30888	-3.32923	-3.53679	-4.30319	-3.00282	-3.9898	-3.66957	-3.79674	-4.0393	-4.34003	-4.4697	-3.63279	-5.36947	-5.35084	-3.74091
GAPDH_sgRNA_6	-0.897267	-0.212895	-0.313981	-0.0963615	-0.455444	-0.39152	-0.463579	-1.43978	-1.61415	-1.52886	-1.69072	-1.65705	-1.84891	-1.94222	-1.71906	-2.29354
GAPDH_sgRNA_7	-5.9971	-6.59519	-5.05872	-5.3174	-5.74676	-5.23138	-4.6288	-3.53802	-3.68523	-2.83054	-3.18543	-4.70653	-4.91921	-3.7591	-4.64427	-5.63891
GAPDH_sgRNA_8	-2.23234	-4.42399	-5.19033	-3.54676	-3.82395	-2.81377	-3.65263	-3.2889	-3.25031	-2.88769	-3.73506	-3.2219	-3.12847	-2.93919	-3.55265	-2.60293
GAPDH_sgRNA_9	0.0936971	0.190801	0.996362	0.332501	0.236185	0.421915	0.985852	-0.35214	-0.689612	-0.636179	-0.867407	-0.598424	-0.617247	-0.483174	-0.219056	-0.0134981
GAPDH_sgRNA_10	-3.60604	-4.4871	-5.83522	-4.07359	-5.26483	-6.43593	-4.88703	-3.86307	-4.75101	-4.81485	-5.48677	-4.10894	-4.15404	-4.58961	-4.15425	-4.53036
KIF11_sgRNA_1	-1.48721	-0.876588	-0.505009	-0.800295	-0.995248	-0.957041	-1.22004	-1.505	-1.51755	-2.40874	-2.55448	-2.3436	-2.78623	-2.32521	-2.65235	-2.18487
KIF11_sgRNA_2	-6.45708	-4.9825	-3.45235	-5.94633	-2.64201	-3.87492	-0.380437	-2.32188	-3.4963	-3.03822	-2.65128	-2.22137	-2.60521	-2.51308	-3.82561	-2.28452
KIF11_sgRNA_3	0.411909	0.823075	0.410308	1.04728	0.471991	0.70443	1.6412	-0.274592	0.376931	0.622134	0.458467	0.433555	0.530075	0.48367	0.412645	0.195159
KIF11_sgRNA_4	-2.5225	-4.07819	-1.84737	-1.04176	-2.3577	-1.72198	-2.40105	-2.07822	-3.36045	-3.51569	-2.49243	-1.80898	-3.16596	-2.8907	-4.02715	-2.68442
KIF11_sgRNA_5	-0.624758	-0.340838	-0.352223	-0.884881	0.19822	-0.497912	-0.731015	-1.19077	-1.42811	-1.63251	-1.41331	-1.5752	-1.49804	-1.40339	-1.41446	-0.812622
KIF11_sgRNA_6	-2.83114	-3.24874	-3.99703	-2.35396	-3.34244	-2.18101	-3.15235	-3.31678	-2.81831	-2.41618	-3.04451	-2.33726	-2.78754	-2.80739	-2.91742	-1.96838
KIF11_sgRNA_7	-2.34523	-1.99342	-1.34178	-2.73115	-0.054275	-2.51786	-2.07486	-2.18386	-1.47026	-2.11761	-0.551655	-0.946743	-1.82986	-1.56519	-2.5685	-3.06957
KIF11_sgRNA_8	1.16691	1.29543	0.708624	0.46013	0.72042	1.11801	1.06483	0.297082	0.587448	0.491717	0.557609	0.525727	0.458731	0.528486	0.368712	0.373246
KIF11_sgRNA_9	0.499051	-0.407574	-0.331224	0.109816	0.217202	0.149909	-0.585479	-1.32441	-0.952777	-0.992178	-0.715047	-1.08479	-1.22985	-1.18671	-1.32436	-1.31276
KIF11_sgRNA_10	-0.370303	-0.403553	-0.78053	-0.730145	-0.332921	-0.361758	-0.564578	-1.86088	-1.36418	-1.38273	-1.36376	-1.69198	-1.45013	-1.88568	-1.85974	-1.27634
PCNA_sgRNA_1	-3.2986	-2.17946	-2.12316	-3.39438	-3.34927	-2.86015	-1.51301	-2.43182	-2.18227	-3.34464	-3.68852	-2.58834	-3.91252	-2.70438	-4.7913	-2.85861
PCNA_sgRNA_2	-1.51163	-0.102082	-1.94334	-1.79074	-1.9788	-0.743328	-2.27602	-2.12872	-3.10342	-3.47135	-2.48581	-3.17296	-3.27983	-3.179	-2.0506	-2.51237
PCNA_sgRNA_3	-1.11938	-1.34803	-2.19467	-0.71839	-1.7031	-1.17101	-3.32049	-2.48258	-2.82037	-2.62379	-2.21481	-2.10871	-2.3192	-2.83468	-3.21369	-2.80284
PCNA_sgRNA_4	-1.5189	-2.20585	-1.45792	-1.8158	-2.76648	-1.87877	-0.468126	-2.16633	-3.27085	-3.01685	-3.08576	-2.64172	-3.24397	-2.65616	-3.65952	-2.63364
PCNA_sgRNA_5	-4.2548	-6.94183	-4.49226	-4.29797	-5.94458	-3.57064	-4.60191	-3.12643	-2.88836	-4.71895	-3.69265	-2.90159	-3.76122	-3.88188	-5.00546	-5.42661
PCNA_sgRNA_6	-0.0355076	-0.142735	0.407128	0.286002	0.0193502	-0.221726	0.0514975	-1.10624	-0.909092	-1.11178	-0.642628	-0.89171	-1.05091	-1.05005	-1.18112	-0.865406
PCNA_sgRNA_7	-0.360897	-1.38092	-0.510829	-0.927722	-0.743303	-1.09602	-0.643551	-2.11104	-2.45422	-2.63917	-2.03835	-2.28359	-2.69658	-2.74058	-3.26779	-3.12301
PCNA_sgRNA_8	-0.502352	-0.115248	-0.0688063	0.235566	-0.257979	0.098323	-0.448977	-0.144942	-2.32813	-2.19194	-2.18514	-2.06421	-2.09383	-2.66338	-2.71842	-2.33488
PCNA_sgRNA_9	-4.18459	-4.41103	-2.7979	-3.98157	-2.34403	-2.73965	-6.01054	-3.65084	-4.11153	-4.24561	-3.1234	-4.23459	-3.56896	-3.47415	-3.84031	-3.85741
PCNA_sgRNA_10	-5.08969	-4.16946	-3.84593	-5.30437	-5.05476	-4.05566	-4.87682	-3.20143	-3.32325	-2.81523	-3.6001	-3.01016	-3.58417	-2.54026	-4.11237	-4.71158
PLK_sgRNA_1	-4.10961	-3.1531	-3.59985	-3.17008	-2.89267	-2.78086	-4.30378	-3.0294	-2.01456	-2.16306	-2.77594	-2.27925	-1.87031	-2.28324	-2.8586	-3.65426
PLK_sgRNA_2	-2.0508	-1.50654	-2.3281	-2.08324	-0.930782	-2.15712	-2.61503	-2.85748	-1.92679	-1.50591	-1.80849	-2.08506	-2.10525	-1.54511	-1.91338	-2.62719
PLK_sgRNA_3	-0.98292	-0.835559	-1.00522	-1.50943	-1.87836	-2.67073	-1.67834	-1.92507	-1.07396	-2.12003	-2.86527	-1.44157	-1.95281	-2.39018	-2.37357	-1.68631
PLK_sgRNA_4	-1.81168	-4.11969	-3.16473	-2.04661	-1.48574	-2.52052	-3.62127	-3.05391	-2.3887	-2.38493	-1.94422	-1.48549	-3.05633	-2.05707	-2.15142	-1.74292
PLK_sgRNA_5	-0.169005	0.534105	-0.0410502	0.293081	0.634569	0.246	0.0455371	-1.0755	-0.64802	-0.320781	-0.362176	-0.486628	-0.334733	-0.423873	-0.578884	-0.89558
PLK_sgRNA_6	-4.63254	-3.3051	-3.75255	-3.22683	-4.42295	-5.81536	-4.42571	-1.45513	-1.93438	-1.67322	-2.06407	-1.95164	-1.42447	-1.15913	-2.93873	-2.60819
PLK_sgRNA_7	-2.20314	-1.88835	-1.65151	-2.62684	-2.39497	-3.85053	-2.53198	-2.64913	-1.19836	-1.09548	-1.01327	-1.03587	-1.14399	-0.820197	-1.31341	-0.862557
PLK_sgRNA_8	-0.589774	-0.661047	-0.283574	-0.191906	-0.467539	0.202683	0.153327	-1.02746	0.210016	0.478487	0.071313	0.213727	0.280291	0.467508	0.207852	0.378446
PLK_sgRNA_9	-1.2007	-1.42747	-0.849073	-0.896696	-1.55813	-1.65558	-2.85541	-2.29851	-0.095047	0.09822	-0.285361	-0.263457	-0.0777096	0.128447	0.156299	-0.0547698
PLK_sgRNA_10	-7.92104	-5.08435	-6.58615	-7.26616	-6.13413	-6.5956	-6.27904	-3.46015	-3.71028	-2.77898	-4.36367	-3.27539	-4.23491	-5.05503	-4.1973	-6.59988
POLR2B_sgRNA_1	-3.38502	-3.16693	-1.6392	-2.43401	-3.69436	-0.629374	-3.51959	-2.68227	-2.19497	-2.60009	-1.46868	-2.59089	-3.65186	-1.91881	-2.51119	-4.13763
POLR2B_sgRNA_2	-1.32923	-1.07854	-0.721445	-0.708801	-1.95312	-1.63178	-0.930246	1.28931	-2.37947	-2.2097	-2.29366	-1.99639	-2.46539	-1.91438	-2.31225	-2.26434
POLR2B_sgRNA_3	-1.90887	-1.75585	-1.47197	-2.71554	-2.05704	-2.8043	-0.394779	-2.36356	-2.50648	-2.66405	-2.29022	-2.63512	-3.03918	-3.08645	-3.21082	-2.48224
POLR2B_sgRNA_4	-2.63172	-2.47	-2.56612	-2.11439	-2.65456	-2.67717	-1.85298	-1.44373	-1.55367	-1.78855	-1.9298	-2.29691	-2.02594	-1.68002	-2.54772	-2.04076
POLR2B_sgRNA_5	-2.01515	-2.59381	-2.39783	-3.24324	-1.93771	-1.93791	-3.08685	-2.31849	-3.46232	-2.83651	-3.21598	-3.26582	-3.31755	-3.10167	-3.58006	-3.54978
POLR2B_sgRNA_6	-3.10087	-2.71551	-3.30156	-4.0665	-1.20737	-2.91868	-2.94356	-1.57942	-2.08267	-3.37323	-3.20163	-7.32297	-2.59316	-2.82025	-4.9831	-3.66243
POLR2B_sgRNA_7	0.60315	0.707973	0.270304	0.522026	0.9757	0.440348	0.46934	-0.482386	0.344302	0.594557	0.13606	0.341686	0.446558	0.37391	0.336995	0.358635
POLR2B_sgRNA_8	-2.63966	-2.93798	-1.38308	-1.87821	-1.96619	-3.34249	-1.573	-2.43607	-2.14945	-1.89256	-2.32177	-2.16779	-1.61184	-2.51472	-2.89487	-4.30441
POLR2B_sgRNA_9	0.147206	-0.604958	-0.477641	-0.71674	-1.25398	-0.0210682	-1.10805	-1.53573	-1.70707	-1.18419	-1.42348	-1.57823	-1.41623	-1.54919	-1.12892	-1.15267
POLR2B_sgRNA_10	-0.490498	-1.55015	-0.661672	0.394881	-0.533093	-0.21848	-0.824619	-1.37663	-2.09776	-2.81678	-1.77492	-2.54711	-1.95149	-2.30996	-2.04962	-1.9405
PSMB1_sgRNA_1	-1.00868	-1.49325	-1.42079	-1.10968	-2.36024	-2.08574	-1.44342	-0.727899	-3.24562	-3.93612	-2.70498	-3.84553	-3.19957	-3.03242	-3.327	-3.12245
PSMB1_sgRNA_2	-0.277358	-0.370363	0.612387	-0.463407	-0.353327	-1.37464	0.271048	0.360858	-1.15171	-2.11343	-2.12784	-2.79886	-1.79008	-1.42433	-3.34721	-3.14406
PSMB1_sgRNA_3	-1.4381	-1.39517	-1.82817	-1.13226	-1.40909	-1.97262	-2.4518	-2.55619	-2.53915	-2.01091	-2.11095	-2.60252	-2.9113	-2.26491	-1.55925	-2.15226
PSMB1_sgRNA_4	-0.417779	-0.666474	-0.544012	-0.54524	-0.940147	-0.538051	-1.26759	-1.53861	-1.84589	-1.76938	-1.39768	-1.68567	-1.9547	-1.69203	-2.38426	-1.69719
PSMB1_sgRNA_5	-3.04318	-3.19297	-2.20781	-2.38509	-2.88855	-3.27138	-3.60102	-3.23842	-1.73029	-1.06826	-1.47647	-1.95946	-1.58312	-1.49202	-2.94749	-3.15317
PSMB1_sgRNA_6	-3.28979	-4.10986	-3.35864	-4.17298	-2.61654	-5.99436	-5.3452	-3.45073	-3.71198	-4.2238	-3.28978	-3.6612	-3.51059	-4.28785	-2.81757	-4.39062
PSMB1_sgRNA_7	-1.15558	-1.19306	-1.41758	-0.818345	-0.497225	-1.10258	-1.23331	-0.90981	-2.19162	-2.60843	-2.48688	-2.72949	-2.06167	-2.21712	-3.04614	-3.05001
PSMB1_sgRNA_8	-2.66828	-2.7625	-4.02232	-2.09884	-1.70038	-2.00644	-3.61331	-2.71627	-3.1418	-3.00923	-2.78958	-3.80542	-2.61412	-3.53714	-3.50025	-3.5254
PSMB1_sgRNA_9	-1.02847	-2.19151	-0.905944	-1.92702	-2.06423	-1.28818	-2.14484	-2.18469	-3.50038	-2.50479	-2.13878	-2.29606	-3.5887	-2.33536	-2.20213	-2.33353
PSMB1_sgRNA_10	-4.26088	-2.90177	-3.4175	-3.35551	-2.66033	-2.38816	-4.73346	-3.69299	-1.43235	-2.31852	-2.8955	-2.15181	-1.91278	-2.1101	-3.45781	-3.19764
RPA3_sgRNA_1	-3.58732	-6.2086	-3.37482	-5.01139	-6.79966	-5.4553	-6.23578	-3.44723	-3.84807	-4.00054	-4.66161	-4.51921	-3.97964	-4.08555	-3.59242	-4.28778
RPA3_sgRNA_2	-4.46095	-4.92375	-3.65063	-6.22155	-4.6326	-2.74419	-5.85309	-3.34905	-5.38858	-5.16737	-1.91192	-4.13109	-5.63948	-2.89876	-5.38614	-4.34676
RPA3_sgRNA_3	-2.51715	-2.97538	-2.78877	-3.27601	-3.71817	-2.65015	-3.66506	-3.41332	-2.54364	-3.77858	-5.57786	-4.1584	-3.76501	-3.86275	-3.93948	-4.0693
RPA3_sgRNA_4	0.801753	0.539907	0.825554	0.718351	1.14044	0.580674	0.127322	0.541657	0.73527	0.447482	0.557431	0.453565	0.469047	0.421447	0.364393	0.193859
RPA3_sgRNA_5	-3.73805	-3.06406	-2.95572	-2.24741	-2.59377	-2.33312	-2.93491	-3.15242	-2.30985	-2.60687	-2.59816	-2.12211	-2.80235	-3.42756	-3.86909	-3.36604
RPA3_sgRNA_6	-0.858645	-1.4392	-1.36519	-1.26419	-1.56509	-1.44499	-1.25828	-2.04788	-2.07247	-2.15718	-1.76694	-2.41405	-2.12239	-2.5052	-2.20963	-2.3448
RPA3_sgRNA_7	-1.75998	-3.6762	-1.66304	-2.80047	-2.67502	-1.92964	-3.67199	-2.95788	-6.01197	-5.86131	-5.19516	-5.91643	-6.3659	-5.07637	-5.61843	-5.91877
RPA3_sgRNA_8	-2.30927	-1.88404	-1.68066	-2.56871	-1.75917	-1.90285	-2.66691	-2.54407	-2.38474	-3.62547	-2.59199	-3.239	-2.25252	-2.62496	-2.05597	-2.72655
RPA3_sgRNA_9	-1.02071	-0.764852	-0.401244	-0.229044	-0.263084	-0.56406	-0.9415	-0.772899	-1.86468	-1.47266	-1.42161	-1.79776	-1.62961	-1.69005	-1.23633	-1.42138
RPA3_sgRNA_10	-0.992518	-1.16855	-1.36581	-0.507952	-2.2	-1.45175	-1.16351	-1.87123	-1.99628	-1.66643	-1.64824	-1.31486	-1.7384	-1.78282	-3.06165	-3.15172
RPL3_sgRNA_1	-2.8572	-1.78732	-1.76131	-2.51502	-2.55706	-4.1753	-4.95088	-2.92771	-4.0829	-2.84398	-3.6258	-3.36139	-3.11964	-2.72023	-2.29728	-3.81296
RPL3_sgRNA_2	-4.59903	-4.09036	-3.26561	-4.12985	-1.96293	-4.52032	-2.52657	-3.38652	-5.68486	-7.64511	-4.41909	-4.05954	-5.34174	-5.55938	-5.3494	-6.24876
RPL3_sgRNA_3	-4.1751	-3.5408	-3.2565	-4.44027	-3.69068	-3.84375	-4.44557	-2.60443	-4.4705	-4.00366	-4.06319	-3.34893	-4.5673	-4.68929	-4.61135	-4.69857
RPL3_sgRNA_4	-4.42522	-2.01926	-3.02643	-2.16678	-3.99284	-3.14224	-5.71163	-2.99354	-3.19998	-2.96255	-3.01794	-2.59065	-2.96148	-2.48362	-2.72554	-2.65661
RPL3_sgRNA_5	-1.62143	-2.01226	-1.81918	-1.61208	-2.75705	-1.82961	-2.73123	-1.99253	-3.24793	-2.59124	-2.81313	-2.77131	-2.37497	-3.21246	-3.36353	-3.60984
RPL3_sgRNA_6	-3.90773	-3.66765	-3.55717	-3.62461	-3.44275	-4.76161	-6.23008	-3.05952	-2.91544	-2.93629	-3.59856	-2.44713	-2.91478	-2.93748	-4.48294	-4.77592
RPL3_sgRNA_7	-4.12062	-4.47723	-4.10517	-5.28156	-4.93073	-4.41188	-6.72714	-2.68127	-4.3821	-2.91657	-3.28262	-3.55877	-3.56812	-4.12761	-4.44455	-3.12803
RPL3_sgRNA_8	-1.64604	-2.19819	-3.80988	-3.23545	-1.22703	-3.06614	-4.31563	-2.82865	-2.94272	-2.75245	-2.37668	-3.06081	-2.96165	-2.40921	-3.20097	-3.06933
RPL3_sgRNA_9	-4.88559	-3.85538	-4.86826	-4.02467	-3.36385	-3.07251	-6.0321	-4.01343	-2.33871	-3.26333	-2.55349	-2.81955	-2.69412	-3.10673	-2.72184	-1.56805
RPL3_sgRNA_10	-1.79399	-5.11148	-1.86531	-2.73943	-3.4623	-3.48212	-4.18257	-1.71831	-2.74952	-3.77588	-2.64491	-4.11191	-3.33424	-5.38691	-4.54061	-3.44699
Intragenic_sgRNA_1	0.45777	0.253643	0.58576	0.441525	-0.0569509	0.367353	0.0826969	-0.485572	0.51233	0.296585	0.310737	0.428053	0.307187	0.302497	0.264926	-0.0524801
Intragenic_sgRNA_2	-1.37242	-0.375141	0.422737	-0.360564	-0.184421	-0.380485	-1.09497	-0.0811492	0.195188	0.180284	-0.217392	-0.0001779	-0.0618051	-0.122926	-0.0117862	-0.1229
Intragenic_sgRNA_3	0.123534	0.318815	0.239414	-0.338315	0.386096	-0.164068	-0.82228	1.08765	-0.0604558	-0.0221255	0.144811	0.0162224	-0.426606	-0.0846391	-0.35113	-0.573097
Intragenic_sgRNA_4	-0.585228	-0.272092	-0.115111	-0.51628	-0.771573	-0.374356	-0.0473466	-0.247531	0.206937	0.192594	0.411832	0.0715334	0.262304	0.204826	0.257086	0.53935
Intragenic_sgRNA_5	1.13357	0.50011	0.274904	0.520759	1.11143	0.449629	-0.267878	-0.559749	0.159384	0.496132	0.0931946	0.371329	0.0639474	0.0636877	0.227493	0.357511
Intragenic_sgRNA_6	0.225892	0.464203	0.270258	0.74749	0.866404	0.630295	0.384749	0.145941	0.365434	0.523009	0.401267	0.408317	0.379557	0.272493	0.0555716	0.160522
Intragenic_sgRNA_7	-0.315466	0.176508	-0.0786029	0.142922	0.0609937	0.549357	0.145883	0.798815	0.322006	0.117683	0.153732	0.336694	0.153728	0.227831	0.0656575	-0.142042
Intragenic_sgRNA_8	0.390688	0.783172	0.621028	0.371965	0.463115	1.18496	0.732267	1.2082	0.228397	0.130362	0.197062	0.39505	0.40005	0.334861	0.230536	-0.0651532
Intragenic_sgRNA_9	-0.386779	-0.191439	0.00344709	0.203584	-0.286135	-0.285869	0.371061	1.73349	0.245051	0.176559	0.295997	0.137117	0.322337	0.0975438	0.177452	0.24786
Intragenic_sgRNA_10	-0.622267	-0.633601	-0.107247	-0.699185	-0.175418	-0.065951	-0.519052	-0.437185	-0.053261	-0.180942	-0.238603	-0.18657	-0.412266	-0.175043	-0.203725	-0.188417
Intragenic_sgRNA_11	0.378727	-0.037537	-0.0267882	-0.0537585	0.0988839	0.462549	0.0991771	-0.410221	-0.0570681	-0.0356461	-0.19777	-0.224235	0.0807912	-0.124965	-0.0149391	0.0571095
Intragenic_sgRNA_12	-0.38631	-0.428293	-0.0813448	0.111728	-0.240703	0.133205	-0.63751	1.88027	0.18901	0.0821849	0.27214	0.208315	0.104835	0.135482	0.32415	0.182692
Intragenic_sgRNA_13	-0.625391	0.0393727	-0.443314	-0.641349	-0.0421594	-0.482873	-0.46222	0.0543153	0.149407	0.211141	0.298693	0.378635	0.270691	0.256253	0.307155	0.605732
Intragenic_sgRNA_14	0.23969	0.0876581	-0.576801	-0.431258	-0.418605	0.0143523	-0.335285	-0.0977688	0.478085	0.336141	0.268049	0.456802	0.354866	0.232632	0.543713	0.252598
Intragenic_sgRNA_15	0.466881	0.607781	0.117564	0.363057	0.693106	0.622897	0.465305	1.17622	0.324344	0.210607	0.189238	0.288829	0.0385293	0.0373648	0.312992	-0.0631005
Intragenic_sgRNA_16	-0.126654	0.239243	-0.0035316	-0.339548	0.323897	-0.273706	0.0178799	1.29924	0.223875	0.356298	0.507674	0.244106	0.364809	0.376761	0.225711	0.272044
Intragenic_sgRNA_17	-0.0076336	-0.552273	0.0205948	0.507622	-0.70568	-1.36102	-0.555387	-0.586275	-0.235175	0.389133	0.611261	-0.129865	-0.290452	-0.205432	-0.0318503	-0.575867
Intragenic_sgRNA_18	-0.243898	0.0134571	-0.222758	-0.255266	0.211777	-0.399706	0.25989	1.16749	-0.0014514	0.022099	0.091974	0.106013	0.0725239	0.0382882	0.027458	0.0164086
Intragenic_sgRNA_19	-0.349124	-0.092609	-0.175645	0.153384	-0.633778	-0.0811867	-0.175923	0.046593	0.215973	0.282076	0.429638	0.185571	0.274377	0.216445	0.329585	-0.0038603
Intragenic_sgRNA_20	0.365631	0.14221	0.155521	-0.155015	0.424691	0.527189	-0.138661	0.543863	0.0578639	0.285321	0.222009	0.318142	0.114057	0.315501	0.305109	0.211419
Intragenic_sgRNA_21	0.184428	-0.0670175	-0.19215	-0.339374	0.273058	-0.125959	0.337237	0.113781	0.255919	0.374855	0.171949	0.368225	0.254338	0.0590395	0.180692	0.0231597
Intragenic_sgRNA_22	0.179516	0.121562	-0.246405	0.316137	-0.122079	0.389782	-0.607715	-0.627459	0.157011	0.0114102	0.247714	0.190212	0.102694	0.169683	0.0521589	0.0207233
Intragenic_sgRNA_23	0.645017	0.528169	0.115425	0.555218	0.444795	0.359412	-0.109715	0.0270981	0.438429	0.408789	0.233601	0.208829	0.488096	0.340324	0.586632	0.332759
Intragenic_sgRNA_24	0.513961	0.312667	0.239191	0.146861	0.240692	0.729642	0.287016	1.69873	0.476587	0.2336	0.419563	0.240274	0.300261	0.293097	0.330216	0.488193
Intragenic_sgRNA_25	0.505899	0.623735	0.49433	-0.239604	0.225746	0.468757	1.18534	0.489576	0.451856	0.345645	0.36759	0.414429	0.38144	0.458591	0.363047	0.22917
Intragenic_sgRNA_26	0.35736	0.244222	-0.0802924	0.320291	0.0594532	0.167639	0.0226207	-0.24055	0.335821	0.400858	0.399295	0.58529	0.41918	0.429238	0.316289	0.297622
Intragenic_sgRNA_27	0.530255	0.638819	1.04958	0.629954	0.748702	0.544111	0.118263	1.02147	0.626939	0.480935	0.527468	0.461078	0.604042	0.481604	0.433708	0.162545
Intragenic_sgRNA_28	-0.186241	-0.133817	0.0606846	-0.492835	-0.440985	-0.306173	-0.0624934	-0.493128	0.320837	0.366298	0.484831	0.362178	0.321545	0.343572	0.420806	0.104238
Intragenic_sgRNA_29	0.14668	0.605501	0.452329	0.564402	0.591426	0.319576	0.331759	0.540417	0.481193	0.513964	0.613867	0.5496	0.378362	0.347794	0.366341	0.401895
Intragenic_sgRNA_30	0.614577	0.666656	0.839873	0.716952	0.403283	0.616178	0.259552	0.174383	0.427124	0.613838	0.579484	0.603016	0.549321	0.587872	0.43835	0.50718
Intragenic_sgRNA_31	-0.490647	-0.737614	-0.434279	-0.348222	-1.2945	0.136649	-0.397319	0.0607758	0.47231	0.505759	0.405114	0.463557	0.305037	0.433482	0.171067	0.282872
Intragenic_sgRNA_32	0.0862258	-0.730052	-0.868877	-0.349299	-0.560791	-0.100922	-0.43185	-0.283222	0.215564	0.141805	0.00437506	0.204699	0.00487318	0.0441624	0.294566	0.2769
Intragenic_sgRNA_33	0.686317	0.25053	0.062259	0.994158	0.605494	0.0102736	0.52073	0.144798	0.467961	0.335313	0.394387	0.375587	0.323685	0.31023	0.234335	0.171986
Intragenic_sgRNA_34	0.294051	0.543551	0.151815	-0.180807	-0.136353	0.39268	-0.0713085	1.19221	0.2268	0.342429	0.343886	0.208304	0.201496	0.325122	0.321502	-0.209234
Intragenic_sgRNA_35	0.360973	0.386015	0.15207	-0.324534	-0.424536	0.730059	-0.422368	-0.634532	0.403506	0.374866	0.267811	0.535177	0.18413	0.222982	0.252946	0.357075
Intragenic_sgRNA_36	0.19429	-0.0940685	0.195027	0.182685	0.0649907	0.0610375	0.300127	0.283301	0.195743	0.297579	0.294288	0.288219	0.375532	0.432602	0.0225495	0.312374
Intragenic_sgRNA_37	0.901508	0.710549	0.719322	0.898271	1.04085	-0.0368072	0.43337	0.289897	0.273242	0.232887	0.27225	0.196217	0.154692	0.448039	0.123979	0.11696
Intragenic_sgRNA_38	-0.0898089	-0.411989	-0.0675223	0.394165	0.392947	-0.219448	-1.5472	0.790471	0.391702	0.299519	0.195814	0.143144	0.350057	0.34161	-0.0029467	0.302545
Intragenic_sgRNA_39	0.386768	0.441971	0.890638	0.841823	0.396104	0.708807	0.413189	0.199217	0.289426	0.505288	0.265608	0.536756	0.269213	0.248759	0.483796	0.161965
Intragenic_sgRNA_40	0.429274	0.457803	0.431428	0.719331	0.553471	0.490849	0.919958	0.827184	0.387016	0.253431	0.47795	0.444713	0.442059	0.237946	0.278293	0.405154
Intragenic_sgRNA_41	0.183003	-0.497542	-0.28875	-0.73902	0.532669	-0.0449074	-1.1599	-0.354817	0.0683215	0.25322	0.101007	0.0485958	0.0923484	-0.0549241	0.147351	0.0872145
Intragenic_sgRNA_42	0.44363	0.642606	0.470416	0.593866	0.294294	0.559347	0.0673533	1.15894	0.29091	0.377424	0.324472	0.362202	0.302998	0.333293	0.243034	0.326302
Intragenic_sgRNA_43	1.00367	1.1622	0.704858	0.779474	0.732414	0.590426	1.19392	0.415702	0.563777	0.611923	0.570663	0.652446	0.519271	0.460017	0.384724	0.407854
Intragenic_sgRNA_44	-0.680902	-0.31864	-0.269732	-0.165066	-1.16136	-0.132737	0.459613	0.15925	0.20174	0.437606	0.297274	0.228058	0.220998	0.296219	0.099792	0.177422
Intragenic_sgRNA_45	1.01168	0.6801	0.870599	1.08251	1.38252	0.0485087	0.906962	1.0157	0.348227	0.240161	0.128333	0.304612	0.265839	0.162937	0.263617	0.364221
Intragenic_sgRNA_46	0.411538	0.564188	0.38672	0.714932	0.442372	0.309172	1.05564	0.833248	0.644425	0.56649	0.442914	0.412672	0.551115	0.386576	0.365531	0.347126
Intragenic_sgRNA_47	0.0858037	-0.497488	0.242975	0.130524	0.214095	-0.286349	-0.725552	-0.842798	0.375548	0.287104	0.475342	0.459546	0.352748	0.403327	0.387969	0.408073
Intragenic_sgRNA_48	0.58692	0.43271	0.587159	0.925457	0.472672	0.537298	0.691035	0.224878	0.349552	0.168833	0.372803	0.252789	0.218911	0.370826	0.106073	0.413727
Intragenic_sgRNA_49	0.400941	0.568169	-0.185932	0.140079	0.0164916	-0.180026	-0.197099	0.0941759	0.626851	0.44291	0.417836	0.44386	0.487048	0.398415	0.472763	0.25696
Intragenic_sgRNA_50	-0.707316	-0.531502	-0.65151	-0.144998	-0.209263	-0.223237	0.303872	0.519962	0.00296337	0.0340818	0.268027	0.114561	0.351356	0.336628	0.336639	0.186445
No-site_sgRNA_1	0.362237	1.13514	1.01345	0.654177	0.401606	1.09935	0.642023	1.05261	0.498993	0.616051	0.590711	0.542	0.481209	0.609569	0.500282	0.319673
No-site_sgRNA_2	0.835936	0.720622	0.893669	0.754042	1.05934	0.666319	0.512924	0.333088	0.676095	0.759563	0.7251	0.681649	0.604611	0.667356	0.604412	0.58219
No-site_sgRNA_3	0.866245	0.667195	0.748394	1.1511	0.662507	0.650206	0.813208	0.9646	0.487963	0.444753	0.783204	0.668893	0.468188	0.530796	0.656901	0.775818
No-site_sgRNA_4	0.733576	0.92629	0.713717	0.52718	0.79118	1.1687	0.773919	-0.0152243	0.712595	0.879353	0.664749	0.744847	0.622293	0.587382	0.752457	0.740562
No-site_sgRNA_5	0.808728	1.24567	0.735421	0.539202	0.520222	0.690426	0.985061	1.16722	0.509182	0.189143	0.255984	0.260477	0.223051	0.41115	0.59779	0.452671
No-site_sgRNA_6	0.61174	1.07062	0.82051	0.750546	0.633813	1.42844	0.657988	0.324862	0.691567	0.509096	0.709617	0.703394	0.438826	0.569721	0.502187	0.45461
No-site_sgRNA_7	0.984015	1.05509	0.432671	0.916311	0.330138	0.611162	0.914287	0.691189	0.635923	0.561902	0.666617	0.506072	0.542559	0.509965	0.476024	0.521747
No-site_sgRNA_8	0.381744	0.494385	0.491516	0.349844	0.63721	0.565111	0.440177	0.353468	0.411838	0.738713	0.618454	0.668835	0.586633	0.490519	0.137925	0.252571
No-site_sgRNA_9	1.11091	0.802643	0.648882	0.6012	0.879973	1.01936	1.17655	1.82395	0.343362	0.618599	0.727404	0.561938	0.34241	0.583435	0.535552	0.202123
No-site_sgRNA_10	0.723621	0.81165	0.599597	0.799301	0.66189	1.02121	0.709599	1.55201	0.73436	0.5943	0.585739	0.617105	0.607669	0.663751	0.56714	0.546075
No-site_sgRNA_11	0.353189	0.371679	0.420692	0.36686	0.618322	0.916795	0.22113	0.22725	0.645255	0.498698	0.598437	0.499172	0.481628	0.489995	0.326598	0.442672
No-site_sgRNA_12	1.45961	0.509274	0.871161	0.837242	0.776515	0.75367	1.25985	0.845742	0.596072	0.490397	0.548895	0.729896	0.479624	0.400517	0.435681	0.332673
No-site_sgRNA_13	0.847462	0.777146	0.636684	0.627152	0.726964	0.701652	0.525014	0.398365	0.627911	0.517191	0.454112	0.450257	0.321855	0.515065	0.774132	0.367894
No-site_sgRNA_14	0.962331	0.332436	0.75214	0.519562	0.355422	0.69336	0.849455	-0.014155	0.386995	0.62921	0.596871	0.533077	0.444672	0.524852	0.310305	0.33119
No-site_sgRNA_15	0.395644	0.718937	0.494971	0.55608	0.425343	0.628024	-0.087788	0.043422	0.771476	0.733205	0.516156	0.553429	0.577097	0.525564	0.521397	0.480528
No-site_sgRNA_16	0.820357	0.578361	0.788136	0.795488	0.802659	0.417786	0.0536474	1.43544	0.650998	0.655002	0.667111	0.504431	0.663748	0.621998	0.615128	0.383203
No-site_sgRNA_17	0.866912	0.813266	0.579489	0.579609	0.967709	1.08557	0.214463	0.222976	0.483274	0.564048	0.68141	0.666369	0.391075	0.481223	0.50021	0.38775
No-site_sgRNA_18	0.726189	0.658055	0.682138	0.516794	0.728566	0.569545	0.811958	0.22687	0.335487	0.361824	0.41104	0.509074	0.308174	0.139686	0.360024	0.612488
No-site_sgRNA_19	0.743201	0.758179	0.978875	0.40421	0.882343	0.754204	0.513512	0.429286	0.727159	0.559658	0.53008	0.493666	0.57133	0.566624	0.660854	0.815587
No-site_sgRNA_20	0.690942	0.654429	0.594291	0.550432	0.666579	0.882029	0.886191	0.364332	0.529437	0.585891	0.471286	0.594629	0.383022	0.565901	0.312763	0.183135
No-site_sgRNA_21	0.938281	0.603311	0.525294	0.594254	0.822169	0.993475	0.102316	0.491168	0.708064	0.654166	0.610052	0.617058	0.640296	0.614151	0.660231	0.724097
No-site_sgRNA_22	0.5919	1.13546	0.515251	0.891414	0.417896	0.502517	1.16448	0.500314	0.516596	0.375017	0.428933	0.367592	0.350821	0.568506	0.569849	0.525925
No-site_sgRNA_23	0.762205	0.871443	1.24822	0.655987	0.785403	0.662748	0.337542	0.396734	0.332276	0.466082	0.710346	0.536213	0.52238	0.490777	0.422126	0.502341
No-site_sgRNA_24	0.555425	0.359976	0.777553	0.679306	0.463648	0.896662	0.823234	0.263977	0.490879	0.479376	0.501978	0.359863	0.350417	0.348665	0.295774	0.311699
No-site_sgRNA_25	0.541907	1.01184	1.2171	0.482662	0.628997	0.567715	0.782202	-0.0954561	0.768877	0.575585	0.589746	0.6182	0.624619	0.442095	0.278694	0.297914
No-site_sgRNA_26	0.486198	0.728256	0.617015	0.597089	0.57436	0.786901	0.333795	0.606543	0.475766	0.415497	0.442497	0.500167	0.340696	0.587736	0.0912994	0.309171
No-site_sgRNA_27	0.805029	0.786005	0.797987	0.736019	0.572179	0.836221	1.04338	-0.0123929	0.386756	0.320928	0.656612	0.543184	0.369265	0.350443	0.418407	0.433815
No-site_sgRNA_28	0.844731	1.07742	0.762456	0.854838	0.800297	0.829734	0.378629	0.521864	0.446899	0.611852	0.506852	0.633071	0.512041	0.512786	0.532684	0.529323
No-site_sgRNA_29	1.03971	0.900373	0.985698	0.704824	0.803792	0.998974	0.953836	0.476868	0.653435	0.698751	0.634382	0.689637	0.566117	0.632082	0.579408	0.448038
No-site_sgRNA_30	0.824282	0.779305	0.620643	0.769403	0.771659	0.673004	1.16855	0.181095	0.537692	0.551223	0.496768	0.39017	0.433782	0.499262	0.401541	0.49336
No-site_sgRNA_31	0.923664	1.06394	0.693636	1.17786	0.81548	1.01906	0.957525	0.683862	0.540205	0.37842	0.483407	0.430327	0.484966	0.488652	0.531694	0.403625
No-site_sgRNA_32	0.628756	0.654644	0.801315	0.870772	0.450103	0.918158	0.91133	-0.0125055	0.540989	0.606979	0.479913	0.676271	0.584497	0.580027	0.51502	0.459407
No-site_sgRNA_33	1.26694	1.08954	0.493033	1.29565	0.557145	1.20661	0.251908	0.803267	0.5335	0.464496	0.358331	0.409541	0.415017	0.407061	0.504712	0.388373
No-site_sgRNA_34	0.561563	0.469096	0.111621	0.930671	0.708143	0.718135	0.288634	-0.165573	0.395216	0.273152	0.52752	0.250883	0.495755	0.506904	0.617364	0.945427
No-site_sgRNA_35	0.75335	0.830791	0.8646	0.650135	0.810432	0.576656	0.673939	0.108014	0.740299	0.613659	0.733359	0.896643	0.635844	0.60152	0.466689	0.568009
No-site_sgRNA_36	0.800122	0.955879	1.01355	0.82191	0.516207	0.693317	0.592231	0.910564	0.662443	0.529291	0.704784	0.685396	0.726441	0.670067	0.636125	0.599466
No-site_sgRNA_37	0.665633	0.322939	0.75559	1.02892	0.693311	0.499401	0.249065	0.694608	0.597586	0.582424	0.360923	0.277803	0.412201	0.531904	0.638836	0.48091
No-site_sgRNA_38	0.428612	0.296291	0.702508	0.506376	0.273377	0.939845	-0.282558	0.195736	0.872144	0.413519	0.594297	0.178733	0.139356	0.31558	0.377151	0.46252
No-site_sgRNA_39	0.996354	0.934392	0.825526	0.983977	1.33048	1.13389	0.777932	0.950586	0.653617	0.356464	0.540151	0.546653	0.606093	0.506884	0.403957	0.498193
No-site_sgRNA_40	0.667882	0.74727	1.00153	0.569377	0.609429	0.614531	0.64509	0.91458	0.453643	0.272077	0.500783	0.455412	0.493107	0.430709	0.3278	0.451073
No-site_sgRNA_41	0.68862	0.784189	0.743699	1.07964	1.28691	0.383361	0.305023	0.145905	0.313399	0.635653	0.558785	0.568528	0.451761	0.44589	0.456565	0.411713
No-site_sgRNA_42	0.955884	1.08517	0.840344	0.414132	0.513767	0.912651	0.318333	0.0745855	0.577706	0.532107	0.4229	0.435547	0.569558	0.519321	0.721231	0.757273
No-site_sgRNA_43	0.437073	0.630593	0.684673	0.644872	0.632521	0.589962	-0.0562527	0.562082	0.574413	0.524481	0.400231	0.451416	0.636751	0.43779	0.391542	0.574078
No-site_sgRNA_44	1.05599	0.660133	0.818819	1.30554	0.708726	0.364418	0.955228	0.807471	0.472274	0.588936	0.560387	0.610701	0.444628	0.503652	0.552581	0.71424
No-site_sgRNA_45	1.00591	1.05384	0.611048	0.638222	1.05897	0.692542	0.318768	0.277055	0.533774	0.599846	0.493288	0.413255	0.411854	0.393691	0.471905	0.206836
No-site_sgRNA_46	0.950515	1.19301	0.920715	0.746165	0.891494	1.00694	0.638971	0.411403	0.507231	0.558675	0.684559	0.604843	0.671562	0.456947	0.534392	0.353299
No-site_sgRNA_47	0.599584	0.411266	-0.128176	1.5403	1.56744	0.681348	1.80288	1.68567	0.91083	0.885077	1.0437	0.982613	0.835724	0.657383	-0.0553291	0.556614
No-site_sgRNA_48	0.567392	0.869792	0.986375	1.02884	0.638581	0.608291	0.745961	0.463985	0.543333	0.496234	0.611669	0.820861	0.665077	0.627754	0.501725	0.63893
No-site_sgRNA_49	0.56749	0.880669	0.985361	0.968994	0.809066	1.14496	0.830388	0.270221	0.466164	0.474187	0.438221	0.428065	0.332271	0.426151	0.540029	0.540303
No-site_sgRNA_50	0.746385	0.9218	1.14714	0.915505	0.918033	0.367237	1.05255	0.427467	0.61271	0.5641	0.628585	0.641122	0.650927	0.682307	0.298732	0.415307

## Sheet: ST3 - In vivovIn vitro - Tiling
Cas9 sgRNA	Order	Cont_Rep_1	Cont_Rep_2	BME_Rep_1	BME_Rep_2	Fer-1_Rep_1	Fer-1_Rep_2	Tumor_Rep_1	Tumor_Rep_2	Z-scores
AIFM2_1	1	-1.19771	-1.53136	-0.471781	0.721163	-1.21443	-1.32215	-2.11357	-0.0375746
AIFM2_2	3	-1.74972	-2.11555	-2.05701	-1.84242	-0.88711	-1.31938	-0.947256	-1.97721
AIFM2_3	5	0.0823727	-0.936737	-1.68099	-1.09332	-0.413323	-0.489483	-0.564588	-0.658917
AIFM2_4	5	-2.39245	-3.12242	-2.39592	-1.78959	-2.37855	-2.1507	-1.77672	-0.759067
AIFM2_5	6	-1.65918	-2.04541	-2.30823	-1.64009	0.412184	-0.688361	-0.587769	0.133904
AIFM2_6	6	-1.89266	-4.18591	-4.22117	-2.83235	-3.48024	-3.18198	-2.33043	-3.4693
AIFM2_7	8	0.267448	0.198499	-0.379127	-0.932543	0.624999	-0.538687	-0.96129	-0.142205
AIFM2_8	9	1.7728	1.59504	1.41521	0.850137	0.355818	2.47386	1.85296	1.41075
AIFM2_9	13	-3.06453	-2.51279	-3.74281	-2.91493	-1.16405	-1.71187	-2.15088	0.211056
AIFM2_10	16	-0.5104	-0.150393	-1.50674	-1.1348	-0.801392	-0.0398357	-0.161038	-0.831566
AIFM2_11	17	-1.28878	-1.42612	-1.40578	-1.03123	-1.19806	0.00613083	-1.26559	-1.11569
AIFM2_12	18	-2.80503	-2.53018	-1.04453	-1.32769	-2.02144	-1.45383	-0.259575	0.312863
AIFM2_13	18	-4.8521	-4.18283	-3.69302	-3.25961	-1.66045	-2.99867	-1.12153	-2.37753
AIFM2_14	18	-2.22904	-1.65096	-1.49045	-1.23138	0.074626	-1.18118	-0.529516	-0.894491
AIFM2_15	19	1.49212	2.0038	2.28546	1.98845	0.0367096	2.5155	1.0756	1.10896
AIFM2_16	21	1.90084	1.224	0.854496	0.825801	1.75292	1.38125	0.0675543	1.00169
AIFM2_17	22	-2.63125	-2.44603	-2.08992	-2.27285	-2.4357	-2.52811	-2.76417	-1.67607
AIFM2_18	22	-1.87081	-1.13265	-1.34625	-1.24226	-1.26588	-1.38425	-0.213129	0.348857
AIFM2_19	29	-2.57868	-0.737648	-0.239356	-1.24958	-2.18844	-0.576006	-1.61875	-0.926146
AIFM2_20	30	-0.71358	-1.77938	-0.848824	-2.04514	-1.19634	-0.630732	-0.130334	-0.0134717
AIFM2_21	31	-3.90557	-4.08751	-1.90466	-2.48979	-1.10867	-0.765455	-1.07341	-2.37559
AIFM2_22	34	-0.369415	-0.392468	0.303978	0.229278	-0.556682	-0.356747	-0.768248	-0.244753
AIFM2_23	35	0.171537	-0.718546	-0.75701	-0.771593	-0.4335	0.218671	-0.883747	1.94252
AIFM2_24	38	-1.1881	-1.10609	-0.680921	-1.28252	-3.18449	-1.90169	1.01393	1.39522
AIFM2_25	38	-2.29799	-2.17429	-2.14743	-2.78441	-0.872402	-3.08931	0.164675	-0.771203
AIFM2_26	38	-4.80573	-2.863	-3.22843	-4.71853	-1.26471	-1.55268	-0.234244	-4.07398
AIFM2_27	38	-1.85731	-1.14357	-1.91113	-3.11895	-1.31538	-2.19663	-1.40559	-1.52306
AIFM2_28	39	-0.408069	-1.40563	-0.640452	-1.07338	-0.15753	-1.64141	-1.93659	-0.375732
AIFM2_29	42	-1.67721	-1.17215	-1.03914	-0.52134	0.78748	-0.320514	-0.237817	-0.300163
AIFM2_30	47	-2.69643	-2.66092	-1.9658	-3.56176	-1.67913	-1.71207	-0.97084	-0.270961
AIFM2_31	49	-3.0179	-2.67193	-0.0736985	1.22116	-0.185575	-0.375453	1.78725	1.4421
AIFM2_32	49	-1.95769	-2.96285	-2.51141	-2.34726	-0.480968	-0.859663	-0.906677	-0.863215
AIFM2_33	50	-4.54032	-3.99895	-4.02348	-3.98254	-2.27695	-2.46033	-2.52324	-0.319898
AIFM2_34	56	-0.273197	-1.38127	-0.614983	0.0649447	-0.270907	-0.28337	-1.12878	-1.59
AIFM2_35	56	-2.8708	-2.22297	-2.15469	-1.92866	-1.07824	-1.62689	-1.23086	-2.18473
AIFM2_36	57	-2.96466	-3.92798	-1.93384	-3.09187	-2.79836	-1.23346	-1.1201	-1.42243
AIFM2_37	58	-1.94923	-2.05272	-2.08164	-2.79527	-1.13379	-0.40014	-0.824432	-0.583617
AIFM2_38	69	0.4034	0.0261497	0.00164552	-0.170077	0.627471	0.427877	-0.105063	-0.55131
AIFM2_39	73	1.35263	1.35021	1.4459	1.52275	0.854587	0.338489	-0.340494	1.0541
AIFM2_40	77	-2.12151	-2.21728	-1.23143	-2.01555	-0.582677	-1.21816	0.900335	0.0202467
AIFM2_41	78	-3.32008	-4.01876	-0.150376	-2.95947	-2.33891	-2.1619	-3.17496	-2.05691
AIFM2_42	79	-6.81283	-5.33496	-5.39318	-3.43157	-2.63218	-4.22764	-4.53378	-3.56132
AIFM2_43	79	-4.00091	-3.92194	-3.0555	-3.05994	-1.84865	-1.64426	-1.53614	-0.816407
AIFM2_44	80	-3.19238	-2.46989	-2.75105	-2.6082	-1.62022	-1.11968	0.727247	-1.33258
AIFM2_45	82	0.20784	-0.997331	-0.270691	-0.509066	-0.760528	0.852138	-0.465516	-0.735353
AIFM2_46	83	-1.64854	-1.39347	-1.55363	-0.688894	0.990605	-0.916428	0.628727	-0.772372
AIFM2_47	83	-0.199351	-0.0838787	-1.23067	-0.220083	-0.203963	0.849136	-0.298943	0.425414
AIFM2_48	89	1.13652	1.6476	1.06079	0.904006	1.12376	0.591554	-1.20267	0.0892493
AIFM2_49	90	-2.61702	-2.61269	-1.27488	-3.53182	-2.32713	-2.28791	-1.07648	-4.49538
AIFM2_50	92	0.621852	0.301078	-0.204176	-0.658906	-0.538978	0.429136	-1.53226	-2.04592
AIFM2_51	94	-2.42465	-2.95309	-2.13366	-2.10711	-0.0826221	-1.22839	-0.659372	-1.07717
AIFM2_52	95	0.834008	-0.089663	0.273726	0.649795	-0.27954	0.436188	0.245525	0.839355
AIFM2_53	96	-2.77622	-2.80531	-2.78251	-2.59194	-1.6524	-2.87056	-2.24075	-1.66357
AIFM2_54	97	-2.14858	-1.52706	-1.57864	-0.286787	-1.57864	-0.901749	-2.68381	-1.72939
AIFM2_55	101	-0.988452	-1.45941	-1.30213	-1.75998	-1.83947	-1.04446	-0.552876	0.968706
AIFM2_56	102	-4.78932	-4.73706	-4.72786	-4.40618	-1.89431	-3.17869	-3.17749	-0.793861
AIFM2_57	103	-1.27733	-1.17029	-0.982959	-0.231602	-0.200021	0.651942	-0.341662	0.716011
AIFM2_58	103	-3.39029	-3.4533	-2.50339	-3.2028	-1.03843	-2.32357	-1.13122	-1.22734
AIFM2_59	106	-0.231883	0.536756	-0.862304	0.785111	-1.71795	-0.13281	-1.16377	-0.897293
AIFM2_60	108	-0.942264	-1.95032	-1.67998	-2.09202	-0.545193	0.330616	-0.213938	-0.0963777
AIFM2_61	109	-1.79673	-1.78535	-0.606849	-1.951	-0.728984	-1.72416	-0.433712	0.322516
AIFM2_62	110	-3.04274	-3.37246	-3.08265	-2.9832	-2.7211	-2.13084	-1.82837	-1.08066
AIFM2_63	112	-3.18622	-2.61021	-2.37559	-2.75196	-2.18658	-1.87789	-1.36334	-1.24355
AIFM2_64	112	-1.64863	-1.75031	-1.28907	-2.09551	-1.50474	-0.890784	-1.34296	-2.11469
AIFM2_65	115	-0.668063	-0.82274	-1.73332	-1.11435	-0.544261	-0.380792	-1.41033	-0.496554
AIFM2_66	116	2.50454	2.23667	0.297698	1.09611	-0.191398	1.43909	1.06143	2.62234
AIFM2_67	116	-0.701468	-1.00544	-0.785069	-0.352715	-0.263111	-0.7694	-0.850729	-1.73305
AIFM2_68	116	-2.35979	-4.08604	-2.43548	-3.21833	-1.83279	-1.45231	-1.90837	-3.17553
AIFM2_69	118	-1.34724	-1.55226	-0.575134	-0.420777	-1.01988	0.907389	-0.179666	-0.256434
AIFM2_70	118	-3.29648	-3.62458	-3.30655	-3.02628	-0.655176	-1.61495	-1.79091	-1.85835
AIFM2_71	120	-0.131724	-0.89366	-0.27689	-0.9967	0.473135	0.115237	2.71534	-1.0293
AIFM2_72	125	-2.70195	-2.47521	-1.65887	-2.00936	-1.15832	-1.70872	-1.74154	1.09326
AIFM2_73	125	-0.083669	0.120179	1.01227	0.577397	-1.15059	-0.661709	-0.294016	1.24307
AIFM2_74	127	-0.747729	-1.37559	-0.892301	-0.886622	-1.46424	-0.776295	-1.32965	-0.357427
AIFM2_75	129	-4.17988	-0.574818	-1.99925	-7.27668	2.04761	-8.06178	-3.70953	-0.894809
AIFM2_76	129	0.849728	1.62949	-1.11338	-1.34908	0.208098	-0.898601	0.131705	0.0960867
AIFM2_77	132	-4.34549	-1.34661	-3.64646	-5.79956	1.09117	-5.27029	-2.34731	-0.394621
AIFM2_78	132	0.130665	0.342629	0.0574578	-0.29491	0.55908	0.703402	-0.354302	-0.467587
AIFM2_79	133	-1.36069	-1.01784	-1.44789	0.44041	-0.847121	-0.644451	0.563249	0.0942334
AIFM2_80	134	-4.29211	-3.12471	-3.90731	-3.73264	-2.31673	-0.930079	-2.00695	-1.76992
AIFM2_81	136	-2.90845	-3.08605	-2.94784	-3.02422	-1.07766	-1.72629	-1.04992	-0.6509
AIFM2_82	137	-2.08296	-2.50545	-1.84276	-2.36974	-1.69365	-1.98267	-0.236537	-1.2485
AIFM2_83	140	-1.00973	-2.04322	-2.75878	-2.94373	-1.93318	-0.932739	0.582277	-1.02
AIFM2_84	142	-1.08804	-2.33459	-2.48145	-1.4009	-0.655532	-0.967101	0.883051	-0.887881
AIFM2_85	142	-0.940911	-1.93079	-1.19519	-1.36685	0.328937	-0.265525	-1.47369	-1.11769
AIFM2_86	145	-1.49202	-0.870511	-2.00513	-1.05446	-0.657002	-0.155001	-1.27713	-0.358579
AIFM2_87	146	-2.77107	-2.67449	-1.16137	-1.95513	-0.894708	-1.49565	-1.39726	-1.45533
AIFM2_88	147	-2.96641	-3.26402	-2.70574	-2.1978	-1.34673	-1.23784	-0.205825	-0.529788
AIFM2_89	148	-3.43419	-3.01066	-2.06027	-1.82545	-1.67724	-1.98162	-2.30073	-1.32591
AIFM2_90	149	-2.02826	-1.64362	0.00813768	-0.955259	0.276825	0.00388785	1.8532	-0.0356542
AIFM2_91	150	-2.41669	-2.20652	-2.72774	-2.23566	-1.33302	-0.601345	-1.10415	-0.506402
AIFM2_92	151	-9.33199	-8.865	-8.39997	-7.72635	-7.93036	-8.2359	-6.31309	-6.87277
AIFM2_93	153	-4.03372	-3.61372	-3.31883	-4.37309	-2.03708	-3.06447	-2.43198	-3.05773
AIFM2_94	154	-5.35832	-4.49469	-4.18245	-5.23342	-3.69062	-3.41469	-0.940708	-1.54247
AIFM2_95	156	-0.599663	0.0271801	-1.31351	-0.487866	0.878128	0.892399	1.02629	0.0156705
AIFM2_96	168	-0.997016	-0.415533	-0.464502	-0.902052	0.0241614	-1.40318	1.34658	1.87874
AIFM2_97	168	-1.32699	-0.52842	-0.996048	-0.64984	-0.620541	-1.40191	-0.447625	0.227023
AIFM2_98	170	-2.12426	-1.68227	-2.04779	-0.778686	-0.840001	0.110694	-0.983811	-0.880773
AIFM2_99	176	-3.46025	-4.03365	-1.53308	-1.62506	-2.69403	-1.95148	-1.49027	-4.93516
AIFM2_100	177	-0.503861	-2.00871	-1.03538	-1.55441	-0.865244	-1.32958	-1.8823	-1.15647
AIFM2_101	178	0.827277	1.08377	0.33115	0.19625	1.29446	1.67924	0.795563	-0.0514013
AIFM2_102	178	-2.91615	-1.83959	-2.32745	-1.91642	0.0335795	-0.489441	0.619769	1.01542
AIFM2_103	180	-0.43978	-2.54829	-1.1982	-0.979754	-3.9924	-0.678483	-1.47644	0.853489
AIFM2_104	181	-1.02457	-1.17606	-1.64326	-1.30876	-1.65352	-1.83443	-1.68852	0.25525
AIFM2_105	181	0.683165	0.75046	-0.235147	0.157159	0.710733	0.254174	-1.68603	-1.16583
AIFM2_106	187	-1.83511	-2.58675	-2.09424	-1.08678	-2.38644	-1.84215	-2.15401	-2.40524
AIFM2_107	188	-4.02733	-4.17104	-3.92399	-2.89022	-2.95577	-1.24087	-2.13982	-1.39227
AIFM2_108	188	-2.98022	-2.10013	-1.3882	0.0080872	-1.47298	-0.279436	-1.68321	0.199857
AIFM2_109	188	-2.36149	-3.11518	-3.67475	-3.23143	-0.872248	-2.50399	-0.0996667	-1.27552
AIFM2_110	189	-3.76651	-4.52087	-2.78745	-2.64384	-2.54743	-2.55287	-2.0631	-2.33843
AIFM2_111	189	0.920148	1.30884	0.908515	-0.246224	1.00365	1.35975	-1.41625	0.643676
AIFM2_112	191	-2.95438	-4.45037	-4.09244	-1.00995	-4.32444	-1.3147	-1.26965	-0.626064
AIFM2_113	192	-1.76512	-1.50036	-2.01612	-2.04251	-0.0743314	-0.418116	-1.17246	-0.909875
AIFM2_114	197	-0.885664	-0.880994	-2.11883	-0.183195	0.350398	0.81379	-0.830458	-0.689425
AIFM2_115	198	-4.30662	-3.38577	-1.87276	-3.05504	-1.61581	-2.51408	-1.88724	-1.07387
AIFM2_116	198	-2.47598	-3.26126	-3.50627	-3.25072	-1.26491	-2.29792	-1.5102	-1.85367
AIFM2_117	199	-3.78411	-2.6366	-3.02948	-3.43612	-2.06097	-1.85299	-2.49784	-1.81346
AIFM2_118	199	0.290031	-0.173208	-1.0762	-0.32211	-1.076	0.939467	-1.11204	-2.18087
AIFM2_119	200	-1.83121	-1.2221	-0.444254	0.229277	-0.474147	-1.2997	-1.55554	0.0698736
AIFM2_120	207	-2.37742	-3.24237	-3.00639	-2.93286	-1.05731	0.387776	-0.432076	0.111602
AIFM2_121	207	-3.43165	-2.00986	-2.50437	-2.5445	-1.99881	-1.34605	-1.02401	-0.579437
AIFM2_122	211	0.465134	0.571276	1.06289	0.587264	1.62506	1.23697	1.853	0.932317
AIFM2_123	212	-3.12307	-4.80579	-4.68973	-4.09877	-4.0777	-2.50636	-2.29178	-2.88126
AIFM2_124	218	-2.16173	-1.84177	-2.11405	-1.06214	-0.33195	-0.0670094	-1.69629	0.179436
AIFM2_125	227	-0.703637	-0.0329579	-0.829267	-0.755127	0.502586	-0.631851	-0.661302	-2.2406
AIFM2_126	230	-0.666553	-0.418772	-1.23616	-0.660695	-0.200692	-0.912189	-1.33798	-1.34683
AIFM2_127	232	-5.94891	-3.51197	-1.57025	-3.65569	-1.7592	-1.98341	-1.09686	-1.50139
AIFM2_128	233	-11.9022	-10.4442	-9.15598	-9.9796	-9.30069	-10.035	-2.52344	-8.0175
AIFM2_129	237	-4.24438	-1.74613	-4.15143	-2.45421	-3.09427	-1.46995	-3.69951	-5.32685
AIFM2_130	237	-1.7472	-2.57477	-1.63579	-2.50672	-0.814267	-1.62479	-2.20383	-3.21177
AIFM2_131	238	-4.88102	-2.49163	-5.61269	-4.05541	-2.98624	-1.64588	-3.89865	-4.13978
AIFM2_132	240	-3.56343	-2.67117	-2.3211	-2.69625	-2.07049	-1.49594	-0.2366	0.321553
AIFM2_133	243	-7.83383	-6.83862	-6.20816	-7.43319	-5.66982	-3.55937	-4.52962	0.0802512
AIFM2_134	245	-5.47418	-3.90591	-4.54223	-5.19034	-4.04261	-4.21761	-0.911709	-2.95485
AIFM2_135	252	-0.187225	0.0712597	0.185132	-0.0577869	-0.461032	-0.130939	0.399114	-0.120313
AIFM2_136	253	0.90407	0.533294	0.230433	0.21158	0.279361	0.00932677	0.523921	-0.0589136
AIFM2_137	255	0.0179991	-0.433863	-0.657163	-0.486704	-0.901972	-0.260727	-1.32224	0.00861443
AIFM2_138	256	-0.407692	-1.21736	-1.80387	-1.21994	0.00125474	-0.194865	0.682158	0.962062
AIFM2_139	263	-2.27069	-0.0779272	-1.68149	2.27803	-2.05893	-0.617139	-3.28433	-1.81398
AIFM2_140	263	-0.430551	-1.54827	-1.18525	-2.25049	-1.00007	-0.908709	-0.406992	-1.29795
AIFM2_141	272	-1.84727	-1.78795	-2.06471	-1.95066	0.276811	-1.6501	-1.25163	-1.49974
AIFM2_142	273	-4.01397	-2.51783	-3.39363	-3.06705	-1.6898	-2.13768	-2.07392	-1.67549
AIFM2_143	274	-3.46546	-4.33814	-3.08305	-3.3997	-2.4702	-3.60691	-1.0643	-2.36022
AIFM2_144	274	-3.78358	-3.40014	-4.46538	-3.28212	-1.78788	-2.43998	-2.61872	-1.65528
AIFM2_145	275	-0.614776	-0.437462	-2.09951	-0.281515	-1.48676	0.581328	-0.45266	0.250465
AIFM2_146	275	-4.13359	-4.2094	-2.89477	-3.96452	-2.57538	-2.73179	-1.2152	-2.07747
AIFM2_147	279	-1.60214	-0.913976	-1.26438	-1.98273	-1.2853	-1.09521	-1.98146	-0.594714
AIFM2_148	283	-3.02166	-2.32943	-2.11005	-1.14176	-1.27542	-1.82089	-0.118463	-1.78407
AIFM2_149	284	-3.01625	-5.04672	-3.56863	-4.19941	-0.631622	-1.6368	-1.87332	-0.220756
AIFM2_150	289	-0.557494	-0.623519	-2.04104	-2.98255	-0.452907	0.0394611	2.0619	-0.815328
AIFM2_151	289	-5.48756	-3.35656	-4.75282	-2.92417	-2.36569	-2.72725	-1.44295	-1.09254
AIFM2_152	293	-1.95913	-1.5179	-1.77236	-1.15237	-0.887339	-1.7258	-2.23456	-1.89741
AIFM2_153	294	1.80678	2.18681	1.14388	1.20067	0.320679	2.06951	0.370332	1.53367
AIFM2_154	294	-0.285416	0.0381706	-1.02905	-1.29204	0.035274	-0.652016	1.30761	-0.705173
AIFM2_155	297	0.0514391	0.600759	0.376	0.166889	-0.146321	-0.688397	-1.14725	-1.71642
AIFM2_156	298	0.601288	0.74824	0.0732217	-0.0417015	-0.292565	-0.227229	-1.05878	-0.280589
AIFM2_157	300	-2.59772	-2.16146	-3.15044	-3.37719	-1.60094	-1.13042	-1.82584	-1.79185
AIFM2_158	302	-2.80298	-2.90796	-1.15009	-2.52496	-2.30908	-2.2163	-1.39497	-0.575017
AIFM2_159	303	-2.94431	-2.2275	-2.1085	-2.56622	-2.22082	-2.10521	-1.8645	-1.51011
AIFM2_160	304	-2.54649	-1.29488	-0.932725	-0.92374	0.111691	-1.02952	-2.10187	-1.74276
AIFM2_161	305	-4.14349	-3.6778	-2.39935	-2.49803	-0.925592	-0.516034	-0.232153	-1.00837
AIFM2_162	307	-2.3836	-3.62326	-2.44567	-1.96587	-1.51721	-1.33094	-0.0854259	-0.790337
AIFM2_163	309	-2.4014	-2.48186	-0.315806	-1.48126	-0.27769	-0.595814	0.682825	1.52323
AIFM2_164	315	-1.23099	-0.625698	-2.4891	-1.91477	-1.23596	-1.37024	-0.478309	-0.693623
AIFM2_165	318	-2.91432	-2.28306	-2.30907	-2.18617	-0.320563	-1.26203	-1.31127	-1.27957
AIFM2_166	319	0.11423	0.547856	-0.716997	-0.963314	-1.02208	-0.593569	-0.348191	0.184959
AIFM2_167	321	-0.0637531	-1.10329	-0.649782	-0.265589	-0.959368	-0.3147	-0.820011	-0.739288
AIFM2_168	322	0.566349	-0.547626	0.382171	-1.09565	0.0551907	0.130542	-0.341658	-0.134136
AIFM2_169	322	0.182829	-1.28256	-0.764156	-0.387119	-0.448992	-1.23259	-0.362719	-1.66626
AIFM2_170	323	4.10598	3.80987	4.61652	2.76549	1.16766	4.635	1.44814	1.76885
AIFM2_171	331	-3.65044	-2.5282	-3.09419	-1.69425	-2.37048	-2.22442	-1.09574	-1.31798
AIFM2_172	331	-2.80247	-3.73319	-3.27038	-1.99781	-1.56285	-2.09558	-1.81966	-2.41863
AIFM2_173	332	-2.09816	-3.75601	-1.40237	-3.56741	-2.72011	-1.9858	-3.33498	0.729945
AIFM2_174	332	-6.40738	-5.10827	-4.86476	-5.47138	-1.38887	-3.20718	-2.58518	-1.50804
AIFM2_175	332	-3.00078	-3.02554	-3.68751	-2.84168	-2.45345	-1.74462	-1.60417	-1.35659
AIFM2_176	333	-3.13622	-3.09455	-1.08569	-2.72448	-2.08661	-1.45561	-3.14022	-1.77577
AIFM2_177	336	-1.5411	-3.23162	-2.86418	-2.92207	-0.315101	-0.622052	0.786722	0.0148614
AIFM2_178	337	-4.068	-5.24415	-4.71998	-3.79135	-3.00308	-3.19747	-0.585284	-1.87377
AIFM2_179	338	-2.53683	-2.28805	-3.26845	-2.12725	-2.21143	-2.68937	-1.54401	-2.62534
AIFM2_180	342	-5.1707	-4.68179	-3.86015	-3.76019	-2.45327	-3.22075	1.30172	-0.718168
AIFM2_181	342	-0.878671	-0.23986	-0.604124	-0.65572	-0.368238	-0.10526	-0.452822	-1.25944
AIFM2_182	345	-1.22534	-0.0051111	-0.5142	-0.430574	-1.15905	-0.714157	-0.115971	-0.536846
AIFM2_183	346	-3.18069	-2.66515	-2.04808	-1.85252	-0.880827	-2.12832	0.617367	-2.39733
AIFM2_184	347	-3.03362	-2.71204	-3.06928	-3.20375	-1.46534	-1.92655	-1.56344	-1.22224
AIFM2_185	349	-3.36632	-2.2347	-2.35842	-2.95674	-1.84222	-2.24879	-2.14086	-1.66367
AIFM2_186	350	-3.64073	-2.06607	-4.33896	-3.07601	-0.784201	-1.64994	-0.41064	-2.43498
AIFM2_187	351	-3.20562	-3.08458	-3.43812	-3.8456	-2.30037	-1.6508	-1.52579	-0.961596
AIFM2_188	356	-4.08222	-2.23737	-1.96113	-1.32548	0.25451	-1.87193	-3.37141	-3.62755
AIFM2_189	356	-3.7263	-1.7745	-1.35056	-1.15828	-1.51195	-2.00388	-2.66808	-1.72175
AIFM2_190	356	-1.23426	-0.295706	-1.09361	-0.748978	-0.809983	-0.643819	-0.777297	-1.24353
AIFM2_191	368	-2.52833	-0.629829	-4.18038	-0.795071	-0.589912	-0.772694	-0.470328	-1.73513
AIFM2_192	369	-2.3764	-2.33683	-1.84439	-2.05187	-1.27818	-1.89254	-2.62517	-0.39889
AIFM2_193	374	-2.38964	-2.40173	-1.87826	-3.92274	-2.56234	-2.73055	-1.01686	1.44211
AIFM2_194	374	-1.71396	-1.69033	-1.17979	-2.04439	-1.82775	-0.878531	-2.13409	-1.1109
AIFM2_195	375	0.0637216	0.405601	-0.542564	-1.50124	-0.0749058	0.969446	0.294144	-1.493
GCLC_1	376	-3.66774	-2.95932	-2.5927	-2.8508	-2.66535	-3.61952	-2.50221	-2.78189
GCLC_2	377	-6.36489	-4.06071	-5.19403	-5.13278	-4.72109	-5.78799	-1.61448	-1.17609
GCLC_3	380	-0.941652	-1.67221	-0.855545	-0.650793	-1.45253	-1.81083	-1.02203	-0.173734
GCLC_4	381	-1.14154	-2.36482	-2.75082	-3.87305	-5.37247	-2.96293	0.177337	0.911148
GCLC_5	382	-2.4507	-2.69662	-2.86715	-3.06083	-2.31749	-2.22573	-1.72487	-0.800929
GCLC_6	383	-2.03067	-0.541291	-1.86036	-1.75768	-2.14209	-1.46286	1.62389	-2.01439
GCLC_7	386	-1.91128	-2.90397	-4.37565	-3.46137	-2.48148	-1.83462	-1.16131	-0.51907
GCLC_8	386	-0.114526	0.231502	0.0559135	0.518155	0.369985	-1.4698	0.571207	0.393168
GCLC_9	386	-3.52366	-3.11319	-2.30916	-3.18814	-1.93337	-2.88073	-1.6799	-1.56034
GCLC_10	387	-4.10617	-3.08306	-4.06804	-4.20835	-2.50229	-3.34267	-1.87269	-1.27915
GCLC_11	392	-3.51343	-2.32166	-2.98219	-2.66548	-3.05449	-1.89335	-2.09487	-0.867181
GCLC_12	395	-3.00427	-2.661	-1.84348	-1.49473	-1.4174	-3.06412	-1.92484	-1.89707
GCLC_13	396	-1.98853	-1.86121	-2.1815	-1.7866	-2.14716	-0.730518	-1.77852	0.0737779
GCLC_14	397	-4.10046	-3.14341	-3.75959	-4.13107	-4.66516	-2.78836	0.289034	-1.76842
GCLC_15	398	-3.98553	-3.65789	-3.57022	-4.24995	-3.49172	-3.48901	-1.65	-0.631635
GCLC_16	398	-2.74651	-2.62442	-5.03478	-4.0903	-2.17119	-1.72976	-0.707302	-0.706673
GCLC_17	400	-1.20179	-0.659221	-1.62579	-1.2469	0.0942511	-1.34992	-0.596292	-0.871886
GCLC_18	400	2.19359	3.21145	1.90621	3.01626	0.586875	2.71993	1.64566	2.22784
GCLC_19	405	-4.42249	-3.07325	-3.97839	-4.36508	-4.02525	-2.87386	-1.43895	-0.985329
GCLC_20	406	-4.8998	-5.15626	-5.54658	-6.16488	-3.74375	-2.72436	-1.28237	0.0312307
GCLC_21	408	-3.57154	-3.71639	-3.14871	-3.60533	-4.04299	-3.79437	-1.21731	-1.07883
GCLC_22	412	-1.96024	-1.35394	-2.24732	-2.61149	-1.81469	-0.823118	-2.04088	-1.35304
GCLC_23	412	-2.12735	-2.38135	-3.33697	-3.8646	-1.56953	-2.82395	-1.57548	-1.10022
GCLC_24	413	-1.30623	-0.768209	-2.41447	-2.24145	-2.00219	-1.53028	-2.20478	-0.0945392
GCLC_25	414	-2.53231	-4.70591	-2.71825	-3.55546	-2.31399	-1.32783	-0.968129	-0.439882
GCLC_26	416	-3.10302	-1.07537	-2.38704	-2.75233	-2.22825	-2.61572	-0.934764	0.0226406
GCLC_27	417	-1.96617	-2.23733	-1.80166	-1.6375	-1.80579	-2.34385	-0.516425	0.23222
GCLC_28	421	-3.59927	-4.39035	-5.87827	-5.066	-3.64269	-3.84951	-1.82461	-1.46911
GCLC_29	421	-4.98089	-5.08174	-6.59691	-5.56475	-3.51216	-6.32657	-3.46333	-2.70336
GCLC_30	422	0.075098	-0.259031	-1.58615	-0.749588	-3.01938	-1.27162	-0.224588	0.584296
GCLC_31	424	-3.94117	-3.23007	-3.62316	-3.51801	-3.45722	-3.48388	-0.879724	-1.24532
GCLC_32	429	-5.14568	-4.9325	-4.20899	-4.95712	-4.74852	-5.43187	-3.11139	-2.94167
GCLC_33	440	-0.617435	-2.30697	-3.83174	-2.96087	-1.43625	-2.74218	2.43745	-0.216654
GCLC_34	441	0.306309	0.013493	-0.235275	-0.485086	0.248255	0.261178	0.295457	-1.51641
GCLC_35	445	-0.790795	-0.672639	-0.185111	-0.824369	0.479729	-0.125336	-0.704108	0.0120832
GCLC_36	445	-3.2565	-2.55429	-3.06028	-2.50103	-1.04312	-3.0433	-2.04098	-1.47351
GCLC_37	445	-0.440924	-0.723865	-1.37273	-0.526829	-0.825116	-0.373865	-0.724017	-0.570997
GCLC_38	446	0.00764769	-2.42708	-2.31539	-2.12895	-1.49837	-0.627412	-2.06922	-1.93842
GCLC_39	455	1.79636	1.91931	1.01371	-0.114177	1.1344	1.30187	-0.530132	0.834149
GCLC_40	456	-2.17793	-0.918483	-1.50635	-1.50834	0.144561	-2.51654	-0.607136	-0.253287
GCLC_41	456	0.0730769	0.467104	-0.162842	0.446275	0.043146	-0.639466	-0.538068	0.119161
GCLC_42	456	-1.52693	-1.6034	-1.03004	-1.13776	-1.5237	-1.07298	0.15274	0.104723
GCLC_43	458	1.06696	0.272504	-0.853257	-0.130781	0.137174	-0.542125	-0.465935	-1.49057
GCLC_44	464	-2.78242	-1.7916	-3.41584	-3.06391	-2.77454	-2.1422	-0.699119	-0.793901
GCLC_45	464	-2.29127	-0.671165	-2.08367	-1.61493	-1.79435	-0.762335	-0.933355	2.6335
GCLC_46	466	-3.32672	-2.97967	-2.67801	-2.52343	-3.68986	-3.52322	-0.172182	-3.02348
GCLC_47	467	-1.90144	-1.93995	-3.72439	-3.15131	-3.46775	-1.95698	0.0498413	-0.792814
GCLC_48	467	-2.50549	-2.70916	-3.17157	-3.10874	-2.86093	-3.69686	-0.517231	-1.59676
GCLC_49	468	-0.634248	0.246168	-1.71359	-0.728712	0.0805786	0.425986	-1.87551	-1.52905
GCLC_50	469	-0.339117	1.00539	-0.215322	-2.42562	1.4711	-0.427165	-1.25412	0.25887
GCLC_51	472	-2.96778	-2.8581	-3.80664	-3.97885	-2.6732	-4.52621	-0.301378	0.306825
GCLC_52	472	-3.55437	-2.07409	-1.82633	-2.62842	-2.72244	-2.90871	-2.12208	-1.2639
GCLC_53	472	-3.10893	-3.30761	-4.33776	-4.27556	-4.18169	-3.03785	-1.00525	0.140055
GCLC_54	478	-3.06108	-1.13996	-2.74577	-2.02609	-2.25506	-1.61998	-0.945359	-0.972022
GCLC_55	478	-1.5086	-0.257766	-1.755	-1.00772	0.379762	0.0541808	-1.41779	-0.721547
GCLC_56	481	-4.529	-3.57469	-2.82564	-3.38427	-3.79966	-3.0687	-3.00221	-0.143899
GCLC_57	483	-0.140959	-0.855928	-2.48474	-2.57395	-0.577809	-1.05949	-1.20746	0.0692899
GCLC_58	485	-4.00608	-3.67195	-3.75979	-5.0608	-2.61189	-3.05542	-1.02099	-1.07455
GCLC_59	486	-2.66333	-5.10775	-7.39478	-5.75793	-4.61839	-1.23573	-2.12172	-6.30836
GCLC_60	486	-5.39927	-4.48838	-5.31842	-4.78632	-6.19695	-3.36358	-1.33577	0.227244
GCLC_61	486	-3.53853	-3.50306	-4.21691	-3.61141	-3.37315	-1.93667	-1.25034	-1.46377
GCLC_62	492	-2.55142	-3.57139	-2.32596	-2.29507	-1.23839	-2.05237	-0.0724864	-1.21355
GCLC_63	495	-0.81944	-3.29393	-4.14982	-4.05449	-1.56828	-1.68993	-2.23043	-1.89124
GCLC_64	502	-4.39364	-3.70657	-4.22143	-4.42395	-4.17067	-5.36003	-0.633728	-1.88209
GCLC_65	503	-1.86414	-1.24349	-2.37	-2.01608	-0.975938	-1.43931	-0.0159524	0.421118
GCLC_66	504	-3.16176	-4.1296	-3.95585	-3.23007	-2.54189	-3.00357	2.11569	-0.0358987
GCLC_67	505	-1.98427	-1.57712	-2.83703	-1.41862	-1.62179	-1.3749	-0.998298	-0.361794
GCLC_68	513	1.33532	-1.14659	-1.66876	-1.46346	0.922977	1.24256	0.414593	0.633595
GCLC_69	523	-1.96309	-1.81522	-1.7918	-2.7925	-2.48383	-2.32816	-2.59586	-2.91806
GCLC_70	525	0.346864	0.0383043	1.19516	0.10943	1.05256	0.271097	-0.786216	-0.921072
GCLC_71	528	-1.47069	-1.01262	-0.428379	-0.0170645	-0.845194	-1.23571	-1.56008	-0.718249
GCLC_72	528	-2.57287	-2.458	-3.67062	-3.11878	-2.34077	-2.14505	0.241964	-0.381614
GCLC_73	530	-3.71385	-2.87581	-4.40522	-3.72765	-2.55774	-3.74349	-1.06336	-1.92169
GCLC_74	533	-2.82028	-2.47871	-4.37451	-2.4548	-3.7616	-3.1821	-1.89767	-2.52446
GCLC_75	535	-1.85693	-1.93809	-1.46615	-1.36127	-1.59155	-1.49395	0.132492	-0.460885
GCLC_76	535	-3.89753	-2.46142	-3.89466	-2.47712	-2.96065	-2.29352	-0.575051	0.501498
GCLC_77	539	-0.409563	-0.605103	-2.37546	-1.64139	-0.76489	-0.833016	-0.847916	-1.30037
GCLC_78	539	-3.25765	-2.75018	-4.39353	-2.61533	-3.0698	-2.09374	-1.53733	-0.929447
GCLC_79	539	-1.85016	-3.06076	-3.51449	-3.88955	-2.43382	-2.22443	-1.99833	-0.710929
GCLC_80	541	-1.70724	-1.78102	-2.45557	-2.33973	-1.50122	-1.21268	-1.11882	-0.787614
GCLC_81	541	2.12926	1.63254	1.15923	1.85949	1.55051	2.18737	0.64604	0.666191
GCLC_82	541	1.12222	-0.466481	1.96631	0.153374	1.23127	1.10526	0.506023	2.32794
GCLC_83	542	-4.52431	-2.29299	-4.68816	-3.08587	-2.16577	-3.19723	2.29279	0.76044
GCLC_84	547	-1.0686	-1.13223	-3.12161	-1.31614	-1.11914	-2.40853	-2.155	-1.61947
GCLC_85	549	-4.72263	-3.09762	-2.42717	-4.48551	-3.89552	-2.17133	-3.44999	-2.22534
GCLC_86	550	-1.73334	-2.44281	-2.18717	-1.68909	-2.20008	-2.23313	-1.33434	0.245375
GCLC_87	553	-0.53109	-0.367731	-0.379227	-0.275832	-0.505673	0.0173033	-0.408401	1.0644
GCLC_88	561	-3.98991	-6.22299	-5.00853	-5.40542	-5.75984	-4.68744	-0.197815	-2.73273
GCLC_89	561	-4.53865	-4.13315	-4.5359	-4.29721	-2.88466	-4.70232	-0.793431	-1.09585
GCLC_90	561	-0.557629	-1.12423	-1.31828	-0.635846	-1.29568	-0.728918	-0.565514	-0.0797614
GCLC_91	565	1.40606	0.964934	-1.03609	-0.803377	0.829199	1.16757	0.980734	-0.674696
GCLC_92	570	-3.21578	-3.55065	-3.46386	-3.13675	-3.20859	-3.87237	-1.07968	-1.57327
GCLC_93	572	-4.9022	-3.80766	-5.04575	-4.3455	-4.38974	-2.98572	-0.379651	-0.841572
GCLC_94	574	-1.24446	-1.38644	-3.18269	-1.49756	-1.55278	-1.01482	0.15118	0.598575
GCLC_95	591	-0.808911	-1.0218	-1.12815	-1.91538	-1.10199	-0.970602	-2.02662	-1.52519
GCLC_96	593	2.97577	2.8767	2.08465	1.68958	2.25021	2.588	1.16699	0.815032
GCLC_97	597	-3.83598	-2.5085	-1.93267	-2.74565	-3.3422	-1.59156	-0.85712	-2.19249
GCLC_98	603	-0.975607	-0.475306	-0.414042	0.0946267	-0.884257	-0.0807315	-2.08415	1.01496
GCLC_99	603	-2.16466	-2.45085	-2.43594	-2.12065	-2.57373	-2.86008	-3.18045	-2.93624
GCLC_100	607	-3.52663	-3.26639	-2.93499	-4.28284	-2.76497	-2.69127	-2.42972	-0.979314
GCLC_101	610	-6.2687	-2.27531	-7.8346	-5.46077	-3.85482	-3.5582	-2.206	-3.23267
GCLC_102	612	-2.19085	-2.75721	-3.12932	-2.70659	-1.86545	-1.68198	-0.688617	0.618502
GCLC_103	615	-2.77879	-1.9325	-4.46528	-4.45506	-2.10393	-1.64083	-1.01881	-3.09703
GCLC_104	616	-3.51923	-4.06206	-3.91567	-3.30633	-3.23492	-3.00913	-1.46568	0.216445
GCLC_105	617	-3.96286	-2.75885	-1.71725	-3.07251	-3.52873	-2.55353	-1.10152	0.890171
GCLC_106	618	-0.99166	-1.36335	-2.23179	-2.54169	-1.81278	-2.28683	-0.0296683	0.010036
GCLC_107	619	-2.72367	-2.92229	-3.33314	-4.25013	-2.38846	-3.61169	-2.05407	-2.54732
GCLC_108	620	-0.971361	-2.6106	-1.25193	-2.36774	-3.10655	-1.2077	-0.365147	-0.836326
GCLC_109	625	-3.97466	-3.784	-4.82062	-3.34556	-2.81634	-3.40924	-1.19574	-0.157614
GCLC_110	632	-1.34423	-1.44773	-1.41182	-1.2683	-1.79116	-2.01268	-1.87242	1.1116
GCLC_111	633	-3.77693	-4.32548	-4.52531	-4.15915	-1.9793	-4.07862	-0.971869	-2.02396
GCLC_112	635	-4.73974	-4.91877	-4.78853	-5.17975	-4.03637	-3.61681	-1.55883	0.00074697
GCLC_113	639	-0.0158983	-0.84063	-1.0394	-1.69533	0.48436	-0.596587	-0.672358	0.74648
GCLC_114	642	-2.1656	-2.46477	-0.925026	-1.25223	-1.53967	-1.40953	0.0562881	-0.254779
GCLC_115	643	-4.57794	-2.77772	-3.15233	-3.35914	-2.72881	-3.50524	-3.79428	-1.76245
GCLC_116	651	-1.37878	-1.23903	-3.43636	0.235576	0.106185	-2.41776	0.633849	0.831427
GCLC_117	661	-0.0237452	-0.49069	-0.200473	-0.236719	-0.124249	-0.17051	-0.666881	-0.136178
GCLC_118	661	0.934619	0.0338364	-0.385147	0.373484	0.168859	0.45629	0.0119539	-0.456458
GCLC_119	664	-0.201273	0.0716327	-2.69769	-1.70355	-0.511604	-1.73178	3.84682	-1.50368
GCLC_120	671	0.254189	-0.067729	-0.0765219	-0.871474	-0.0285978	0.221648	-0.592309	-0.326381
GCLC_121	671	-5.21973	-4.00686	-4.9876	-5.5908	-2.35952	-4.01973	-2.32932	-2.08207
GCLC_122	672	-0.760434	-0.0720338	-0.906311	-1.63098	-2.56563	0.580805	0.267805	0.498985
GCLC_123	683	-1.95257	-1.06196	-1.84849	-2.64404	-2.36653	-3.29507	-1.23598	-0.495746
GCLC_124	683	-4.58829	-4.5675	-6.88025	-6.58578	-4.81582	-4.74221	-2.24801	-2.12285
GCLC_125	684	-2.09556	-3.10146	-4.04413	-2.98325	-2.38671	-3.35423	-1.40874	-1.16273
GCLC_126	687	-2.15853	-1.32269	-4.27306	-3.34748	-1.74549	-2.58512	-1.13822	-1.22228
GCLC_127	688	-2.30358	-3.13735	-3.25295	-2.60128	-3.79321	-4.72905	-4.22325	-2.62998
GCLC_128	689	-4.3888	-4.3756	-5.66389	-6.83443	-3.38859	-3.55626	-3.09065	-2.14828
GCLC_129	690	-7.8461	-7.82189	-8.60085	-6.7834	-8.98437	-9.05235	-7.94416	-5.48723
GCLC_130	691	-4.26232	-3.49902	-4.23805	-3.94196	-7.66153	-4.40198	-4.99142	-2.60111
GCLC_131	693	0.379921	0.928275	-0.517938	-1.22306	0.915219	0.209654	-1.88215	0.776123
GCLC_132	697	-0.005683	-0.317212	-1.85497	-2.5936	-2.76686	-1.02803	-2.689	1.64347
GCLC_133	704	-1.34717	0.332101	0.865069	0.271626	0.229733	0.768546	1.657	0.89081
GCLC_134	705	0.637031	1.85101	-0.32023	0.749954	2.11469	1.37619	1.2029	0.427339
GCLC_135	714	-2.65992	-1.28748	-2.82214	-2.15592	-1.55373	-2.11574	-1.71222	-0.039133
GCLC_136	734	-2.25966	-1.22969	-0.92883	-1.94197	-0.648186	-1.50561	1.22687	0.991651
GCLC_137	736	-1.52035	-0.896111	-1.53548	-1.87039	-2.17621	-0.560259	-0.976992	-0.603343
GCLC_138	737	-3.61889	-3.316	-4.59238	-3.42458	-3.04351	-3.33823	-1.40064	-0.479872
GCLC_139	737	-3.05885	-2.37938	-2.80403	-2.05256	-3.91749	-2.49764	-0.476602	-0.121456
GCLC_140	741	-3.59862	-3.74096	-4.46574	-3.26534	-4.26509	-4.62817	-1.50737	-0.949625
GCLC_141	744	-2.53822	-2.01572	-3.47371	-2.82886	-1.62676	-2.42435	-1.2501	-0.544037
GCLC_142	745	-3.16926	-3.58463	-4.91541	-4.17221	-2.7303	-3.42511	-0.882831	-0.811957
GCLC_143	746	-2.6234	-3.7684	-5.50719	-6.01419	-4.55842	-3.0299	-0.0831821	-2.32367
GCLC_144	756	1.2536	1.28645	0.144251	0.554583	0.701845	1.35742	0.733583	-0.503725
GCLC_145	763	-2.84903	-0.838527	-2.02321	-1.46776	-1.11704	-1.2679	-0.0170657	0.266281
GCLC_146	766	-0.13324	-1.43997	-0.319501	-2.21543	-0.321277	-0.292787	0.130032	1.9945
GCLC_147	774	-3.68995	-4.00696	-4.72438	-4.40069	-2.99482	-3.12868	0.779479	-0.880506
GCLC_148	780	1.32453	-0.143527	1.4323	-0.458805	0.808058	-0.122346	-1.96017	-2.91357
GCLC_149	790	-0.444121	-0.418481	-1.2121	-1.33798	-1.80381	-1.00672	0.986691	0.279287
GCLC_150	790	-1.72112	-0.888774	-1.30058	-1.5995	-0.700206	-1.61259	-0.213428	-1.38349
GCLC_151	791	-4.40182	-2.48036	-4.05587	-4.62041	-1.4863	-4.53397	-2.32771	-2.83384
GCLC_152	791	-1.83756	-1.06226	-1.55145	-1.50078	-1.26783	-2.38213	-0.945761	-0.11545
GCLC_153	792	-1.8342	-2.99817	-2.83221	-2.24555	-1.69592	-2.6662	-0.154876	-0.723342
GCLC_154	793	-0.1781	-0.168558	-0.854948	-0.81956	0.23282	0.0673033	1.32886	1.05037
GCLC_155	795	-4.61721	-4.39547	-4.71325	-4.13728	-3.22756	-4.85804	-1.08147	-1.55775
GCLC_156	796	-1.4396	-2.0489	-1.85205	-0.446302	-1.31193	-0.0072114	-0.215539	0.137277
GCLC_157	803	-2.11414	-7.04493	-7.46713	-7.27632	-5.03365	-4.43883	-0.134332	1.54457
GCLC_158	804	-3.82611	-3.54345	-3.86441	-3.58526	-2.46235	-3.31644	-0.59135	-1.52105
GCLC_159	805	-4.53959	-4.75653	-5.16108	-5.12377	-5.95698	-4.08109	-0.882248	-0.726484
GCLC_160	805	-3.97687	-3.47028	-3.55629	-3.21621	-2.93284	-2.40566	-0.183991	-0.640868
GCLC_161	816	-0.699051	-1.57691	-2.80706	-1.98463	-1.88205	-0.684868	0.82964	-0.257511
GCLC_162	817	-4.1426	-3.40608	-3.46142	-3.77132	-3.98947	-4.81465	-1.27936	-1.29555
GCLC_163	819	-0.121865	-0.430827	-0.579495	-1.72663	-0.649978	-0.251591	-0.666327	0.603408
GCLC_164	826	-2.18038	-3.34185	-5.35905	-5.25895	-2.69087	-3.72548	-2.97603	-1.5699
GCLC_165	830	1.6424	1.3801	0.375609	-0.168549	1.67806	0.981986	-0.450127	-0.355417
GCLC_166	831	-0.218141	0.231146	1.72758	-0.31362	-0.615661	-0.314632	-1.83356	-0.42763
GCLC_167	831	0.649381	1.4674	-1.01788	0.378819	-0.43008	2.45102	4.7435	-0.441503
GCLC_168	839	-4.64454	-3.82699	-5.19457	-3.8267	-4.04154	-3.33425	-0.907789	-1.25487
GCLC_169	841	-2.18378	-2.9858	-3.78993	-2.92267	-2.73662	-1.70319	1.17128	-0.434917
GCLC_170	841	-3.59509	-3.03165	-2.46602	-3.05973	-2.16442	-2.64743	-0.87215	-2.63853
GCLC_171	845	-3.85838	-3.76658	-3.87186	-4.01917	-2.72233	-4.12419	-2.15544	-1.56169
GCLC_172	855	0.748795	-0.0006772	-0.571994	-0.432719	0.450757	-0.406603	-1.21558	0.186822
GCLC_173	856	0.984506	0.202363	0.00330346	-1.3285	-1.80704	0.375789	0.457029	1.11998
GCLC_174	867	-0.584167	-0.109347	0.264516	-1.00776	-0.132106	0.389962	1.72373	-0.792364
GCLC_175	871	-2.2329	-3.81979	-3.92176	-3.20037	-2.87733	-2.32213	-2.39649	-1.28214
GCLC_176	872	-4.93448	-4.84129	-4.18374	-5.41447	-5.47305	-4.68006	-2.94008	-1.77091
GCLC_177	874	-2.001	-2.705	-3.22277	-3.47574	-3.65019	-2.79482	-0.874545	-1.15286
GCLC_178	876	-2.19376	-1.40066	-2.68032	-2.14251	-2.63258	-1.80858	-2.1779	-0.860092
GCLC_179	877	-2.2749	-3.141	-3.58001	-4.10831	-2.77763	-2.95108	-0.110389	-0.980603
GCLC_180	881	1.06825	1.07959	0.713579	-0.812471	0.372507	0.218465	-0.490167	-0.983493
GCLC_181	882	1.45666	0.385477	0.245524	0.254306	0.430947	0.452975	0.591935	0.950169
GCLC_182	882	-2.05669	-1.75256	-2.9344	-1.5524	-0.814532	-0.644099	1.0687	-1.03048
GCLC_183	887	-2.86089	-2.31751	-3.49284	-3.10145	-3.92663	-2.88695	-1.17622	0.205878
GCLC_184	893	-2.11703	-3.14799	-5.05176	-3.19794	-1.59872	-4.33891	-1.37024	-1.36085
GCLC_185	894	-2.39309	-0.82936	-1.87189	-2.97856	-0.914416	-1.24012	1.23855	0.138455
GCLC_186	899	-2.32409	-2.36345	-1.15219	-2.81846	-1.25724	-2.88453	-2.42356	0.0566527
GCLC_187	900	-2.09769	-1.14636	-4.1105	-2.49508	-1.90855	-1.73237	-1.35259	-1.92538
GCLC_188	900	-2.79308	-1.16717	-1.27872	-1.03854	0.68386	-1.01813	-0.960851	-0.853954
GCLC_189	901	-3.96338	-4.68432	-3.67878	-4.11271	-4.19902	-2.69728	0.375906	-1.47888
GCLC_190	903	-2.05749	-2.53497	-3.84755	-3.05476	-1.59659	-2.5119	-1.67218	-1.0981
GCLC_191	907	0.176012	0.550862	0.958912	-0.0580984	0.353117	0.253568	-0.13025	0.578174
GCLC_192	909	-1.94747	-0.692952	-2.68614	-2.7012	-1.48957	-0.673433	0.216697	2.162
GCLC_193	913	-2.77982	-1.01977	-1.20398	-0.9456	-0.489546	-1.1907	-1.23409	-1.03547
GCLC_194	913	-4.03616	-1.06748	-0.783458	-0.358865	-0.520902	-0.135663	-0.866902	-2.35951
GCLC_195	919	-3.38717	-3.76898	-1.25707	-3.22758	-4.06842	-3.17414	-3.40927	1.49341
GCLC_196	921	-2.02131	-1.47027	-3.21564	-3.89477	-2.52714	-2.30957	1.19934	-1.54877
GCLC_197	923	-0.963763	-1.28494	-1.75247	-0.963358	-0.91465	-0.580135	-0.900512	-0.289947
GCLC_198	928	-1.86912	-1.65333	-4.10158	-3.1568	-3.02456	-1.7184	-2.11989	-1.12545
GCLC_199	936	0.138532	1.46046	0.131471	-0.0181067	0.708993	0.59446	0.0273627	-0.729808
GCLC_200	942	-1.31133	-1.57115	-1.47228	-2.24882	-2.34733	-1.97745	-0.500158	-0.570068
GCLC_201	943	-2.41139	-2.32777	-4.06026	-3.14971	-2.29316	-2.66449	-0.702709	1.99722
GCLC_202	950	-1.89284	-1.22987	-1.64273	-3.34416	-0.959944	-1.27844	0.628646	-1.03645
GCLC_203	951	-0.320332	-0.857249	-0.554789	-1.36119	0.232783	0.357854	-0.851238	-1.32396
GCLC_204	952	-3.63354	-4.45787	-4.07813	-4.49027	-2.34006	-4.29955	0.382306	-0.459185
GCLC_205	952	-3.1716	-3.27147	-2.7551	-2.91813	-2.07792	-2.9435	-1.48288	-1.75136
GCLC_206	961	-2.8706	-2.94928	-2.0073	-2.52338	-3.63034	-2.64085	-3.16935	-0.88284
GCLC_207	962	-0.167318	-0.24709	-0.0453173	-1.36428	0.557886	0.480094	-0.711841	-0.0831254
GCLC_208	978	1.14285	1.01646	1.73671	0.668843	0.610715	0.429355	0.998259	0.373123
GCLC_209	984	1.88745	1.30641	1.27392	1.51438	-0.69225	-0.237627	1.77896	1.31496
GCLC_210	993	-1.09849	-1.36741	-1.30858	-0.643089	-0.448302	-1.34112	0.135257	-0.263793
GCLC_211	993	0.912254	-0.543871	-0.0681261	0.306506	-0.300154	-0.674253	-1.7129	-1.11293
GCLC_212	994	0.354066	-0.168171	-0.104749	-1.20377	0.104519	-0.792764	0.071105	-0.250184
GCLC_213	998	1.18752	0.52637	-0.286574	-0.00414	-0.659609	-1.17243	-1.1498	-0.408562
GCLC_214	1004	0.574526	1.14255	-1.3291	-1.56932	-0.91504	1.0117	-1.97238	-0.294667
GCLC_215	1013	0.569746	0.259478	-0.890508	0.709503	-0.21381	0.751476	-0.589607	0.0831395
GCLM_1	1015	-0.544876	-0.577423	-0.924471	-0.392224	0.0219112	0.929636	0.138223	-1.13067
GCLM_2	1018	-0.363689	-0.544708	-0.968552	-0.293553	0.034488	-0.471536	-1.35794	-0.806479
GCLM_3	1019	-0.785082	-0.670609	-2.36269	-2.55076	-1.55426	-1.16424	-1.1712	-0.820053
GCLM_4	1021	-2.00071	-1.92535	-2.53294	-2.7715	-1.32613	-1.55152	-0.542982	-0.826166
GCLM_5	1021	-1.78222	-1.37711	-2.05074	-1.49805	-1.60106	-1.32396	0.280891	0.0647084
GCLM_6	1023	-2.26785	-3.38191	-3.37595	-2.83653	-1.42605	-1.5228	0.734457	0.277811
GCLM_7	1024	-0.704487	-0.576288	-1.07631	-1.0086	-0.660466	-0.926093	-1.4758	-0.561748
GCLM_8	1026	0.23914	-0.389637	-0.677252	-1.65991	-0.346736	-0.23571	-0.463261	0.657953
GCLM_9	1026	-1.76689	-1.51366	-2.03325	-1.81274	-0.750686	-0.207992	-1.17162	-0.766982
GCLM_10	1027	-0.991052	-2.69	-2.69851	-2.09094	-2.42761	-2.41198	-0.878336	-0.884895
GCLM_11	1030	-3.07985	-1.99883	-2.35626	-1.85811	-1.61805	-1.52404	-0.844713	-0.943219
GCLM_12	1031	-0.322114	-0.929427	-1.6283	-1.52857	-0.0408719	-0.258718	-0.849948	-0.0759698
GCLM_13	1032	0.828851	0.542566	0.685401	0.66896	-0.788939	1.29102	1.703	1.90274
GCLM_14	1033	-2.47835	-2.26849	-2.14306	-2.70985	-0.98513	-1.82442	0.01262	-0.338909
GCLM_15	1034	-0.545086	-0.694593	-1.70145	-2.11499	-1.47958	0.124253	-0.601351	-0.92511
GCLM_16	1035	-2.47913	-1.61814	-3.55411	-3.08122	-2.84182	-2.7532	-0.288041	-0.926126
GCLM_17	1035	-2.40197	-1.75578	-3.03494	-2.53321	0.669029	-1.74097	-1.22581	-1.72252
GCLM_18	1035	0.198678	0.621147	0.492565	-0.884755	-0.0518559	0.635575	-0.568998	0.26738
GCLM_19	1040	0.356564	0.421007	-1.25844	-0.436932	0.910627	0.749673	0.450756	1.33451
GCLM_20	1040	-3.1114	-2.81354	-3.20487	-2.54152	-1.63782	-2.66335	-1.41465	-1.22568
GCLM_21	1041	1.13696	1.02925	1.20256	1.50273	-1.51709	2.24898	0.947662	1.40223
GCLM_22	1044	-2.53882	-1.96398	-1.93797	-1.73835	-1.48674	-1.70214	0.253046	-0.49304
GCLM_23	1045	-1.76422	-1.08651	-2.32709	-2.36617	-0.870032	-0.820142	-1.48288	-0.61942
GCLM_24	1046	-2.02985	-1.56262	-1.80277	-2.52956	-1.2054	-2.42602	-1.23161	0.48724
GCLM_25	1051	-4.04791	-3.12315	-3.95676	-4.9937	-2.58333	-3.07716	-0.164103	1.68543
GCLM_26	1051	-1.08884	-0.650715	-1.26147	-1.21781	-0.889803	0.214932	0.607947	0.129416
GCLM_27	1052	1.04263	-0.0923156	-0.352585	-0.607982	0.205758	1.27466	0.254286	1.10118
GCLM_28	1053	-0.322979	0.143997	0.317412	-0.4519	0.0721739	0.409714	-0.566391	1.24362
GCLM_29	1054	-3.31289	-4.05279	-3.79501	-3.73452	-2.17472	-4.12076	-1.3758	0.477611
GCLM_30	1065	1.15357	1.35842	0.764424	1.68497	0.343282	0.118301	-0.500066	0.862968
GCLM_31	1066	-0.650544	-0.932145	-1.40521	0.241063	-0.790122	-1.60921	-0.67306	0.150385
GCLM_32	1071	0.270969	-0.510192	-0.34607	0.14285	0.156896	-0.947047	0.227153	-0.199791
GCLM_33	1072	0.389942	0.410383	-0.50051	-1.40208	-0.329193	0.307905	0.959382	-0.070935
GCLM_34	1074	-2.07106	-2.08896	-1.44378	-1.70514	-1.53363	-1.00806	-2.56965	-2.1813
GCLM_35	1075	-0.757649	-1.1984	-0.15106	0.138353	-0.0691873	-0.0772994	3.53702	0.254851
GCLM_36	1075	1.60253	1.47611	1.3403	0.837503	0.303411	1.63184	0.123887	-0.614398
GCLM_37	1076	-0.817509	-1.07158	-2.6293	-1.14908	-1.15581	-0.767393	2.8689	3.05201
GCLM_38	1076	-1.36006	-1.76497	-2.54493	-2.33457	-1.56066	-1.69049	-0.668962	0.0304377
GCLM_39	1082	-0.726469	-1.5962	0.242164	0.326757	-0.669807	-0.328217	0.774011	1.03772
GCLM_40	1082	-1.28956	-1.32382	-0.637001	-0.766459	-0.67464	-0.10386	-0.019232	0.49019
GCLM_41	1098	-0.0862429	0.215679	-0.708592	-0.830133	0.840644	-1.57468	-1.03243	-0.511526
GCLM_42	1105	0.993501	0.225954	-0.686036	0.069276	-0.0616084	0.0394202	-0.834089	-0.289681
GCLM_43	1124	-1.99545	-1.65414	-1.48407	-0.654397	-0.162842	-0.680495	1.06788	-1.07965
GCLM_44	1125	-2.5937	-1.97969	-1.82887	-0.955013	-1.25782	-1.92181	-0.186912	0.026367
GCLM_45	1128	-2.40106	-2.16958	-3.15846	-5.37386	-3.71362	-1.60264	-0.800827	-1.60463
GCLM_46	1130	-0.237829	-0.674861	-1.16821	-0.611543	-0.0721728	0.356626	-0.204617	0.7243
GCLM_47	1132	-1.09294	-2.30415	-0.608314	-0.974444	-1.13081	-0.627541	-1.50722	-1.55106
GCLM_48	1134	-2.32099	-1.34632	-1.89437	-1.85515	-1.162	-1.26369	-1.65728	-0.948015
GCLM_49	1145	-1.98058	-1.88457	-2.95905	-3.69953	-2.10526	-2.60978	0.104421	-2.2234
GCLM_50	1146	0.455724	0.644497	1.4833	2.0355	0.543261	-0.430664	-0.0686432	2.04685
GCLM_51	1147	-0.667346	-0.900094	-0.986139	-0.746962	-1.61465	-0.940185	-2.08958	2.53049
GCLM_52	1152	0.279729	-1.19934	-0.394744	-0.221473	1.12217	0.641324	1.16706	0.205776
GCLM_53	1154	-1.40807	-0.792262	-1.11677	-1.51899	-0.434904	-0.84444	-0.888648	-0.387737
GCLM_54	1159	-0.145417	0.176553	-0.90935	-1.0381	0.661999	0.515244	-0.0229631	-0.149769
GCLM_55	1159	-1.48331	-0.182887	-1.0447	-0.863038	-1.14172	-1.05257	-0.731983	-0.0775167
GCLM_56	1160	-1.1407	-0.736771	-0.851915	-1.42618	-0.444586	-0.07997	-0.421482	-0.432042
GCLM_57	1175	-1.7424	-1.8567	-1.7003	-1.7735	-0.975921	-1.75407	0.427359	-1.02396
GCLM_58	1176	-2.5045	-2.47432	-1.71775	-1.13476	-0.458892	-0.228312	2.45633	0.207954
GCLM_59	1184	-2.78277	-0.783485	-0.311491	-0.957797	0.400507	-0.54842	0.206006	0.172228
GCLM_60	1190	-2.83209	-1.6307	-4.27964	-1.72685	-1.72205	-1.76651	-0.364683	-0.379752
GCLM_61	1190	-1.95941	-2.17356	-1.54624	-1.63794	-0.123213	-0.567916	-0.542575	-0.229179
GCLM_62	1192	-1.78175	-1.17525	-1.49076	-0.360018	-0.768737	0.316103	-0.490224	0.786114
GCLM_63	1194	-1.00883	-0.402366	-0.734113	-1.89529	-0.923836	0.0667079	0.43164	-1.48549
GCLM_64	1198	1.99981	0.889479	0.653367	0.305428	1.59298	1.50138	1.67481	0.32177
GCLM_65	1202	-0.545541	0.529615	0.162653	-0.372911	-0.0244295	-0.0075644	0.28091	0.401404
GCLM_66	1206	-1.59799	-1.76294	-1.1878	-1.59146	-0.376771	-0.0007938	-0.836242	-1.06335
GCLM_67	1207	-3.10752	-2.36846	-3.51414	-3.38922	-3.55466	-2.69439	-1.4537	-1.35225
GCLM_68	1212	-3.13808	-1.95523	-2.84342	-2.63283	-1.33184	-2.22002	-3.18149	-1.78241
GCLM_69	1213	-0.297821	-0.141527	1.0528	0.410878	-0.789134	-0.212797	-1.5176	-1.18601
GCLM_70	1231	-1.42905	-2.34291	-0.425933	-2.94433	-4.25722	-2.2794	-2.66641	-1.71588
GCLM_71	1242	1.64576	0.610774	0.409501	0.00985023	0.426558	0.217922	1.62351	-0.200823
GCLM_72	1243	-0.739029	-0.110373	-0.169066	-0.529589	-0.147358	-0.363759	1.84695	0.135747
GCLM_73	1250	0.977903	0.192151	-0.563899	-1.01838	1.34225	0.575993	0.682453	1.02883
GCLM_74	1254	-2.46547	-2.1305	-2.74961	-1.90668	-1.18756	-1.05076	-0.728553	0.547739
GCLM_75	1254	-3.0182	-2.06483	-2.25843	-1.54969	-1.03872	-1.09393	0.49418	-0.3351
GCLM_76	1258	-1.91386	-0.900883	-0.579896	-0.355451	-1.03107	-1.13116	-1.20711	-0.245029
GCLM_77	1259	-1.27546	-1.06246	-2.46761	-1.80217	-1.98987	-1.29552	-0.322496	-0.779831
GCLM_78	1261	-1.20102	-1.8389	-0.880569	-1.99534	0.0263578	-0.509099	-0.108493	-1.02937
GCLM_79	1263	1.85865	0.214661	-0.701982	0.249498	0.465221	0.581528	-0.605	0.577291
GCLM_80	1270	0.0899541	-0.167462	-0.923575	-0.386283	1.30674	-0.0713686	-0.581144	0.260004
GCLM_81	1276	-0.883067	-0.594197	-1.41162	-2.03684	-1.8287	-2.98933	-2.69707	-3.4429
GPX4_1	1290	0.0448414	0.686955	-0.14857	-0.250661	0.817643	1.12493	-1.17836	-1.25715
GPX4_2	1292	-1.91479	-1.66495	-1.58412	-0.590331	-1.43953	-1.69037	0.155897	-0.415661
GPX4_3	1294	-2.81249	-3.13863	-3.46917	-2.93486	-2.35938	-1.96202	-0.967657	-0.506706
GPX4_4	1296	0.0630835	0.21168	0.0862244	1.17283	0.0132925	0.545812	-0.932599	-0.106405
GPX4_5	1297	-0.963433	-1.01065	-1.79145	-1.26364	-0.941025	-0.488921	-0.399135	-0.192112
GPX4_6	1299	0.21991	-0.004359	-0.357126	-0.468413	-0.183509	-0.0333042	-0.172657	0.25808
GPX4_7	1300	2.3871	1.92872	0.53001	-0.51371	-1.23187	1.71411	-0.577653	0.348597
[truncated: 960 more rows]

## Sheet: ST4 - Cell Line Screen
Cancerous/Non-transformed	Growth Pattern	Lineage	Primary Disease	Cell Line	DepMap_ID	RSL3_Cont	erastin_Cont	BSO_Cont	APR-246_Cont	CySS_Cont	RSL3_Fer-1	erastin_Fer-1	BSO_Fer-1	APR-246_Fer-1	CySS_Fer-1	RSL3_Bme	erastin_Bme	BSO_Bme	APR-246_Bme	CySS_Bme	Z-scored
[truncated: 102 more rows]

[truncated: 2 more sheets: ST5 - Chemical, ST6 - A549 KO BME - GW]
